# Supplementary material for: The 9-1-1 complex protects ssDNA gaps in BRCA2-deficient cancer
Source: bioRxiv. 2025 Oct 7:2025.10.07.680950. Preprint. [Version 1] doi: 10.1101/2025.10.07.680950 (PMC12632636; doi:10.1101/2025.10.07.680950)
Supplement: Supplement 1 [file media-1.xlsx]

## Sheet: Table1
		WT (T0 vs T1)			Brca2 -/- (T0 vs T1)
Gene	#sgRNA	beta	p-value	fdr	beta	p-value	fdr
EFTUD2	4	-1.8508	0.00016743	0.0087193	-2.4634	0	0
SUPT16H	4	-1.7904	0.00023021	0.010304	-2.2744	0	0
PRPF19	4	-2.9735	0	0	-2.3013	0	0
RUVBL1	4	-5.5689	0	0	-3.0857	0	0
CPSF3L	4	-2.5072	0	0	-2.4429	0	0
SNRPF	4	-3.1284	0	0	-3.1427	0	0
DAD1	4	-2.425	0	0	-2.2247	0	0
PSMB7	4	-1.9057	0.00012557	0.0072727	-2.5498	0	0
NAA10	4	-2.2085	1.0464e-05	0.00091743	-2.2953	0	0
ANAPC11	4	-3.9087	0	0	-2.8662	0	0
MARS	4	-3.5095	0	0	-2.4282	0	0
XPO1	4	-2.5501	0	0	-2.977	0	0
POLR3K	4	-2.9535	0	0	-2.2975	0	0
SNAPC4	4	-1.9485	0.00012557	0.0072727	-2.6021	0	0
SF3B5	4	-3.0545	0	0	-2.7933	0	0
CDK9	4	-2.86	0	0	-2.4263	0	0
RPS20	4	-2.8262	0	0	-2.476	0	0
SKIV2L2	4	-1.9365	0.00012557	0.0072727	-2.401	0	0
SRSF2	4	-2.5323	0	0	-2.663	0	0
INTS1	4	-1.869	0.00013603	0.0072829	-2.4447	0	0
RPS19	4	-2.7689	0	0	-2.499	0	0
POLR3H	4	-2.4598	0	0	-2.4756	0	0
RPS10	4	-2.4601	0	0	-2.2912	0	0
ECD	4	-3.4022	0	0	-2.5519	0	0
POLD2	4	-3.0572	0	0	-2.4038	0	0
UBA1	4	-2.7361	0	0	-2.7606	0	0
LSM2	4	-2.372	1.0464e-05	0.00091743	-2.4711	0	0
FAU	4	-3.0477	0	0	-2.3478	0	0
ADIPOR1	4	0.38803	0.021859	0.2316	0.75129	0	0
VPS25	4	-2.9673	0	0	-2.2502	0	0
AARS	4	-2.3052	1.0464e-05	0.00091743	-2.4671	0	0
ATP6V0C	4	-3.0155	0	0	-2.6584	0	0
KARS	4	-2.2915	1.0464e-05	0.00091743	-2.2271	0	0
RFC3	4	-2.6351	0	0	-2.2538	0	0
PAICS	4	-2.4832	0	0	-2.2376	0	0
NFS1	4	-2.1263	3.1392e-05	0.0025	-2.2324	0	0
PCNA	4	-2.9594	0	0	-2.2305	0	0
NEDD8	4	-2.7821	0	0	-2.5351	0	0
GPN2	4	-3.4322	0	0	-2.2304	0	0
VARS	4	-3.9462	0	0	-2.2758	0	0
GRPEL1	4	-2.1736	1.0464e-05	0.00091743	-2.2832	0	0
SNRPD2	4	-2.4283	0	0	-2.3231	0	0
POLR2L	4	-3.2936	0	0	-2.9969	0	0
FDX1L	4	-1.8901	0.00013603	0.0072829	-2.5016	0	0
U2AF1	4	-2.1667	1.0464e-05	0.00091743	-2.2553	0	0
TUBG1	4	-1.2461	0.0041438	0.075935	-2.298	0	0
RPS14	4	-2.1458	1.0464e-05	0.00091743	-2.3616	0	0
SNRNP40	4	-1.876	0.00013603	0.0072829	-2.5286	0	0
PREB	4	-2.5803	0	0	-2.4073	0	0
RPS27	4	-2.9836	0	0	-2.2495	0	0
TUT1	4	-3.8314	0	0	-2.7975	0	0
CCT7	4	-2.318	1.0464e-05	0.00091743	-2.2459	0	0
POLR3C	4	-3.6101	0	0	-2.5333	0	0
SRSF1	4	-2.8846	0	0	-2.3155	0	0
PSMA4	4	-2.1994	1.0464e-05	0.00091743	-2.2368	0	0
HSPA5	4	-3.8402	0	0	-2.9833	0	0
EEF1A1	4	-2.4457	0	0	-3.0892	0	0
PSMA6	4	-4.2892	0	0	-2.9202	0	0
VPS13D	4	-1.444	0.0013289	0.03329	-2.2647	0	0
TOPBP1	4	-1.2104	0.0049077	0.084353	-2.2279	0	0
WASH1	4	-2.4008	1.0464e-05	0.00091743	-2.5643	0	0
SFPQ	4	-1.5276	0.00079527	0.023421	-2.2621	0	0
PSMB4	4	-2.6647	0	0	-2.5067	0	0
TP53RK	4	-3.4179	0	0	-2.264	0	0
TERF2	4	-2.1419	2.0928e-05	0.0018018	-2.3587	0	0
RPL8	4	-3.0414	0	0	-2.7334	0	0
POLR3B	4	-3.6053	0	0	-3.011	0	0
RPS11	4	-3.1385	0	0	-2.444	0	0
KPNB1	4	-2.4303	0	0	-2.8097	0	0
IGBP1	4	-1.6609	0.00043949	0.016216	-2.3987	0	0
BUB3	4	-4.046	0	0	-2.8662	0	0
EIF4A3	4	-2.5481	0	0	-2.2442	0	0
SPC24	4	-2.2611	1.0464e-05	0.00091743	-2.3394	0	0
HMGCS1	4	-3.5066	0	0	-3.6332	0	0
BUD31	4	-2.7784	0	0	-2.2523	0	0
DNAJC9	4	-1.8064	0.00021975	0.010294	-2.3772	0	0
HSPE1	4	-2.7191	0	0	-2.5042	0	0
HARS	4	-3.3779	0	0	-2.3168	0	0
NUTF2	4	-4.3153	0	0	-3.1179	0	0
ATP6V1B2	4	-2.9226	0	0	-2.3479	0	0
PSMA7	4	-2.8771	0	0	-2.2245	0	0
ZNHIT2	4	-3.9239	0	0	-3.4177	0	0
ETF1	4	-2.222	1.0464e-05	0.00091743	-2.4995	0	0
PRPF8	4	-3.3537	0	0	-3.1686	0	0
RPL10A	4	-2.698	0	0	-2.2382	0	0
VCP	4	-2.8972	0	0	-3.0937	0	0
SNRPD3	4	-3.6452	0	0	-3.0148	0	0
TUBA1B	4	-1.2623	0.0037147	0.070717	-2.2222	1.0464e-05	0.0022727
SNRPD1	4	-2.7509	0	0	-2.205	2.0928e-05	0.002649
ATP1A1	4	-2.3701	1.0464e-05	0.00091743	-2.1521	2.0928e-05	0.002649
GTPBP4	4	-2.5115	0	0	-2.1193	2.0928e-05	0.002649
AP2S1	4	-2.051	5.232e-05	0.0038168	-2.0174	2.0928e-05	0.002649
PSMB5	4	-1.5569	0.00069063	0.02129	-2.2041	2.0928e-05	0.002649
PLK1	4	-2.1287	3.1392e-05	0.0025	-2.1712	2.0928e-05	0.002649
RPS8	4	-2.6303	0	0	-2.0974	2.0928e-05	0.002649
PPIE	4	-1.3285	0.002616	0.055127	-2.166	2.0928e-05	0.002649
RPS18	4	-3.0209	0	0	-2.0388	2.0928e-05	0.002649
TTC1	4	-1.4899	0.00099409	0.027616	-1.9937	2.0928e-05	0.002649
PSMA5	4	-2.9836	0	0	-2.156	2.0928e-05	0.002649
EIF2S1	4	-1.9493	0.00012557	0.0072727	-2.1025	2.0928e-05	0.002649
DHX15	4	-1.4559	0.0012557	0.031957	-2.0255	2.0928e-05	0.002649
XAB2	4	-1.5221	0.0008162	0.023926	-2.1875	2.0928e-05	0.002649
GPR89B	4	-1.9701	0.0001151	0.0072131	-2.092	2.0928e-05	0.002649
RANGAP1	4	-2.2632	1.0464e-05	0.00091743	-2.0061	2.0928e-05	0.002649
RPL34	4	-2.6982	0	0	-2.0804	2.0928e-05	0.002649
POLR3A	4	-1.9947	0.00010464	0.0066667	-2.0237	2.0928e-05	0.002649
PSMG3	4	-3.302	0	0	-2.1627	2.0928e-05	0.002649
CTR9	4	-1.9252	0.00012557	0.0072727	-2.2045	2.0928e-05	0.002649
FBL	4	-2.8158	0	0	-2.128	2.0928e-05	0.002649
PSMB3	4	-1.9419	0.00012557	0.0072727	-2.1433	2.0928e-05	0.002649
UBL5	4	-2.1758	1.0464e-05	0.00091743	-2.0477	2.0928e-05	0.002649
RAN	4	-2.0177	9.4177e-05	0.0063604	-2.096	2.0928e-05	0.002649
SNRNP200	4	-2.5703	0	0	-2.025	2.0928e-05	0.002649
RPS13	4	-2.7142	0	0	-2.2061	2.0928e-05	0.002649
DNA2	4	-3.0832	0	0	-2.1463	2.0928e-05	0.002649
GPN1	4	-2.4028	1.0464e-05	0.00091743	-2.1543	2.0928e-05	0.002649
TRAPPC11	4	-1.8188	0.00019882	0.0095477	-2.1247	2.0928e-05	0.002649
SAMM50	4	-2.4295	0	0	-1.9993	2.0928e-05	0.002649
GINS2	4	-3.0607	0	0	-2.2027	2.0928e-05	0.002649
QARS	4	-2.2817	1.0464e-05	0.00091743	-2.0101	2.0928e-05	0.002649
TAF6	4	-3.228	0	0	-2.1713	2.0928e-05	0.002649
SNRNP25	4	-2.2592	1.0464e-05	0.00091743	-2.0628	2.0928e-05	0.002649
CLTC	4	-2.5016	0	0	-2.0753	2.0928e-05	0.002649
ERCC3	4	-2.5502	0	0	-2.0953	2.0928e-05	0.002649
SCAP	4	-1.6775	0.00036624	0.013972	-2.0176	2.0928e-05	0.002649
POLR2F	4	-2.797	0	0	-2.0282	2.0928e-05	0.002649
HYPK	4	-2.0183	9.4177e-05	0.0063604	-2.0846	2.0928e-05	0.002649
POLR3E	4	-2.3181	1.0464e-05	0.00091743	-2.0525	2.0928e-05	0.002649
NOL10	4	-2.3416	1.0464e-05	0.00091743	-2.2041	2.0928e-05	0.002649
CDK1	4	-2.9735	0	0	-2.1487	2.0928e-05	0.002649
RPL17-C18orf32	4	-2.332	1.0464e-05	0.00091743	-2.1313	2.0928e-05	0.002649
LYRM4	4	-2.3216	1.0464e-05	0.00091743	-1.9924	2.0928e-05	0.002649
ZRSR2	4	-1.7973	0.00023021	0.010304	-2.0981	2.0928e-05	0.002649
SBNO1	4	-1.8879	0.00013603	0.0072829	-2.2008	2.0928e-05	0.002649
SF3B3	4	-2.1254	3.1392e-05	0.0025	-2.1564	2.0928e-05	0.002649
RPL27	4	-2.791	0	0	-2.1433	2.0928e-05	0.002649
COPE	4	-1.8848	0.00013603	0.0072829	-2.1256	2.0928e-05	0.002649
ISY1	4	-2.0876	4.1856e-05	0.0032129	-2.1675	2.0928e-05	0.002649
PPP4C	4	-2.788	0	0	-2.0629	2.0928e-05	0.002649
NBPF15	4	-2.3071	1.0464e-05	0.00091743	-2.1398	2.0928e-05	0.002649
NARS	4	-1.7214	0.00032439	0.012998	-2.1538	2.0928e-05	0.002649
EIF2S3	4	-2.6912	0	0	-2.1735	2.0928e-05	0.002649
POLR2A	4	-2.0686	5.232e-05	0.0038168	-2.0385	2.0928e-05	0.002649
GLTSCR2	4	-1.3704	0.0020196	0.045041	-2.1792	2.0928e-05	0.002649
DUX4	4	-2.1495	1.0464e-05	0.00091743	-2.0543	2.0928e-05	0.002649
UBE2I	4	-2.6256	0	0	-2.0713	2.0928e-05	0.002649
NARFL	4	-2.5547	0	0	-2.1027	2.0928e-05	0.002649
CCT3	4	-2.3821	1.0464e-05	0.00091743	-2.1025	2.0928e-05	0.002649
RBBP6	4	-1.4308	0.0014231	0.035097	-2.0105	2.0928e-05	0.002649
RRM1	4	-2.1154	3.1392e-05	0.0025	-2.1596	2.0928e-05	0.002649
IARS	4	-1.9534	0.00012557	0.0072727	-2.1536	2.0928e-05	0.002649
DUT	4	-2.3606	1.0464e-05	0.00091743	-1.9917	3.1392e-05	0.0039474
CDC73	4	-1.5291	0.00079527	0.023421	-1.988	4.1856e-05	0.0047619
TUBGCP3	4	-1.7176	0.00032439	0.012998	-1.9741	4.1856e-05	0.0047619
TBCD	4	-2.5454	0	0	-1.9831	4.1856e-05	0.0047619
LSM7	4	-2.2844	1.0464e-05	0.00091743	-1.977	4.1856e-05	0.0047619
YARS	4	-2.4338	0	0	-1.9885	4.1856e-05	0.0047619
NSA2	4	-2.1616	1.0464e-05	0.00091743	-1.9538	4.1856e-05	0.0047619
CUL3	4	-1.1373	0.007147	0.10972	-1.9459	4.1856e-05	0.0047619
NSF	4	-0.94125	0.017768	0.19976	-1.9644	4.1856e-05	0.0047619
POLR2C	4	-1.7266	0.00031392	0.012793	-1.9881	4.1856e-05	0.0047619
THOC3	4	-1.8444	0.00017789	0.0088773	-1.9662	4.1856e-05	0.0047619
PHB2	4	-2.8065	0	0	-1.9484	4.1856e-05	0.0047619
IARS2	4	-2.5913	0	0	-1.9465	4.1856e-05	0.0047619
EXOSC9	4	-2.0871	4.1856e-05	0.0032129	-1.9683	4.1856e-05	0.0047619
MDN1	4	-2.1289	3.1392e-05	0.0025	-1.9644	4.1856e-05	0.0047619
EIF6	4	-3.1565	0	0	-1.9814	4.1856e-05	0.0047619
FAM96B	4	-2.4736	0	0	-1.9618	4.1856e-05	0.0047619
NAPA	4	-2.1246	3.1392e-05	0.0025	-1.9324	5.232e-05	0.005291
RPS3A	4	-1.5587	0.00069063	0.02129	-1.9268	5.232e-05	0.005291
DPAGT1	4	-2.6738	0	0	-1.9035	5.232e-05	0.005291
CCND1	4	-2.648	0	0	-1.9185	5.232e-05	0.005291
CHEK1	4	-1.8967	0.00013603	0.0072829	-1.9388	5.232e-05	0.005291
SRP54	4	-2.1882	1.0464e-05	0.00091743	-1.936	5.232e-05	0.005291
RPL12	4	-2.3087	1.0464e-05	0.00091743	-1.9132	5.232e-05	0.005291
CTNNB1	4	-2.3307	1.0464e-05	0.00091743	-1.911	5.232e-05	0.005291
RPSA	4	-2.0674	5.232e-05	0.0038168	-1.9216	5.232e-05	0.005291
SACM1L	4	-1.4544	0.0012557	0.031957	-1.9387	5.232e-05	0.005291
SDE2	4	-2.2389	1.0464e-05	0.00091743	-1.9367	5.232e-05	0.005291
DDX54	4	-2.2879	1.0464e-05	0.00091743	-1.9068	5.232e-05	0.005291
EEF2	4	-1.5815	0.00063831	0.020539	-1.9089	5.232e-05	0.005291
SOD1	4	-1.5906	0.00062784	0.020539	-1.9159	5.232e-05	0.005291
TINF2	4	-1.7973	0.00023021	0.010304	-1.9235	5.232e-05	0.005291
TRAPPC2	4	-1.9586	0.00012557	0.0072727	-1.9389	5.232e-05	0.005291
SNRPG	4	-1.4902	0.00099409	0.027616	-1.9161	5.232e-05	0.005291
EIF3B	4	-2.4208	0	0	-1.9418	5.232e-05	0.005291
SMU1	4	-2.6066	0	0	-1.9429	5.232e-05	0.005291
DHX9	4	-2.038	7.3249e-05	0.0051095	-1.9072	5.232e-05	0.005291
RPL36	4	-1.7131	0.00032439	0.012998	-1.9158	5.232e-05	0.005291
PHF5A	4	-2.0914	4.1856e-05	0.0032129	-1.8971	6.2784e-05	0.0061856
RPS4X	4	-2.5025	0	0	-1.8942	6.2784e-05	0.0061856
POLR1C	4	-2.2989	1.0464e-05	0.00091743	-1.9003	6.2784e-05	0.0061856
DONSON	4	-1.2757	0.0034218	0.066667	-1.8999	6.2784e-05	0.0061856
ANKLE2	4	-2.2437	1.0464e-05	0.00091743	-1.8954	6.2784e-05	0.0061856
MFAP1	4	-1.5439	0.00072202	0.02201	-1.8584	7.3249e-05	0.0063636
MVK	4	-2.4864	0	0	-1.8772	7.3249e-05	0.0063636
PRPF4	4	-2.2664	1.0464e-05	0.00091743	-1.8443	7.3249e-05	0.0063636
CARS	4	-2.4251	0	0	-1.8905	7.3249e-05	0.0063636
LOC100507462	4	-1.8357	0.00017789	0.0088773	-1.8469	7.3249e-05	0.0063636
COPB1	4	-1.313	0.0028358	0.058595	-1.8346	7.3249e-05	0.0063636
CCT4	4	-1.8997	0.00013603	0.0072829	-1.8303	7.3249e-05	0.0063636
ARMC7	4	-2.5182	0	0	-1.8614	7.3249e-05	0.0063636
PRIM2	4	-1.8433	0.00017789	0.0088773	-1.8704	7.3249e-05	0.0063636
DHX37	4	-2.7973	0	0	-1.8847	7.3249e-05	0.0063636
RTFDC1	4	-1.6148	0.0005232	0.017921	-1.8906	7.3249e-05	0.0063636
WDR33	4	-1.2595	0.003788	0.071542	-1.8758	7.3249e-05	0.0063636
POLR1D	4	-2.039	7.3249e-05	0.0051095	-1.8321	7.3249e-05	0.0063636
RPL23A	4	-1.7847	0.00023021	0.010304	-1.8846	7.3249e-05	0.0063636
UBA52	4	-2.2296	1.0464e-05	0.00091743	-1.8402	7.3249e-05	0.0063636
RPL6	4	-2.4634	0	0	-1.859	7.3249e-05	0.0063636
SSU72	4	-1.6616	0.00043949	0.016216	-1.8663	7.3249e-05	0.0063636
SPDYE6	4	-2.1673	1.0464e-05	0.00091743	-1.8788	7.3249e-05	0.0063636
COPA	4	-1.7854	0.00023021	0.010304	-1.8342	7.3249e-05	0.0063636
DNAJC11	4	-2.8127	0	0	-1.8291	7.3249e-05	0.0063636
GPR89A	4	-1.5598	0.00069063	0.02129	-1.854	7.3249e-05	0.0063636
RPS15	4	-1.9106	0.00012557	0.0072727	-1.8868	7.3249e-05	0.0063636
BCL2L1	4	-1.8308	0.00018835	0.0092308	-1.8826	7.3249e-05	0.0063636
CCT6A	4	-1.8122	0.00020928	0.0099751	-1.8802	7.3249e-05	0.0063636
ATP6V1A	4	-2.0437	6.2784e-05	0.0044776	-1.8428	7.3249e-05	0.0063636
MTBP	4	-2.3271	1.0464e-05	0.00091743	-1.8651	7.3249e-05	0.0063636
VPRBP	4	-1.5674	0.00068017	0.021277	-1.8268	8.3713e-05	0.0072398
ANAPC2	4	-2.2838	1.0464e-05	0.00091743	-1.817	0.00010464	0.0083045
PRMT1	4	-2.5616	0	0	-1.804	0.00010464	0.0083045
RPL11	4	-2.1057	3.1392e-05	0.0025	-1.8164	0.00010464	0.0083045
UTP20	4	-2.0608	5.232e-05	0.0038168	-1.8057	0.00010464	0.0083045
RUVBL2	4	-2.5263	0	0	-1.8171	0.00010464	0.0083045
SCD	4	-1.1691	0.0061424	0.1	-1.8227	0.00010464	0.0083045
ATP5A1	4	-2.3714	1.0464e-05	0.00091743	-1.8026	0.00010464	0.0083045
SMC3	4	-1.5932	0.00060692	0.020069	-1.8168	0.00010464	0.0083045
HSPD1	4	-3.5489	0	0	-1.798	0.0001151	0.0083045
MED11	4	-2.3825	1.0464e-05	0.00091743	-1.7972	0.0001151	0.0083045
PSMC4	4	-1.887	0.00013603	0.0072829	-1.7937	0.0001151	0.0083045
SRPR	4	-1.2543	0.003924	0.073099	-1.7848	0.00012557	0.0083045
HSPA9	4	-1.2648	0.0036415	0.06967	-1.7183	0.00012557	0.0083045
TAF1C	4	-1.7576	0.0002616	0.011287	-1.7491	0.00012557	0.0083045
EIF3I	4	-1.8646	0.0001465	0.0077135	-1.714	0.00012557	0.0083045
SF3B2	4	-1.5935	0.00060692	0.020069	-1.7576	0.00012557	0.0083045
PPIL1	4	-1.0882	0.0089886	0.12726	-1.6987	0.00012557	0.0083045
ALDOA	4	-2.4487	0	0	-1.7011	0.00012557	0.0083045
TIMM10	4	-1.7694	0.00024067	0.010478	-1.7798	0.00012557	0.0083045
ATP6V0B	4	-2.4375	0	0	-1.7859	0.00012557	0.0083045
LSM8	4	-1.7361	0.00028253	0.011714	-1.7555	0.00012557	0.0083045
LARS	4	-2.7432	0	0	-1.7576	0.00012557	0.0083045
TBC1D3L	4	-1.7502	0.00027207	0.011354	-1.7394	0.00012557	0.0083045
USP39	4	-1.7719	0.00024067	0.010478	-1.7733	0.00012557	0.0083045
GNB2L1	4	-1.7805	0.00023021	0.010304	-1.7683	0.00012557	0.0083045
YRDC	4	-2.4111	1.0464e-05	0.00091743	-1.7656	0.00012557	0.0083045
POLE	4	-2.1416	2.0928e-05	0.0018018	-1.728	0.00012557	0.0083045
DGCR14	4	-1.5291	0.00079527	0.023421	-1.7755	0.00012557	0.0083045
EIF2B5	4	-1.778	0.00023021	0.010304	-1.6907	0.00012557	0.0083045
RBBP5	4	-1.8438	0.00017789	0.0088773	-1.7158	0.00012557	0.0083045
PRELID1	4	-2.3222	1.0464e-05	0.00091743	-1.7283	0.00012557	0.0083045
CEBPZ	4	-1.5348	0.00075341	0.022571	-1.7191	0.00012557	0.0083045
CLP1	4	-1.6857	0.00036624	0.013972	-1.7609	0.00012557	0.0083045
EIF2B2	4	-2.5437	0	0	-1.6986	0.00012557	0.0083045
MAT2A	4	-1.8435	0.00017789	0.0088773	-1.7485	0.00012557	0.0083045
RRM2	4	-1.4899	0.00099409	0.027616	-1.6871	0.00012557	0.0083045
PSMB1	4	-1.5412	0.00073249	0.022222	-1.7347	0.00012557	0.0083045
NUP88	4	-1.8482	0.00017789	0.0088773	-1.7041	0.00012557	0.0083045
PRIM1	4	-2.4134	1.0464e-05	0.00091743	-1.6957	0.00012557	0.0083045
PSMD6	4	-1.39	0.0017998	0.041396	-1.6979	0.00012557	0.0083045
IMP3	4	-2.5879	0	0	-1.6982	0.00012557	0.0083045
DDX23	4	-1.4891	0.0010046	0.027666	-1.7441	0.00012557	0.0083045
EXOSC2	4	-1.6735	0.00037671	0.014314	-1.7056	0.00012557	0.0083045
DPH3	4	-1.653	0.00046042	0.01673	-1.6959	0.00012557	0.0083045
EIF2B3	4	-2.0914	4.1856e-05	0.0032129	-1.7583	0.00012557	0.0083045
TIMELESS	4	-2.7688	0	0	-1.7216	0.00012557	0.0083045
CRNKL1	4	-1.3034	0.0029509	0.060192	-1.7502	0.00012557	0.0083045
UTP3	4	-2.0449	6.2784e-05	0.0044776	-1.7452	0.00012557	0.0083045
DHX35	4	-2.2643	1.0464e-05	0.00091743	-1.7367	0.00012557	0.0083045
DTYMK	4	-2.1799	1.0464e-05	0.00091743	-1.7499	0.00012557	0.0083045
TANGO6	4	-2.5838	0	0	-1.718	0.00012557	0.0083045
TRAPPC4	4	-1.5287	0.00079527	0.023421	-1.7214	0.00012557	0.0083045
RPL15	4	-1.4753	0.0010883	0.029091	-1.6818	0.00012557	0.0083045
SRSF7	4	-1.8505	0.00016743	0.0087193	-1.7155	0.00012557	0.0083045
TRPM7	4	-1.5831	0.00063831	0.020539	-1.7323	0.00012557	0.0083045
CCDC84	4	-1.7966	0.00023021	0.010304	-1.7705	0.00012557	0.0083045
LSM4	4	-2.0557	5.232e-05	0.0038168	-1.7528	0.00012557	0.0083045
CENPM	4	-1.5035	0.0009627	0.027099	-1.6996	0.00012557	0.0083045
AQR	4	-1.5916	0.00062784	0.020539	-1.7333	0.00012557	0.0083045
PPIL2	4	-2.4116	1.0464e-05	0.00091743	-1.7659	0.00012557	0.0083045
INTS6	4	-1.9603	0.0001151	0.0072131	-1.7254	0.00012557	0.0083045
MIS18BP1	4	-1.2403	0.0042589	0.077303	-1.7194	0.00012557	0.0083045
RPS6	4	-1.7066	0.00033485	0.013306	-1.6867	0.00012557	0.0083045
SMC2	4	-1.8679	0.00013603	0.0072829	-1.7887	0.00012557	0.0083045
NOP56	4	-2.7773	0	0	-1.7485	0.00012557	0.0083045
SEH1L	4	-1.2927	0.0031497	0.063169	-1.7356	0.00012557	0.0083045
RPL18	4	-2.244	1.0464e-05	0.00091743	-1.7146	0.00012557	0.0083045
TRAPPC5	4	-1.4554	0.0012557	0.031957	-1.7788	0.00012557	0.0083045
PAFAH1B1	4	-1.6131	0.0005232	0.017921	-1.6725	0.00013603	0.0087248
NSL1	4	-1.8365	0.00017789	0.0088773	-1.6758	0.00013603	0.0087248
NUBP1	4	-1.6458	0.00048135	0.017037	-1.6785	0.00013603	0.0087248
NUP155	4	-1.5361	0.00074295	0.022362	-1.6715	0.00013603	0.0087248
RNF113A	4	-1.4898	0.00099409	0.027616	-1.6775	0.00013603	0.0087248
PSMD14	4	-1.4673	0.001151	0.030055	-1.6748	0.00013603	0.0087248
RPN1	4	-1.379	0.0019149	0.043365	-1.6776	0.00013603	0.0087248
CHERP	4	-1.6792	0.00036624	0.013972	-1.675	0.00013603	0.0087248
POLR2J	4	-2.1337	3.1392e-05	0.0025	-1.6775	0.00013603	0.0087248
CCT5	4	-2.1587	1.0464e-05	0.00091743	-1.6644	0.00015696	0.0099338
NUDT21	4	-1.5681	0.00068017	0.021277	-1.6615	0.00015696	0.0099338
AFG3L2	4	-1.4373	0.0013813	0.03433	-1.6633	0.00015696	0.0099338
NOM1	4	-1.7448	0.00027207	0.011354	-1.6623	0.00015696	0.0099338
PCBP1	4	-1.165	0.0063308	0.10211	-1.6565	0.00016743	0.010492
MAD2L2	4	-0.32532	0.33124	0.87628	-1.6546	0.00016743	0.010492
AGAP4	4	-1.968	0.0001151	0.0072131	-1.6549	0.00016743	0.010492
COPS6	4	-1.4242	0.0014754	0.035924	-1.6486	0.00017789	0.010726
PHB	4	-2.0683	5.232e-05	0.0038168	-1.65	0.00017789	0.010726
ANAPC1	4	-1.4386	0.0013603	0.033987	-1.642	0.00017789	0.010726
POLE2	4	-1.8544	0.00015696	0.0082192	-1.6478	0.00017789	0.010726
SKP1	4	-1.2912	0.0031915	0.063874	-1.6464	0.00017789	0.010726
TRAIP	4	-1.1844	0.0056297	0.094221	-1.6437	0.00017789	0.010726
PPP1R11	4	-1.6045	0.00056506	0.019014	-1.6415	0.00017789	0.010726
INTS4	4	-1.2736	0.0034427	0.066938	-1.648	0.00017789	0.010726
PSMC5	4	-1.271	0.0035055	0.067814	-1.6478	0.00017789	0.010726
VPS28	4	-1.7289	0.00030346	0.012446	-1.6471	0.00017789	0.010726
SF3B4	4	-2.0474	6.2784e-05	0.0044776	-1.6456	0.00017789	0.010726
CNOT3	4	-1.6556	0.00044996	0.016381	-1.639	0.00017789	0.010726
SUPT4H1	4	-2.0203	9.4177e-05	0.0063604	-1.6155	0.00019882	0.011446
DHX36	4	-1.4213	0.0015068	0.036502	-1.6179	0.00019882	0.011446
GOLGA6L1	4	-1.4133	0.0015382	0.036888	-1.6217	0.00019882	0.011446
TNPO1	4	-1.9992	0.00010464	0.0066667	-1.63	0.00019882	0.011446
FARSA	4	-1.9885	0.00010464	0.0066667	-1.6285	0.00019882	0.011446
POLR2B	4	-1.554	0.00069063	0.02129	-1.6183	0.00019882	0.011446
PRPF40A	4	-1.7793	0.00023021	0.010304	-1.6159	0.00019882	0.011446
PSMC3	4	-1.2882	0.0032334	0.064375	-1.6235	0.00019882	0.011446
RPLP0	4	-2.1146	3.1392e-05	0.0025	-1.6199	0.00019882	0.011446
VMP1	4	-1.3456	0.0023544	0.050676	-1.6155	0.00019882	0.011446
CDC45	4	-1.8584	0.0001465	0.0077135	-1.6138	0.00019882	0.011446
MCM7	4	-1.9435	0.00012557	0.0072727	-1.6166	0.00019882	0.011446
LRR1	4	-1.4119	0.0015591	0.037065	-1.6228	0.00019882	0.011446
XRCC5	4	-1.7869	0.00023021	0.010304	-1.6137	0.00019882	0.011446
ATP6AP1	4	-1.9513	0.00012557	0.0072727	-1.617	0.00019882	0.011446
WDR70	4	-1.0887	0.0089677	0.12715	-1.6108	0.00020928	0.011662
SF1	4	-1.7797	0.00023021	0.010304	-1.6086	0.00020928	0.011662
RPL7	4	-1.5068	0.0009313	0.026488	-1.6084	0.00020928	0.011662
RFC2	4	-1.889	0.00013603	0.0072829	-1.6114	0.00020928	0.011662
POLR2D	4	-1.4257	0.0014754	0.035924	-1.6095	0.00020928	0.011662
FBLN7	4	-0.019078	0.90465	0.99506	0.62705	0.00020928	0.011662
ISY1-RAB43	4	-1.6292	0.00050228	0.017582	-1.6122	0.00020928	0.011662
SEC23B	4	-2.0493	6.2784e-05	0.0044776	-1.6084	0.00020928	0.011662
CRCP	4	-1.9086	0.00012557	0.0072727	-1.6124	0.00020928	0.011662
ORAOV1	4	-2.5926	0	0	-1.6104	0.00020928	0.011662
TTK	4	-1.6058	0.0005546	0.018761	-1.6119	0.00020928	0.011662
KIAA1429	4	-1.8751	0.00013603	0.0072829	-1.6022	0.00021975	0.012
PFDN2	4	-2.3255	1.0464e-05	0.00091743	-1.6061	0.00021975	0.012
PRMT5	4	-2.3232	1.0464e-05	0.00091743	-1.6046	0.00021975	0.012
CHMP4B	4	-0.72729	0.04983	0.3893	-1.6029	0.00021975	0.012
UBA6	4	-2.6522	0	0	-1.6078	0.00021975	0.012
RPS24	4	-2.3095	1.0464e-05	0.00091743	-1.6053	0.00021975	0.012
BOP1	4	-1.8922	0.00013603	0.0072829	-1.6075	0.00021975	0.012
MYO10	4	0.36782	0.029195	0.28008	0.62156	0.00023021	0.012435
MTX2	4	-1.1655	0.0062994	0.10169	-1.6006	0.00023021	0.012435
PPP1R7	4	-1.4575	0.0012243	0.031452	-1.5952	0.00024067	0.012435
RBX1	4	-1.8297	0.00018835	0.0092308	-1.5935	0.00024067	0.012435
DCTN5	4	-1.577	0.00064877	0.02084	-1.5907	0.00024067	0.012435
RPL31	4	-1.6695	0.0004081	0.015415	-1.5924	0.00024067	0.012435
DDX46	4	-1.625	0.00050228	0.017582	-1.5974	0.00024067	0.012435
RPL17	4	-2.0078	0.00010464	0.0066667	-1.5821	0.00025114	0.012435
NUS1	4	-1.8695	0.00013603	0.0072829	-1.5753	0.00025114	0.012435
RBMX	4	-1.3468	0.002323	0.050226	-1.5698	0.00025114	0.012435
MTOR	4	-1.7518	0.00027207	0.011354	-1.5773	0.00025114	0.012435
UROD	4	-2.3919	1.0464e-05	0.00091743	-1.5889	0.00025114	0.012435
ZBTB49	4	0.45745	0.0077016	0.11554	0.61868	0.00025114	0.012435
ATP6V1D	4	-1.55	0.00070109	0.021474	-1.5808	0.00025114	0.012435
SPDYE2B	4	-2.3109	1.0464e-05	0.00091743	-1.5721	0.00025114	0.012435
RPAP1	4	-1.2694	0.0035264	0.068012	-1.5813	0.00025114	0.012435
GBF1	4	-1.4688	0.001151	0.030055	-1.578	0.00025114	0.012435
DDX42	4	-2.0339	7.3249e-05	0.0051095	-1.5738	0.00025114	0.012435
SEC22B	4	-1.5175	0.00085805	0.024736	-1.5788	0.00025114	0.012435
SARS	4	-1.744	0.00027207	0.011354	-1.581	0.00025114	0.012435
WDR74	4	-2.4271	0	0	-1.5826	0.00025114	0.012435
UTP11L	4	-2.1032	3.1392e-05	0.0025	-1.5818	0.00025114	0.012435
GEMIN8	4	-1.6765	0.00036624	0.013972	-1.5754	0.00025114	0.012435
PSMA3	4	-2.2497	1.0464e-05	0.00091743	-1.5747	0.00025114	0.012435
DHDDS	4	-1.3572	0.0022184	0.048513	-1.5885	0.00025114	0.012435
NBPF9	4	-1.5386	0.00074295	0.022362	-1.5705	0.00025114	0.012435
USO1	4	-1.5183	0.00083713	0.024279	-1.5636	0.00025114	0.012435
EXOSC6	4	-1.8915	0.00013603	0.0072829	-1.5645	0.00025114	0.012435
DDB1	4	-1.119	0.0079213	0.11736	-1.5737	0.00025114	0.012435
PMPCA	4	-1.7744	0.00024067	0.010478	-1.5722	0.00025114	0.012435
YARS2	4	-2.2015	1.0464e-05	0.00091743	-1.5793	0.00025114	0.012435
DDX47	4	-1.7013	0.00035578	0.013972	-1.5693	0.00025114	0.012435
CDC7	4	-2.7948	0	0	-1.5849	0.00025114	0.012435
PPAN	4	-1.665	0.00042903	0.016016	-1.5654	0.00025114	0.012435
GAPDH	4	-2.0071	0.00010464	0.0066667	-1.5693	0.00025114	0.012435
NUP205	4	-1.9847	0.00010464	0.0066667	-1.5884	0.00025114	0.012435
ATP6V1G1	4	-2.2288	1.0464e-05	0.00091743	-1.5586	0.0002616	0.01292
OR10A4	4	0.21959	0.17495	0.71884	0.61219	0.00028253	0.013918
IMP4	4	-2.2124	1.0464e-05	0.00091743	-1.5556	0.00029299	0.014356
RPL37	4	-1.8066	0.00021975	0.010294	-1.5525	0.00030346	0.014356
NEUROG3	4	0.14578	0.34119	0.88507	0.60846	0.00030346	0.014356
DDX27	4	-1.8746	0.00013603	0.0072829	-1.5478	0.00030346	0.014356
RPL26	4	-1.8195	0.00019882	0.0095477	-1.5453	0.00030346	0.014356
RBM8A	4	-1.5827	0.00063831	0.020539	-1.5457	0.00030346	0.014356
TMEM258	4	-1.3167	0.0027939	0.057918	-1.5532	0.00030346	0.014356
ITPA	4	-0.49476	0.1565	0.68421	-1.5523	0.00030346	0.014356
ATP5B	4	-1.7173	0.00032439	0.012998	-1.5535	0.00030346	0.014356
EIF5	4	-1.6022	0.00056506	0.019014	-1.549	0.00030346	0.014356
COX6B1	4	-2.1301	3.1392e-05	0.0025	-1.554	0.00030346	0.014356
PCID2	4	-1.6598	0.00044996	0.016381	-1.5537	0.00030346	0.014356
MAK16	4	-1.4362	0.0013917	0.034501	-1.5449	0.00030346	0.014356
POLD1	4	-1.9751	0.00010464	0.0066667	-1.5461	0.00030346	0.014356
NDC80	4	-1.5799	0.00063831	0.020539	-1.549	0.00030346	0.014356
SUPT6H	4	-1.6606	0.00044996	0.016381	-1.5473	0.00030346	0.014356
RPS9	4	-2.1377	2.0928e-05	0.0018018	-1.5409	0.00031392	0.014815
ABCF1	4	-1.6606	0.00043949	0.016216	-1.5379	0.00032439	0.015159
RPP21	4	-2.3442	1.0464e-05	0.00091743	-1.5376	0.00032439	0.015159
RPL18A	4	-2.1729	1.0464e-05	0.00091743	-1.5372	0.00032439	0.015159
GNL3	4	-2.3086	1.0464e-05	0.00091743	-1.5332	0.00032439	0.015159
GARS	4	-2.0823	5.232e-05	0.0038168	-1.5241	0.00033485	0.015274
DDX10	4	-2.4108	1.0464e-05	0.00091743	-1.5247	0.00033485	0.015274
URI1	4	-2.0193	9.4177e-05	0.0063604	-1.5305	0.00033485	0.015274
DNAJC17	4	-1.0732	0.009606	0.13285	-1.5296	0.00033485	0.015274
POLR2J3	4	-1.3143	0.0028044	0.058009	-1.5227	0.00033485	0.015274
H3F3A	4	-1.4098	0.0015696	0.037221	-1.5241	0.00033485	0.015274
EIF3D	4	-1.4	0.0017056	0.039659	-1.5265	0.00033485	0.015274
LOC101060389	4	-1.7946	0.00023021	0.010304	-1.5312	0.00033485	0.015274
ERH	4	-1.1599	0.0065087	0.10381	-1.5307	0.00033485	0.015274
CIRH1A	4	-2.1941	1.0464e-05	0.00091743	-1.5201	0.00033485	0.015274
EIF2B4	4	-1.706	0.00033485	0.013306	-1.5186	0.00035578	0.015962
RPS17	4	-2.1238	3.1392e-05	0.0025	-1.5177	0.00035578	0.015962
UBA3	4	-1.5327	0.00076388	0.022812	-1.5182	0.00035578	0.015962
RPL27A	4	-1.3083	0.0028986	0.059634	-1.5198	0.00035578	0.015962
WDR73	4	-2.1652	1.0464e-05	0.00091743	-1.5158	0.00035578	0.015962
POLD3	4	-1.3597	0.0021765	0.047926	-1.5162	0.00035578	0.015962
CENPO	4	-0.28712	0.38793	0.90466	-1.5106	0.00035578	0.015962
MFN2	4	-2.2234	1.0464e-05	0.00091743	-1.5031	0.00036624	0.016092
BANF1	4	-1.4974	0.00097316	0.027313	-1.5018	0.00036624	0.016092
NOP16	4	-2.2515	1.0464e-05	0.00091743	-1.5014	0.00036624	0.016092
TRRAP	4	-1.9885	0.00010464	0.0066667	-1.5027	0.00036624	0.016092
NBPF20	4	-1.4475	0.0013185	0.033114	-1.5022	0.00036624	0.016092
CHAF1B	4	-1.5761	0.00065924	0.021035	-1.5041	0.00036624	0.016092
RPL19	4	-1.7545	0.00027207	0.011354	-1.5006	0.00036624	0.016092
TWISTNB	4	-1.3183	0.0027625	0.057516	-1.4994	0.00036624	0.016092
CWC22	4	-1.4333	0.0014022	0.034625	-1.5048	0.00036624	0.016092
PLRG1	4	-1.453	0.0012975	0.032718	-1.4961	0.00038717	0.016895
RCC1	4	-1.6394	0.00048135	0.017037	-1.4968	0.00038717	0.016895
PCYT1A	4	-1.3107	0.0028567	0.0589	-1.4963	0.00038717	0.016895
TBC1D23	4	0.44355	0.00947	0.13173	0.59188	0.00039764	0.017156
RPA3	4	-2.695	0	0	-1.4951	0.00039764	0.017156
WDR77	4	-2.473	0	0	-1.4933	0.00039764	0.017156
THAP1	4	-0.69149	0.059394	0.42581	-1.4937	0.00039764	0.017156
SS18L2	4	-1.923	0.00012557	0.0072727	-1.4936	0.00039764	0.017156
RNPC3	4	-1.1185	0.0079318	0.11743	-1.4878	0.0004081	0.017295
NEDD1	4	-1.4714	0.0011092	0.029404	-1.4866	0.0004081	0.017295
RPS26	4	-1.831	0.00018835	0.0092308	-1.4876	0.0004081	0.017295
PSMD8	4	-1.5612	0.00068017	0.021277	-1.4874	0.0004081	0.017295
COPB2	4	-0.86741	0.025375	0.25577	-1.4892	0.0004081	0.017295
MCM3	4	-2.5762	0	0	-1.4878	0.0004081	0.017295
NCAPD3	4	-1.237	0.0043007	0.077547	-1.4877	0.0004081	0.017295
RAE1	4	-1.4729	0.0011092	0.029404	-1.4927	0.0004081	0.017295
GOLGA6L6	4	-1.12	0.0079108	0.11736	-1.4863	0.00041856	0.01766
MEPCE	4	-1.2956	0.0031183	0.062605	-1.4841	0.00041856	0.01766
CSE1L	4	-1.725	0.00032439	0.012998	-1.4797	0.00042903	0.017865
NAA15	4	-1.4971	0.00097316	0.027313	-1.4823	0.00042903	0.017865
POLQ	4	0.091587	0.50769	0.94999	-1.4828	0.00042903	0.017865
NLE1	4	-1.945	0.00012557	0.0072727	-1.4821	0.00042903	0.017865
CDC5L	4	-1.5516	0.00070109	0.021474	-1.4812	0.00042903	0.017865
KIF11	4	-2.8502	0	0	-1.4819	0.00042903	0.017865
POLRMT	4	-2.388	1.0464e-05	0.00091743	-1.4784	0.00044996	0.018655
GGPS1	4	-1.5786	0.00063831	0.020539	-1.4779	0.00044996	0.018655
RPTOR	4	-1.8036	0.00021975	0.010294	-1.4689	0.00046042	0.018803
POLA2	4	-1.3069	0.0029195	0.059679	-1.4713	0.00046042	0.018803
CHMP6	4	-1.663	0.00043949	0.016216	-1.4707	0.00046042	0.018803
INTS7	4	-1.3296	0.0025951	0.054807	-1.4726	0.00046042	0.018803
WDR12	4	-1.5218	0.0008162	0.023926	-1.476	0.00046042	0.018803
PHAX	4	-1.5417	0.00073249	0.022222	-1.4714	0.00046042	0.018803
CCT2	4	-1.4772	0.0010883	0.029091	-1.4722	0.00046042	0.018803
MBTPS1	4	-1.3207	0.0027102	0.056674	-1.465	0.00047088	0.01919
MED6	4	-1.2772	0.0034008	0.066394	-1.4637	0.00048135	0.019394
BANP	4	-1.9186	0.00012557	0.0072727	-1.4608	0.00048135	0.019394
HNRNPC	4	-1.2853	0.0032753	0.064803	-1.4638	0.00048135	0.019394
UBE2M	4	-1.319	0.0027311	0.056925	-1.4564	0.00049181	0.019394
SNF8	4	-1.8517	0.00015696	0.0082192	-1.4596	0.00049181	0.019394
SRSF3	4	-1.1318	0.0073562	0.11185	-1.4549	0.00049181	0.019394
AUTS2	4	0.14933	0.33092	0.87628	0.58148	0.00049181	0.019394
RBM22	4	-1.5251	0.00079527	0.023421	-1.4597	0.00049181	0.019394
LONP1	4	-1.553	0.00069063	0.02129	-1.4572	0.00049181	0.019394
CTU2	4	-2.1315	3.1392e-05	0.0025	-1.4578	0.00049181	0.019394
NPIPB6	4	-1.2945	0.0031183	0.062605	-1.4563	0.00049181	0.019394
MED21	4	-0.52835	0.13359	0.64091	-1.457	0.00049181	0.019394
SAE1	4	-1.7668	0.00024067	0.010478	-1.4548	0.00049181	0.019394
RPL24	4	-1.6414	0.00048135	0.017037	-1.4593	0.00049181	0.019394
MED12	4	-2.1985	1.0464e-05	0.00091743	-1.4373	0.00050228	0.019394
ATP6V0D1	4	-2.0227	9.4177e-05	0.0063604	-1.4388	0.00050228	0.019394
NAT10	4	-1.9494	0.00012557	0.0072727	-1.4367	0.00050228	0.019394
PWP2	4	-2.2825	1.0464e-05	0.00091743	-1.4366	0.00050228	0.019394
GTF2H1	4	-1.4525	0.0012975	0.032718	-1.4428	0.00050228	0.019394
DDX21	4	-1.6148	0.0005232	0.017921	-1.4406	0.00050228	0.019394
KIAA1524	4	-0.031998	0.95065	0.99971	-1.4406	0.00050228	0.019394
MRPL20	4	-2.1281	3.1392e-05	0.0025	-1.4469	0.00050228	0.019394
GOLGA6L4	4	-1.6104	0.0005232	0.017921	-1.4419	0.00050228	0.019394
SSRP1	4	-1.6478	0.00047088	0.016949	-1.4364	0.00050228	0.019394
NAA50	4	-1.5847	0.00063831	0.020539	-1.4407	0.00050228	0.019394
ATP5H	4	-2.0784	5.232e-05	0.0038168	-1.4445	0.00050228	0.019394
PRPF4B	4	-1.3823	0.0019045	0.043179	-1.4349	0.00051274	0.019718
GUK1	4	-2.9309	0	0	-1.4335	0.00051274	0.019718
EIF3C	4	-1.9854	0.00010464	0.0066667	-1.4278	0.00053367	0.020359
MCM4	4	-1.4697	0.0011406	0.030055	-1.4285	0.00053367	0.020359
C19orf53	4	-2.1571	1.0464e-05	0.00091743	-1.428	0.00053367	0.020359
SRRT	4	-1.421	0.0015068	0.036502	-1.43	0.00053367	0.020359
DDX6	4	-1.8126	0.00020928	0.0099751	-1.4277	0.00054413	0.020717
EPRS	4	-1.377	0.0019359	0.043684	-1.4265	0.0005546	0.020907
TRAPPC3	4	-1.6017	0.00056506	0.019014	-1.4271	0.0005546	0.020907
MTPAP	4	-1.6902	0.00036624	0.013972	-1.4248	0.0005546	0.020907
MRPL38	4	-1.8226	0.00019882	0.0095477	-1.4252	0.0005546	0.020907
PSMD3	4	-1.5601	0.00069063	0.02129	-1.4257	0.0005546	0.020907
NOP14	4	-1.7917	0.00023021	0.010304	-1.4226	0.00058599	0.021875
RPLP2	4	-1.7872	0.00023021	0.010304	-1.4227	0.00058599	0.021875
XRCC6	4	-1.6384	0.00048135	0.017037	-1.4227	0.00058599	0.021875
MYBL2	4	-1.7498	0.00027207	0.011354	-1.4194	0.00058599	0.021875
ACTR10	4	-1.3465	0.0023335	0.050395	-1.4197	0.00058599	0.021875
AMER1	4	0.43164	0.011573	0.15068	0.57229	0.00059645	0.022222
ELL	4	-2.145	1.0464e-05	0.00091743	-1.4191	0.00060692	0.022568
TRAPPC1	4	-1.5684	0.00068017	0.021277	-1.416	0.00061738	0.02278
POLA1	4	-1.611	0.0005232	0.017921	-1.4163	0.00061738	0.02278
NUP160	4	-0.73279	0.048511	0.38243	-1.4161	0.00061738	0.02278
MOCS3	4	-2.0473	6.2784e-05	0.0044776	-1.4168	0.00061738	0.02278
NOP58	4	-1.6281	0.00050228	0.017582	-1.4147	0.00062784	0.023077
NOL6	4	-1.7311	0.00030346	0.012446	-1.4156	0.00062784	0.023077
GTF2A2	4	-1.8381	0.00017789	0.0088773	-1.4133	0.00063831	0.023417
RARS	4	-1.9075	0.00012557	0.0072727	-1.4115	0.00064877	0.023664
RAD9A	4	-0.79277	0.035787	0.31803	-1.4099	0.00064877	0.023664
MRPS2	4	-2.2201	1.0464e-05	0.00091743	-1.4124	0.00064877	0.023664
LSM3	4	-1.2732	0.0034531	0.067073	-1.4083	0.0006697	0.024335
TCP1	4	-1.8496	0.00017789	0.0088773	-1.4064	0.0006697	0.024335
CENPI	4	-1.2126	0.0048658	0.083859	-1.4044	0.00070109	0.025427
TXNL4B	4	-1.1461	0.0069168	0.10765	-1.4027	0.00071156	0.025709
PMF1-BGLAP	4	-1.8262	0.00018835	0.0092308	-1.4039	0.00071156	0.025709
TBCC	4	-1.9151	0.00012557	0.0072727	-1.3977	0.00072202	0.025891
CENPL	4	-1.1412	0.0070214	0.10856	-1.3957	0.00072202	0.025891
GTF2B	4	-1.7115	0.00032439	0.012998	-1.3963	0.00072202	0.025891
GINS1	4	-2.057	5.232e-05	0.0038168	-1.3947	0.00072202	0.025891
RPS2	4	-1.6066	0.00053367	0.018149	-1.393	0.00073249	0.026168
HSCB	4	-1.8594	0.0001465	0.0077135	-1.3936	0.00073249	0.026168
HLA-DRB5	4	0.57392	0.0010464	0.02845	0.55881	0.00074295	0.026381
WDR64	4	0.49331	0.0043321	0.07782	0.55851	0.00075341	0.026381
INO80	4	-1.5895	0.00062784	0.020539	-1.3907	0.00075341	0.026381
CENPK	4	-1.4063	0.0016429	0.038622	-1.3881	0.00076388	0.026381
POLR2G	4	-1.1429	0.00699	0.10818	-1.3886	0.00076388	0.026381
DKC1	4	-1.6213	0.00051274	0.017851	-1.3867	0.00076388	0.026381
SPDYE2	4	-1.5387	0.00074295	0.022362	-1.3893	0.00076388	0.026381
RPS23	4	-1.618	0.0005232	0.017921	-1.3855	0.00076388	0.026381
ZNF830	4	-0.9467	0.017266	0.19562	-1.3888	0.00076388	0.026381
RPS7	4	-1.0393	0.011102	0.14689	-1.3733	0.00077434	0.026381
SARS2	4	-2.2583	1.0464e-05	0.00091743	-1.381	0.00077434	0.026381
HNRNPH1	4	-1.3538	0.0022288	0.04863	-1.3772	0.00077434	0.026381
UBR4	4	-1.4805	0.0010569	0.028612	-1.3795	0.00077434	0.026381
RPS16	4	-1.9412	0.00012557	0.0072727	-1.3785	0.00077434	0.026381
SMC1A	4	-1.1334	0.0072621	0.11111	-1.3704	0.00077434	0.026381
DR1	4	-1.1536	0.0066865	0.10553	-1.3707	0.00077434	0.026381
TCEB2	4	-2.1949	1.0464e-05	0.00091743	-1.3734	0.00077434	0.026381
FARS2	4	-2.2209	1.0464e-05	0.00091743	-1.3793	0.00077434	0.026381
RBBP8	4	-0.8829	0.023649	0.24499	-1.3733	0.00077434	0.026381
ACTL6A	4	-1.2532	0.003945	0.073275	-1.3708	0.00077434	0.026381
UTP15	4	-2.2	1.0464e-05	0.00091743	-1.3714	0.00077434	0.026381
ABCE1	4	-1.8447	0.00017789	0.0088773	-1.3719	0.00077434	0.026381
RPL7A	4	-1.9874	0.00010464	0.0066667	-1.3828	0.00077434	0.026381
ACTB	4	-2.0317	7.3249e-05	0.0051095	-1.3629	0.00077434	0.026381
DIS3	4	-1.6879	0.00036624	0.013972	-1.3726	0.00077434	0.026381
RPL10	4	-2.9794	0	0	-1.3731	0.00077434	0.026381
NDUFA1	4	-1.3078	0.002909	0.059657	-1.3602	0.00078481	0.026596
PSMA2	4	-1.2598	0.003788	0.071542	-1.3607	0.00078481	0.026596
AAMP	4	-1.6069	0.00053367	0.018149	-1.3606	0.00078481	0.026596
EIF1	4	-1.0255	0.011866	0.15304	-1.3575	0.0008162	0.027562
NCAPG2	4	-1.0493	0.010579	0.14252	-1.3568	0.0008162	0.027562
RAD54L2	4	-1.3844	0.001894	0.043179	-1.3549	0.00082666	0.027866
SDHC	4	-1.1323	0.0073249	0.11164	-1.3546	0.00083713	0.028169
TUBA1C	4	-1.0895	0.0089468	0.12695	-1.3501	0.00085805	0.028722
ANAPC10	4	-1.0749	0.0095223	0.13208	-1.3515	0.00085805	0.028722
RPL3	4	-1.8807	0.00013603	0.0072829	-1.351	0.00085805	0.028722
HCFC1	4	-1.8595	0.0001465	0.0077135	-1.3457	0.00087898	0.029319
SMC4	4	-0.8735	0.02457	0.25013	-1.3473	0.00087898	0.029319
KIAA0391	4	-1.8905	0.00013603	0.0072829	-1.3451	0.00088945	0.029514
LIPG	4	0.34702	0.038581	0.33345	0.55229	0.00088945	0.029514
TUFM	4	-2.1064	3.1392e-05	0.0025	-1.3443	0.00088945	0.029514
KLHL9	4	0.34572	0.039136	0.33679	0.55073	0.00089991	0.029809
MBTPS2	4	-0.83508	0.029247	0.2802	-1.3422	0.00091038	0.030104
WDR43	4	-1.8463	0.00017789	0.0088773	-1.3407	0.00094177	0.031034
PSMC2	4	-1.2992	0.0030137	0.061082	-1.3398	0.00094177	0.031034
TBC1D3C	4	-1.5937	0.00060692	0.020069	-1.3385	0.00095223	0.031325
RBPMS	4	0.22516	0.16508	0.69898	0.54763	0.0009627	0.031453
CNOT1	4	-1.4172	0.0015278	0.036776	-1.3383	0.0009627	0.031453
RPF2	4	-1.964	0.0001151	0.0072131	-1.3379	0.0009627	0.031453
OPN4	4	0.29181	0.077413	0.493	0.54731	0.0009627	0.031453
DNM2	4	-1.5135	0.00088945	0.025526	-1.3367	0.00097316	0.031579
MAPKAPK3	4	0.47777	0.0055355	0.093052	0.54715	0.00097316	0.031579
CYCS	4	-1.7058	0.00033485	0.013306	-1.3367	0.00097316	0.031579
U2AF2	4	-1.4885	0.0010046	0.027666	-1.3371	0.00097316	0.031579
ITGAD	4	0.44814	0.0087689	0.12564	0.54501	0.00099409	0.032149
PELP1	4	-1.8852	0.00013603	0.0072829	-1.3338	0.00099409	0.032149
CACNG1	4	0.35988	0.032501	0.3017	0.54438	0.0010046	0.032269
SNRPA1	4	-1.2199	0.0046251	0.081027	-1.3307	0.0010046	0.032269
PARD6B	4	0.58223	0.00089991	0.025749	0.54483	0.0010046	0.032269
LRRC37A3	4	-1.448	0.001308	0.032895	-1.3312	0.0010046	0.032269
HNRNPK	4	-0.96476	0.015832	0.18656	-1.3296	0.001015	0.03255
RPA1	4	-1.1726	0.005975	0.097858	-1.3283	0.0010255	0.032831
GJB1	4	0.20996	0.19253	0.74612	0.54105	0.0010464	0.033278
EXOSC4	4	-2.0779	5.232e-05	0.0038168	-1.3255	0.0010464	0.033278
SOD2	4	-2.0964	4.1856e-05	0.0032129	-1.326	0.0010464	0.033278
EIF2S2	4	-1.1261	0.0076074	0.11438	-1.3256	0.0010464	0.033278
FCF1	4	-1.4143	0.0015382	0.036888	-1.3214	0.0010673	0.033831
CLNS1A	4	-1.468	0.001151	0.030055	-1.3188	0.0010673	0.033831
PRPF31	4	-1.4699	0.0011301	0.029876	-1.3155	0.0011092	0.035099
ZNF519	4	0.23304	0.15198	0.67672	0.53686	0.0011197	0.035372
RANBP9	4	0.52254	0.0025846	0.054646	0.53665	0.0011301	0.035526
MED8	4	-1.5041	0.0009627	0.027099	-1.3138	0.0011301	0.035526
POLR3F	4	-1.365	0.0020614	0.045814	-1.3138	0.0011301	0.035526
DHFR	4	-2.9869	0	0	-1.3108	0.001151	0.035922
NBPF10	4	-1.1959	0.0052739	0.0896	-1.3123	0.001151	0.035922
GOLGA6L10	4	-1.7413	0.00027207	0.011354	-1.3114	0.001151	0.035922
HNRNPU	4	-1.0189	0.01241	0.15813	-1.3118	0.001151	0.035922
SLC7A1	4	-1.475	0.0010883	0.029091	-1.309	0.0011615	0.035922
DDX56	4	-1.0775	0.0093549	0.13032	-1.309	0.0011615	0.035922
NUDC	4	-1.1398	0.0070528	0.1088	-1.3102	0.0011615	0.035922
POLR2I	4	-1.6248	0.00050228	0.017582	-1.3104	0.0011615	0.035922
KANSL3	4	-1.177	0.0057762	0.095255	-1.3072	0.0011615	0.035922
UBE2Z	4	-1.2075	0.0050332	0.086278	-1.3086	0.0011615	0.035922
HARS2	4	-1.9994	0.00010464	0.0066667	-1.3026	0.0011824	0.03616
PGD	4	-1.9999	0.00010464	0.0066667	-1.3026	0.0011824	0.03616
ZPR1	4	-1.4376	0.0013708	0.034159	-1.3052	0.0011824	0.03616
PES1	4	-1.7337	0.00028253	0.011714	-1.3064	0.0011824	0.03616
TBC1D3K	4	-1.5009	0.0009627	0.027099	-1.3049	0.0011824	0.03616
UHRF1	4	-2.2252	1.0464e-05	0.00091743	-1.3054	0.0011824	0.03616
ZNF626	4	-1.4063	0.0016429	0.038622	-1.3025	0.0011824	0.03616
DDX20	4	-1.3706	0.0020196	0.045041	-1.3004	0.0011929	0.036422
UXT	4	-1.7677	0.00024067	0.010478	-1.2995	0.0012138	0.037002
MECOM	4	0.19106	0.23018	0.7879	0.53387	0.0012243	0.037261
DBR1	4	-2.0138	9.4177e-05	0.0063604	-1.2963	0.0012557	0.03811
GOLGA8O	4	-0.64991	0.073395	0.48049	-1.2933	0.0012662	0.03811
ELP5	4	-1.4224	0.0014859	0.036132	-1.2936	0.0012662	0.03811
COX15	4	-1.4355	0.0014022	0.034625	-1.2947	0.0012662	0.03811
NXF1	4	-1.4883	0.0010046	0.027666	-1.2956	0.0012662	0.03811
RFC5	4	-1.3067	0.0029195	0.059679	-1.2952	0.0012662	0.03811
NKAP	4	-1.3367	0.0024591	0.052455	-1.2946	0.0012662	0.03811
GADD45GIP1	4	-1.9444	0.00012557	0.0072727	-1.2929	0.0012766	0.038365
TXN	4	-1.6975	0.00035578	0.013972	-1.2908	0.0012871	0.038619
EIF5A	4	-1.4002	0.0017056	0.039659	-1.2891	0.001308	0.038897
CHMP2A	4	-1.2105	0.0049077	0.084353	-1.2889	0.001308	0.038897
FNDC3A	4	0.46199	0.0072725	0.11111	0.52872	0.0013185	0.038897
AP2M1	4	-1.5647	0.00068017	0.021277	-1.2847	0.0013289	0.038897
BRF1	4	-1.6415	0.00048135	0.017037	-1.2853	0.0013289	0.038897
MRPS34	4	-2.0526	5.232e-05	0.0038168	-1.2878	0.0013289	0.038897
SF3A3	4	-1.2861	0.0032753	0.064803	-1.2845	0.0013289	0.038897
VHL	4	-2.1068	3.1392e-05	0.0025	-1.2868	0.0013289	0.038897
ARL2	4	-2.0015	0.00010464	0.0066667	-1.2848	0.0013289	0.038897
ATP6V1F	4	-1.1499	0.0067703	0.10633	-1.2845	0.0013289	0.038897
EMC2	4	-0.94839	0.01713	0.19512	-1.2853	0.0013289	0.038897
RBM25	4	-1.8664	0.00013603	0.0072829	-1.2873	0.0013289	0.038897
EIF3CL	4	-1.8371	0.00017789	0.0088773	-1.2851	0.0013289	0.038897
WDR18	4	-2.2398	1.0464e-05	0.00091743	-1.2855	0.0013289	0.038897
DTL	4	-1.1796	0.0057239	0.094965	-1.2866	0.0013289	0.038897
RPN2	4	-1.625	0.00050228	0.017582	-1.2882	0.0013289	0.038897
MNX1	4	0.16033	0.30223	0.85453	0.52718	0.0013499	0.03945
RPL35A	4	-1.5748	0.00065924	0.021035	-1.2822	0.0013603	0.039634
SON	4	-0.72062	0.051389	0.39367	-1.2807	0.0013603	0.039634
UPF1	4	-1.4289	0.001444	0.035476	-1.2781	0.0013708	0.039697
NPIPA1	4	-1.0554	0.010349	0.14018	-1.2794	0.0013708	0.039697
CDC16	4	-1.1719	0.0060168	0.098375	-1.2802	0.0013708	0.039697
PPIAL4E	4	-1.1628	0.0064145	0.10294	-1.2787	0.0013708	0.039697
SCFD1	4	-1.3434	0.0023649	0.050787	-1.2763	0.0013813	0.039699
GOSR2	4	-1.5652	0.00068017	0.021277	-1.2773	0.0013813	0.039699
NUP85	4	-1.9991	0.00010464	0.0066667	-1.2771	0.0013813	0.039699
NIP7	4	-1.6206	0.00051274	0.017851	-1.2764	0.0013813	0.039699
BRIX1	4	-1.7573	0.0002616	0.011287	-1.2776	0.0013813	0.039699
EIF3G	4	-1.7315	0.00030346	0.012446	-1.2743	0.0014022	0.03994
NUP98	4	-1.6639	0.00042903	0.016016	-1.275	0.0014022	0.03994
NUP214	4	-1.0872	0.00902	0.12733	-1.2757	0.0014022	0.03994
CWC15	4	-1.4127	0.0015487	0.037	-1.2745	0.0014022	0.03994
EARS2	4	-1.4281	0.0014545	0.035641	-1.2754	0.0014022	0.03994
ABCB7	4	-1.5089	0.0009313	0.026488	-1.2743	0.0014022	0.03994
TPR	4	-1.2326	0.004374	0.078131	-1.2723	0.0014231	0.040476
OPHN1	4	0.34297	0.040632	0.345	0.52431	0.0014336	0.040653
ZC2HC1A	4	0.35346	0.03518	0.31465	0.52423	0.0014336	0.040653
CDC123	4	-1.5862	0.00063831	0.020539	-1.2712	0.001444	0.040768
POLR2E	4	-0.9881	0.014294	0.1739	-1.271	0.001444	0.040768
TOP2A	4	-2.6395	0	0	-1.2712	0.001444	0.040768
PSMC6	4	-1.5199	0.00082666	0.024049	-1.2704	0.0014545	0.040882
PMPCB	4	-1.5852	0.00063831	0.020539	-1.2704	0.0014545	0.040882
BIRC5	4	-2.0546	5.232e-05	0.0038168	-1.2704	0.0014545	0.040882
URB2	4	-1.1964	0.0052425	0.089146	-1.2693	0.0014754	0.041349
ATP5D	4	-1.7703	0.00024067	0.010478	-1.2692	0.0014754	0.041349
RPS5	4	-1.6797	0.00036624	0.013972	-1.2681	0.0014859	0.041581
PTCHD2	4	0.45903	0.0075655	0.11404	0.5217	0.0014964	0.041813
UFD1L	4	-0.98924	0.014263	0.17374	-1.2657	0.0015173	0.042274
GTF2E1	4	-1.2155	0.0047925	0.082971	-1.2663	0.0015173	0.042274
FAM200B	4	0.70652	0.0001151	0.0072131	0.52075	0.0015382	0.042733
PELO	4	-2.1565	1.0464e-05	0.00091743	-1.2643	0.0015382	0.042733
SPATA5	4	-1.6382	0.00048135	0.017037	-1.2621	0.0015487	0.042961
ISCA1	4	-2.0231	9.4177e-05	0.0063604	-1.2617	0.0015591	0.043126
YAP1	4	-1.125	0.0076179	0.11438	-1.2616	0.0015591	0.043126
PLGRKT	4	0.38159	0.023921	0.2466	0.51948	0.0015696	0.043353
SMN2	4	-1.8176	0.00019882	0.0095477	-1.259	0.0015801	0.043579
ENO1	4	-1.9033	0.00012557	0.0072727	-1.2585	0.0015905	0.043804
NPLOC4	4	-1.4702	0.0011301	0.029876	-1.2578	0.001601	0.044029
NBPF14	4	-1.1069	0.0082876	0.12082	-1.2539	0.0016533	0.045402
WDR25	4	-1.1922	0.0053681	0.090877	-1.2516	0.0016638	0.045624
RCL1	4	-1.6903	0.00036624	0.013972	-1.2493	0.0016743	0.045649
TDRD10	4	0.51553	0.0030241	0.061229	0.51687	0.0016743	0.045649
CMPK1	4	-1.4238	0.0014754	0.035924	-1.2497	0.0016743	0.045649
USE1	4	-1.0874	0.00902	0.12733	-1.2499	0.0016743	0.045649
AURKA	4	-1.5601	0.00069063	0.02129	-1.2487	0.0016952	0.046154
NPIPA2	4	-1.3836	0.001894	0.043179	-1.243	0.0017475	0.047511
C19orf52	4	-1.7754	0.00024067	0.010478	-1.242	0.0017684	0.047943
COPS3	4	-1.5319	0.00077434	0.023089	-1.242	0.0017684	0.047943
GAL3ST3	4	0.15459	0.31755	0.86879	0.51347	0.0017998	0.048725
EMC3	4	-1.3181	0.002773	0.057609	-1.2397	0.0018312	0.049505
EIF4E	4	-1.8949	0.00013603	0.0072829	-1.2384	0.0018417	0.049577
CWC25	4	-0.77079	0.039941	0.34138	-1.2387	0.0018417	0.049577
WDR83	4	-1.4116	0.0015591	0.037065	-1.239	0.0018417	0.049577
SART3	4	-1.1142	0.0080678	0.11889	-1.2375	0.0018521	0.049649
ZBTB8OS	4	-1.7805	0.00023021	0.010304	-1.238	0.0018521	0.049649
RSL24D1	4	-1.5877	0.00063831	0.020539	-1.2371	0.0018521	0.049649
CKAP5	4	-1.3485	0.0023021	0.049943	-1.2361	0.0018626	0.04979
MYC	4	-2.0327	7.3249e-05	0.0051095	-1.2365	0.0018626	0.04979
PPWD1	4	-1.2325	0.004374	0.078131	-1.2355	0.0018835	0.050209
WDHD1	4	-1.7451	0.00027207	0.011354	-1.2333	0.0018835	0.050209
UBA2	4	-1.4732	0.0011092	0.029404	-1.232	0.0019045	0.050696
CHRDL1	4	0.35877	0.032941	0.30328	0.50976	0.0019254	0.051111
HLA-A	4	0.37073	0.028086	0.2729	0.50953	0.0019254	0.051111
PMF1	4	-1.1356	0.0072307	0.11074	-1.2309	0.0019568	0.051872
NFATC1	4	0.40809	0.016481	0.19068	0.50628	0.0019672	0.052006
TTC17	4	0.21507	0.18326	0.73198	0.50708	0.0019672	0.052006
SUPT5H	4	-1.0052	0.013237	0.1645	-1.2271	0.0019882	0.052342
YKT6	4	-1.2208	0.0045937	0.080922	-1.228	0.0019882	0.052342
HGC6.3	4	0.08782	0.52094	0.95501	0.50608	0.0019882	0.052342
RPL23	4	-1.2667	0.0035892	0.068945	-1.2266	0.0019986	0.052545
PTPRH	4	0.34032	0.042107	0.35298	0.50502	0.0020196	0.052949
DNMT1	4	-1.4901	0.00099409	0.027616	-1.2252	0.0020196	0.052949
FUBP3	4	0.19943	0.21272	0.76746	0.50466	0.00203	0.053151
TUBGCP4	4	-1.0344	0.011312	0.14859	-1.2248	0.0020405	0.053279
RBM39	4	-1.5948	0.00060692	0.020069	-1.2249	0.0020405	0.053279
OGT	4	-1.4849	0.001015	0.027834	-1.2244	0.0020614	0.053752
CASP5	4	0.20877	0.19469	0.74877	0.50329	0.0020824	0.054223
KIR3DL1	4	0.55433	0.0015173	0.03657	0.50284	0.0021033	0.054694
CLSTN2	4	0.54116	0.0019463	0.043816	0.50191	0.0021347	0.05536
DHX8	4	-1.7059	0.00033485	0.013306	-1.2206	0.0021347	0.05536
CSTF3	4	-1.0729	0.009627	0.13304	-1.2197	0.0021765	0.056032
DDX41	4	-1.6393	0.00048135	0.017037	-1.2192	0.0021765	0.056032
CENPW	4	-1.8316	0.00018835	0.0092308	-1.2192	0.0021765	0.056032
CDNF	4	0.085869	0.52772	0.95575	0.50069	0.0021765	0.056032
RRN3	4	-1.2194	0.0046461	0.08117	-1.2182	0.002187	0.056032
CENPN	4	-1.3095	0.0028881	0.059483	-1.2178	0.002187	0.056032
PABPN1	4	-0.90692	0.021064	0.22578	-1.2183	0.002187	0.056032
MRPL4	4	-1.875	0.00013603	0.0072829	-1.2182	0.002187	0.056032
U2SURP	4	-1.2351	0.0043531	0.078049	-1.2182	0.002187	0.056032
SAP30BP	4	-1.2392	0.0042798	0.077462	-1.2175	0.0021975	0.05615
TICRR	4	-1.8418	0.00017789	0.0088773	-1.2173	0.0021975	0.05615
NBAS	4	-1.0456	0.010788	0.1444	-1.216	0.0022393	0.057143
RPL4	4	-1.2678	0.0035578	0.06841	-1.2136	0.0022916	0.0584
UBE2Q2L	4	-1.1063	0.0083085	0.12104	-1.2127	0.0023335	0.059151
ATP2A2	4	-0.40837	0.23255	0.78988	-1.2127	0.0023335	0.059151
ILF3	4	-1.3942	0.0017789	0.040964	-1.2128	0.0023335	0.059151
TNPO3	4	-1.5722	0.0006697	0.021277	-1.2125	0.0023335	0.059151
ATP5J2	4	-2.0334	7.3249e-05	0.0051095	-1.2111	0.002344	0.059181
RAD21	4	-1.2739	0.0034322	0.066802	-1.2114	0.002344	0.059181
FAM25C	4	-1.2131	0.0048658	0.083859	-1.2114	0.002344	0.059181
LOC100144595	4	-1.1215	0.0078271	0.11669	-1.2105	0.0023544	0.059367
MCRS1	4	-1.1274	0.0075655	0.11404	-1.2087	0.0023649	0.059474
CPSF2	4	-2.0974	4.1856e-05	0.0032129	-1.2094	0.0023649	0.059474
SURF6	4	-1.1172	0.0079736	0.11787	-1.2078	0.0023858	0.059921
MRPL53	4	-1.2851	0.0032753	0.064803	-1.2069	0.0024067	0.060288
MED4	4	-1.4545	0.0012557	0.031957	-1.2071	0.0024067	0.060288
RPP30	4	-1.1218	0.0078271	0.11669	-1.2052	0.0024277	0.060495
MRPS21	4	-1.3817	0.0019045	0.043179	-1.2044	0.0024277	0.060495
NDUFB7	4	-1.4064	0.0016429	0.038622	-1.2049	0.0024277	0.060495
RRS1	4	-1.4548	0.0012557	0.031957	-1.2048	0.0024277	0.060495
PHF21A	4	0.42642	0.012609	0.16013	0.49515	0.0024381	0.060598
SLC25A3	4	-1.8166	0.00019882	0.0095477	-1.2035	0.0024381	0.060598
GOLGA8N	4	-0.93234	0.01849	0.20558	-1.2024	0.0024591	0.060881
ZNF202	4	0.41897	0.014022	0.17157	0.49462	0.0024591	0.060881
CCNA2	4	-1.4672	0.001151	0.030055	-1.2025	0.0024591	0.060881
TAC1	4	0.18325	0.24707	0.80556	0.49386	0.0024695	0.061061
E4F1	4	-1.6958	0.00036624	0.013972	-1.2015	0.00248	0.061082
NUF2	4	-1.1782	0.0057552	0.095255	-1.2022	0.00248	0.061082
MED14	4	-1.7225	0.00032439	0.012998	-1.2014	0.00248	0.061082
RPL9	4	-0.84003	0.028713	0.27699	-1.2012	0.0024905	0.061261
LUC7L3	4	-1.8861	0.00013603	0.0072829	-1.1974	0.0025323	0.062131
SNRNP35	4	-1.2645	0.003652	0.0698	-1.1975	0.0025323	0.062131
DYNC1LI1	4	0.15085	0.32697	0.87441	0.49282	0.0025428	0.062228
MRPL33	4	-1.6794	0.00036624	0.013972	-1.1966	0.0025428	0.062228
COA5	4	-1.1475	0.006854	0.10685	-1.195	0.0025532	0.062324
CPSF3	4	-1.2771	0.0034008	0.066394	-1.1963	0.0025532	0.062324
OR12D3	4	0.39007	0.021169	0.22654	0.49221	0.0025637	0.06242
TMEM247	4	0.046006	0.66824	0.97912	0.49242	0.0025637	0.06242
SF3B1	4	-1.2589	0.003788	0.071542	-1.1945	0.0025742	0.062516
ATP5C1	4	-1.0802	0.0092293	0.12942	-1.1946	0.0025742	0.062516
RPL13	4	-1.5246	0.00079527	0.023421	-1.1937	0.0025846	0.062532
SARDH	4	0.24641	0.13152	0.63721	0.49125	0.0025846	0.062532
UQCRQ	4	-1.5006	0.0009627	0.027099	-1.1941	0.0025846	0.062532
GPR6	4	0.41666	0.014535	0.17528	0.49103	0.0025951	0.062626
CDC37	4	-1.5965	0.00059645	0.01993	-1.1934	0.0025951	0.062626
LARP1B	4	0.33248	0.046712	0.37537	0.4902	0.0026056	0.06275
ZNF559-ZNF177	4	0.19097	0.23035	0.7879	0.48985	0.002616	0.06275
IKBKAP	4	-1.0325	0.011395	0.14928	-1.1926	0.0026265	0.06275
SPATA5L1	4	-1.3717	0.0019882	0.044549	-1.1911	0.0026265	0.06275
ZFC3H1	4	-0.74079	0.046764	0.37555	-1.1913	0.0026265	0.06275
RPS3	4	-1.266	0.0036101	0.069277	-1.1925	0.0026265	0.06275
RABGGTA	4	-1.2962	0.0030974	0.062381	-1.191	0.0026265	0.06275
DCTN4	4	-1.4612	0.0011929	0.030811	-1.1913	0.0026265	0.06275
MGA	4	0.43393	0.011113	0.14689	0.48924	0.0026474	0.063092
PWWP2B	4	0.15066	0.32736	0.87495	0.48932	0.0026474	0.063092
NUBP2	4	-1.2627	0.0036938	0.070389	-1.1896	0.0026579	0.063263
EFNA1	4	0.29374	0.075572	0.48814	0.48895	0.0026683	0.063433
FOCAD	4	0.22769	0.1609	0.69144	0.48882	0.0026788	0.063524
SLC7A6OS	4	-1.1489	0.0068226	0.10654	-1.187	0.0026788	0.063524
EIF3E	4	-0.91019	0.020698	0.22287	-1.1837	0.0027207	0.064277
DHX16	4	-1.1635	0.0063936	0.10278	-1.1831	0.0027207	0.064277
METTL16	4	-1.668	0.00041856	0.015686	-1.1836	0.0027207	0.064277
ZNF14	4	0.50129	0.003788	0.071542	0.48755	0.0027311	0.064444
CTU1	4	-1.1146	0.0080573	0.11889	-1.1825	0.0027416	0.064612
SMARCB1	4	-1.3442	0.0023649	0.050787	-1.1796	0.002773	0.065111
RFC4	4	-0.56799	0.11038	0.58562	-1.1788	0.002773	0.065111
UBE2N	4	-0.4807	0.16746	0.70204	-1.1794	0.002773	0.065111
GPKOW	4	-1.2503	0.0040182	0.074203	-1.178	0.0027834	0.065116
AATF	4	-1.1663	0.0062575	0.10136	-1.1781	0.0027834	0.065116
GNL2	4	-1.4797	0.0010569	0.028612	-1.1783	0.0027834	0.065116
ZNF207	4	-1.2701	0.0035159	0.067947	-1.1761	0.0028148	0.06569
C1orf131	4	-1.1834	0.0056506	0.094488	-1.1763	0.0028148	0.06569
BUB1B	4	-1.4678	0.001151	0.030055	-1.1756	0.0028253	0.065854
ERCC2	4	-1.5759	0.00065924	0.021035	-1.1734	0.0028462	0.066261
GOLGA6C	4	-0.96043	0.016125	0.18827	-1.1693	0.0028567	0.066262
PPP1R10	4	-1.1933	0.0053158	0.090231	-1.1701	0.0028567	0.066262
LAMP1	4	0.55304	0.0015487	0.037	0.48524	0.0028567	0.066262
SNAPC2	4	-1.0917	0.0088421	0.12612	-1.1687	0.0028672	0.066424
PRPF38A	4	-1.2577	0.0038403	0.072157	-1.1676	0.0028881	0.066828
OR4K15	4	0.027206	0.73629	0.98469	0.48466	0.0028986	0.066989
MRPL44	4	-1.2583	0.0038089	0.071724	-1.1658	0.0029509	0.067773
GMPPB	4	-1.6693	0.0004081	0.015415	-1.1653	0.0029509	0.067773
EEF1G	4	-1.6219	0.00051274	0.017851	-1.1656	0.0029509	0.067773
ORC1	4	-1.0033	0.01331	0.16498	-1.1661	0.0029509	0.067773
LSM6	4	-0.96605	0.015717	0.18543	-1.1663	0.0029509	0.067773
SRP72	4	-1.106	0.0083399	0.1214	-1.1604	0.0029927	0.067773
UBAP1	4	-0.72903	0.049401	0.38776	-1.1607	0.0029927	0.067773
COPS5	4	-1.4105	0.0015696	0.037221	-1.1614	0.0029927	0.067773
SMC5	4	-1.1474	0.006854	0.10685	-1.1602	0.0029927	0.067773
NOC2L	4	-1.2125	0.0048658	0.083859	-1.1628	0.0029927	0.067773
HDAC3	4	-0.95389	0.016659	0.19192	-1.1611	0.0029927	0.067773
DCAF13	4	-1.3745	0.0019672	0.044235	-1.1633	0.0029927	0.067773
ECEL1	4	0.45276	0.0081934	0.12	0.48348	0.0029927	0.067773
CLEC18C	4	-0.70194	0.056579	0.41352	-1.1642	0.0029927	0.067773
TFRC	4	-1.1257	0.0076179	0.11438	-1.1601	0.0029927	0.067773
MRPL57	4	-2.3275	1.0464e-05	0.00091743	-1.1601	0.0029927	0.067773
CDC23	4	-1.7732	0.00024067	0.010478	-1.1609	0.0029927	0.067773
PCDH11Y	4	0.35437	0.034835	0.31317	0.48278	0.0030241	0.068402
PPP1R2	4	-0.7503	0.04441	0.36414	-1.1575	0.0030346	0.068477
MCM2	4	-1.6428	0.00048135	0.017037	-1.1575	0.0030346	0.068477
PLAT	4	0.34447	0.039784	0.34068	0.48193	0.003045	0.068632
NDUFC1	4	-1.1164	0.008005	0.11824	-1.1565	0.0030555	0.068706
TARS	4	-1.2495	0.0040601	0.074615	-1.1567	0.0030555	0.068706
TUBGCP2	4	-1.6079	0.00053367	0.018149	-1.1558	0.003066	0.06886
PCLO	4	0.39111	0.020803	0.22375	0.48115	0.0030764	0.069014
TRPV5	4	0.46629	0.0067389	0.10601	0.48074	0.0031183	0.069871
RPL5	4	-1.8044	0.00021975	0.010294	-1.152	0.0031288	0.070023
CBWD5	4	-0.77369	0.039272	0.33744	-1.1513	0.0031497	0.070151
TPX2	4	-0.94115	0.017768	0.19976	-1.1508	0.0031602	0.070151
MAD2L1	4	-0.53305	0.13059	0.63558	-1.1494	0.0031602	0.070151
RNGTT	4	-1.3271	0.0026474	0.055666	-1.151	0.0031602	0.070151
USP37	4	-1.5137	0.00087898	0.025301	-1.15	0.0031602	0.070151
WDR82	4	-1.5351	0.00075341	0.022571	-1.1502	0.0031602	0.070151
NAA25	4	-0.98514	0.014451	0.17503	-1.1501	0.0031602	0.070151
YAE1D1	4	-1.0905	0.0088945	0.12649	-1.149	0.0031811	0.070534
CACNG3	4	0.26666	0.10484	0.57317	0.47989	0.003202	0.070751
NIPBL	4	-1.5171	0.00085805	0.024736	-1.1475	0.003202	0.070751
THOC2	4	-1.1609	0.0064668	0.10343	-1.1474	0.003202	0.070751
FAM73A	4	0.24431	0.13481	0.64335	0.47963	0.0032439	0.071594
DSEL	4	0.42417	0.012965	0.16271	0.47897	0.0032648	0.071972
ATP5E	4	-1.7125	0.00032439	0.012998	-1.1454	0.0032753	0.07212
URB1	4	-1.3365	0.0024591	0.052455	-1.1451	0.0032962	0.072165
MTX1	4	-0.85217	0.027081	0.2666	-1.1451	0.0032962	0.072165
RRP7A	4	-0.52938	0.13291	0.63923	-1.1452	0.0032962	0.072165
EIF2B1	4	-1.0279	0.011657	0.15129	-1.1449	0.0032962	0.072165
TOMM22	4	-1.2346	0.0043531	0.078049	-1.1451	0.0032962	0.072165
DIMT1	4	-1.4591	0.0012138	0.031225	-1.1439	0.0033066	0.072229
PDE12	4	-1.3765	0.0019359	0.043684	-1.1439	0.0033066	0.072229
CDCA8	4	-1.4375	0.0013708	0.034159	-1.1434	0.0033276	0.07252
WBSCR22	4	-1.284	0.0032962	0.06515	-1.1432	0.0033276	0.07252
ABT1	4	-1.5895	0.00062784	0.020539	-1.1428	0.0033485	0.072893
POP7	4	-1.6509	0.00047088	0.016949	-1.1423	0.003359	0.072994
SEC61A1	4	-1.4634	0.001172	0.030352	-1.1419	0.0033694	0.072994
RPL32	4	-1.7743	0.00024067	0.010478	-1.1404	0.0033799	0.072994
RPUSD4	4	-1.4253	0.0014754	0.035924	-1.1406	0.0033799	0.072994
TRIM49C	4	-1.0967	0.0086643	0.1247	-1.1412	0.0033799	0.072994
NOC4L	4	-1.6424	0.00048135	0.017037	-1.1413	0.0033799	0.072994
KANSL1	4	-0.5003	0.15249	0.67703	-1.1409	0.0033799	0.072994
CHORDC1	4	-1.741	0.00027207	0.011354	-1.1396	0.0033904	0.073138
DYNC1H1	4	-1.6006	0.00058599	0.019649	-1.139	0.0034008	0.073198
COX17	4	-2.2117	1.0464e-05	0.00091743	-1.1395	0.0034008	0.073198
HTATSF1	4	-1.0924	0.0088108	0.12605	-1.1377	0.0034218	0.073566
LSM5	4	-0.79134	0.036059	0.31981	-1.1359	0.0034636	0.074382
DZANK1	4	0.11071	0.44557	0.92707	0.47722	0.0034741	0.074523
SMIM18	4	0.49286	0.0043635	0.07809	0.47718	0.0034845	0.074664
SNAPC5	4	-1.3492	0.0022812	0.049545	-1.1344	0.0035159	0.075223
UXS1	4	-2.1558	1.0464e-05	0.00091743	-1.1335	0.0035264	0.075223
DND1	4	0.12254	0.40961	0.91646	0.4765	0.0035264	0.075223
NDUFAB1	4	-1.6792	0.00036624	0.013972	-1.1334	0.0035264	0.075223
TRMT61B	4	0.15828	0.30782	0.85877	0.47592	0.0035578	0.075808
KRTAP9-1	4	0.21244	0.188	0.7389	0.47577	0.0035683	0.075947
OR4F16	4	-0.78555	0.037053	0.32516	-1.1302	0.0035892	0.076138
DDX28	4	-1.362	0.0021347	0.047059	-1.1301	0.0035892	0.076138
WDR3	4	-1.7766	0.00024067	0.010478	-1.1307	0.0035892	0.076138
INTS5	4	-1.4397	0.0013603	0.033987	-1.13	0.0035996	0.076275
PDYN	4	0.10915	0.45033	0.928	0.47514	0.0036415	0.077076
NAA30	4	-1.0967	0.0086643	0.1247	-1.1283	0.0036624	0.077348
FIP1L1	4	-1.3026	0.0029718	0.06049	-1.1284	0.0036624	0.077348
PAK1IP1	4	-1.7806	0.00023021	0.010304	-1.1268	0.0036938	0.077668
ATP6V1E1	4	-0.83712	0.029048	0.27914	-1.1264	0.0036938	0.077668
DHPS	4	-2.4042	1.0464e-05	0.00091743	-1.1266	0.0036938	0.077668
SLU7	4	-1.5807	0.00063831	0.020539	-1.1267	0.0036938	0.077668
MRPL41	4	-1.3221	0.0026893	0.056298	-1.1258	0.0037147	0.078022
FBXW7	4	-0.51496	0.14238	0.65857	-1.1252	0.0037252	0.078033
SF3A2	4	-1.3949	0.0017684	0.04092	-1.1257	0.0037252	0.078033
LRRC37A	4	-1.3314	0.0025637	0.054264	-1.1246	0.0037357	0.078033
ECT2	4	-1.1894	0.0054413	0.091954	-1.1244	0.0037357	0.078033
PSMD12	4	-1.3922	0.0017789	0.040964	-1.124	0.0037357	0.078033
ZNF253	4	0.34087	0.04171	0.35103	0.47363	0.0037461	0.078043
MRPS12	4	-1.2278	0.0044263	0.078698	-1.1228	0.0037461	0.078043
GOLGA8K	4	-0.77953	0.038047	0.3307	-1.1221	0.0037566	0.078043
TMED10	4	-1.9973	0.00010464	0.0066667	-1.1221	0.0037566	0.078043
RPL37A	4	-0.86432	0.0257	0.25812	-1.1223	0.0037566	0.078043
SF3A1	4	-1.8473	0.00017789	0.0088773	-1.1215	0.0037985	0.078742
POLR2K	4	-1.3061	0.0029195	0.059679	-1.1215	0.0037985	0.078742
FBXW5	4	0.34914	0.037482	0.32757	0.4721	0.0038299	0.079307
SYBU	4	0.29015	0.078983	0.49904	0.47198	0.0038403	0.079437
RPS10-NUDT3	4	-1.271	0.0035055	0.067814	-1.1186	0.0038612	0.079484
GINM1	4	0.27455	0.095767	0.55349	0.47136	0.0038612	0.079484
MCM5	4	-1.8661	0.00013603	0.0072829	-1.1186	0.0038612	0.079484
DNLZ	4	-1.6701	0.00039764	0.015079	-1.1188	0.0038612	0.079484
GPR78	4	-0.01745	0.89913	0.99506	0.47113	0.0038717	0.079484
TMED2	4	-1.3875	0.0018417	0.042206	-1.118	0.0038717	0.079484
RRP12	4	-1.3106	0.0028567	0.0589	-1.1182	0.0038717	0.079484
TRIM49D2	4	-0.717	0.052289	0.39667	-1.1177	0.0038822	0.079528
NOL11	4	-0.82401	0.030963	0.2911	-1.1175	0.0038822	0.079528
DDX52	4	-1.3776	0.0019359	0.043684	-1.1158	0.0038926	0.079572
ANAPC5	4	-1.7014	0.00035578	0.013972	-1.1157	0.0038926	0.079572
RPF1	4	-1.1636	0.0063831	0.10269	-1.1151	0.0039136	0.079915
LOC100505478	4	0.2827	0.086779	0.52636	0.46992	0.003924	0.080043
TTLL1	4	0.27035	0.10057	0.56175	0.46978	0.003945	0.080384
SELENBP1	4	0.57949	0.00095223	0.027003	0.46944	0.0039554	0.080511
CPSF1	4	-1.534	0.00075341	0.022571	-1.1136	0.0039659	0.080594
RRP15	4	-0.65231	0.072401	0.47767	-1.1128	0.0039764	0.080594
PRMT8	4	0.32582	0.050604	0.39214	0.46926	0.0039764	0.080594
NOP10	4	-1.746	0.00027207	0.011354	-1.1134	0.0039764	0.080594
MMS22L	4	-0.85205	0.027102	0.2666	-1.1122	0.0039868	0.08072
NOL8	4	-1.2549	0.0039031	0.07278	-1.1117	0.0040077	0.081058
TMEM200C	4	0.36566	0.030252	0.28695	0.46885	0.0040182	0.081184
ZMAT2	4	-0.87421	0.024549	0.25013	-1.1105	0.0040391	0.081521
C1orf53	4	0.26072	0.11178	0.588	0.46839	0.0040496	0.08156
C2orf27B	4	-1.3233	0.0026788	0.056264	-1.1083	0.0040496	0.08156
ORC6	4	-1.5407	0.00073249	0.022222	-1.107	0.0040705	0.081895
COX4I1	4	-1.2426	0.004238	0.077216	-1.1047	0.0041647	0.083613
GINS4	4	-1.107	0.0082876	0.12082	-1.1049	0.0041647	0.083613
MRPL19	4	-1.3	0.0029927	0.060722	-1.1043	0.0041856	0.083716
CDC20	4	-0.74754	0.045111	0.36658	-1.1039	0.0041856	0.083716
SGTB	4	0.53977	0.0019777	0.044418	0.46667	0.0041961	0.083716
EXOSC8	4	-1.5665	0.00068017	0.021277	-1.1038	0.0041961	0.083716
SRBD1	4	-1.2415	0.0042484	0.07726	-1.103	0.0041961	0.083716
DCTN6	4	-1.4757	0.0010883	0.029091	-1.1028	0.0041961	0.083716
APOA1	4	0.23621	0.14703	0.66708	0.46604	0.0042275	0.084167
KRAS	4	-1.2876	0.0032439	0.064516	-1.1005	0.0042275	0.084167
DMAP1	4	-1.2556	0.0038926	0.072727	-1.0989	0.0042589	0.084615
PSMD11	4	-0.95412	0.016648	0.19192	-1.0994	0.0042589	0.084615
CRYGS	4	0.26938	0.10157	0.56297	0.46494	0.0043112	0.0853
HEATR1	4	-1.3532	0.0022288	0.04863	-1.0965	0.0043112	0.0853
ZWINT	4	-0.77741	0.038466	0.33306	-1.0968	0.0043112	0.0853
CENPB	4	0.18893	0.23468	0.79239	0.46482	0.0043112	0.0853
SLC35B1	4	-1.6259	0.00050228	0.017582	-1.0941	0.0043635	0.086068
MAGED4	4	0.51974	0.0027939	0.057918	0.46389	0.0043635	0.086068
DDX51	4	-1.5527	0.00069063	0.02129	-1.0942	0.0043635	0.086068
HIST1H2BN	4	-0.93548	0.018239	0.2035	-1.0923	0.0043949	0.086598
ATP5I	4	-1.1598	0.0065087	0.10381	-1.0903	0.0044158	0.08668
WDR24	4	-1.4278	0.0014545	0.035641	-1.0907	0.0044158	0.08668
CTNNBL1	4	-1.4879	0.0010046	0.027666	-1.0912	0.0044158	0.08668
WNT10B	4	0.4751	0.0057762	0.095255	0.4624	0.0044263	0.08668
HADHB	4	0.28019	0.08952	0.53398	0.46277	0.0044263	0.08668
CDC27	4	-1.0435	0.010893	0.14499	-1.0901	0.0044263	0.08668
PLSCR2	4	0.23202	0.1536	0.67898	0.46212	0.0044577	0.087206
TRAPPC2L	4	-0.98625	0.014388	0.17449	-1.0878	0.00451	0.088049
TSR2	4	-1.3286	0.002616	0.055127	-1.0879	0.00451	0.088049
NDUFB2	4	-0.96364	0.015926	0.18721	-1.0867	0.0045309	0.088146
RPL35	4	-1.4765	0.0010883	0.029091	-1.087	0.0045309	0.088146
P2RY10	4	0.35093	0.036603	0.32299	0.46093	0.0045414	0.088146
NPIPB3	4	-1.3459	0.0023544	0.050676	-1.0865	0.0045414	0.088146
PPIAL4F	4	-0.56993	0.10923	0.58298	-1.0865	0.0045414	0.088146
NR2F6	4	-0.16041	0.64777	0.97733	0.46069	0.0045519	0.088146
RBP7	4	0.55289	0.0015487	0.037	0.46045	0.0045519	0.088146
KRTAP15-1	4	0.39851	0.018752	0.20753	0.46061	0.0045519	0.088146
MRPS18A	4	-2.2903	1.0464e-05	0.00091743	-1.0864	0.0045623	0.08817
EFCAB9	4	0.22888	0.15903	0.68872	0.46017	0.0045623	0.08817
FTSJ3	4	-1.3702	0.0020196	0.045041	-1.0861	0.0045728	0.088283
SPDYE3	4	-0.99183	0.014085	0.17201	-1.0854	0.0045833	0.088396
POLR2H	4	-0.97323	0.015257	0.18168	-1.0852	0.0045937	0.088508
KRR1	4	-1.1551	0.0065819	0.10423	-1.0841	0.0046251	0.088934
COPS8	4	-0.7708	0.039941	0.34138	-1.0843	0.0046251	0.088934
EXOC3	4	-1.1102	0.0082143	0.12012	-1.0833	0.0046461	0.089246
KAT8	4	-1.1606	0.0064773	0.10351	-1.0828	0.0046879	0.08996
RRP8	4	0.011067	0.79627	0.99148	0.45811	0.0046984	0.09007
PPP6C	4	-1.0307	0.011563	0.15068	-1.0819	0.0047088	0.09009
PSMD13	4	-1.3815	0.0019045	0.043179	-1.0819	0.0047088	0.09009
LTV1	4	-0.95576	0.01646	0.19067	-1.0819	0.0047193	0.0902
PTCD3	4	-1.512	0.00088945	0.025526	-1.0809	0.0047402	0.090419
TUBGCP5	4	-1.3917	0.0017789	0.040964	-1.0812	0.0047402	0.090419
FARP2	4	0.56418	0.0012975	0.032718	0.45716	0.0047716	0.090927
NDUFA11	4	-1.4292	0.0014336	0.035264	-1.0786	0.0047925	0.091144
TEX10	4	-1.6609	0.00043949	0.016216	-1.0792	0.0047925	0.091144
CLN8	4	0.2371	0.14574	0.66466	0.45673	0.004803	0.091214
RAD1	4	-0.36422	0.2814	0.83825	-1.0784	0.0048135	0.091214
C10orf67	4	0.42616	0.01263	0.16029	0.45663	0.0048135	0.091214
OCIAD1	4	0.35768	0.033422	0.30588	0.45646	0.0048239	0.091214
C2CD5	4	0.60979	0.0005232	0.017921	0.45632	0.0048344	0.091214
VPREB3	4	0.25724	0.11645	0.60108	0.4563	0.0048344	0.091214
UMODL1	4	0.37443	0.026955	0.26584	0.45632	0.0048344	0.091214
ILF2	4	-1.4544	0.0012557	0.031957	-1.0773	0.0048344	0.091214
SMNDC1	4	-0.67436	0.064731	0.44881	-1.0752	0.0048763	0.091823
ISG20L2	4	-0.95925	0.01624	0.18904	-1.0748	0.0048763	0.091823
ARCN1	4	-0.66969	0.066259	0.45407	-1.0742	0.0048867	0.091929
NHP2	4	-2.3154	1.0464e-05	0.00091743	-1.0728	0.0049181	0.092247
LIF	4	0.31548	0.057542	0.41737	0.45509	0.0049181	0.092247
C1orf122	4	-0.062275	0.94339	0.99834	0.45511	0.0049181	0.092247
RSL1D1	4	-1.0077	0.013153	0.16428	-1.0707	0.0049495	0.092745
TP53TG3B	4	-0.91452	0.020269	0.22011	-1.0695	0.0049704	0.093046
TNMD	4	0.070616	0.58065	0.96488	0.4544	0.0049809	0.09306
SHFM1	4	-1.4689	0.001151	0.030055	-1.0688	0.0049809	0.09306
SEC13	4	-1.258	0.0038403	0.072157	-1.0676	0.0049914	0.093164
LOC102724862	4	-1.1998	0.0051588	0.087879	-1.0658	0.0050646	0.094347
PLEC	4	0.51214	0.0032229	0.064234	0.45376	0.0050646	0.094347
CDC6	4	-1.0028	0.013352	0.16539	-1.0654	0.0050751	0.09445
TTC27	4	-1.1743	0.0059227	0.097251	-1.0648	0.005096	0.094471
LOC200726	4	0.47144	0.0061947	0.10051	0.45341	0.005096	0.094471
SYS1	4	-0.5408	0.12589	0.62514	-1.0648	0.005096	0.094471
CIAO1	4	-1.5424	0.00072202	0.02201	-1.0646	0.005096	0.094471
OR4F29	4	-0.88497	0.023502	0.24371	-1.0637	0.0051588	0.095543
NR6A1	4	0.29287	0.076419	0.49053	0.45241	0.0052006	0.096225
HYOU1	4	-1.1572	0.0065401	0.10381	-1.0623	0.0052111	0.096232
BCL2L2-PABPN1	4	-1.2265	0.0044891	0.079556	-1.0619	0.0052111	0.096232
CHCHD4	4	-1.4192	0.0015173	0.03657	-1.0607	0.0052425	0.096625
CSNK2B	4	-0.61485	0.087532	0.52824	-1.0612	0.0052425	0.096625
TRDMT1	4	0.52112	0.0026893	0.056298	0.45196	0.005253	0.096724
MARS2	4	-1.482	0.0010464	0.02845	-1.0592	0.0052844	0.097209
POU6F2	4	0.28037	0.089321	0.53346	0.45144	0.0053053	0.0975
NALCN	4	0.1135	0.43685	0.92241	0.4509	0.0053158	0.097505
TMEM65	4	0.29851	0.071177	0.47285	0.45099	0.0053158	0.097505
ELAC2	4	-1.0769	0.0093863	0.13066	-1.0565	0.0053681	0.09837
WBSCR16	4	-2.1152	3.1392e-05	0.0025	-1.0551	0.0053995	0.098662
SLMO2	4	-1.8185	0.00019882	0.0095477	-1.0553	0.0053995	0.098662
PAXBP1	4	-1.7413	0.00027207	0.011354	-1.0552	0.0053995	0.098662
VAMP4	4	0.57056	0.0011092	0.029404	0.44982	0.0054727	0.099904
SEZ6L2	4	0.32122	0.053587	0.40243	0.44966	0.0054832	0.1
CDT1	4	-1.5024	0.0009627	0.027099	-1.0541	0.0054936	0.1001
OR4F17	4	-1.1112	0.0081934	0.12	-1.0533	0.0055146	0.10019
FAM25G	4	-1.2298	0.0044158	0.078585	-1.0537	0.0055146	0.10019
BCS1L	4	-1.5655	0.00068017	0.021277	-1.053	0.0055146	0.10019
DHX38	4	-1.1699	0.0061006	0.099488	-1.0528	0.005525	0.10028
NRXN1	4	0.31888	0.055072	0.4072	0.44923	0.0055355	0.10038
NUP93	4	-1.8278	0.00018835	0.0092308	-1.0521	0.005546	0.10038
RPL38	4	-0.95999	0.016177	0.18865	-1.0516	0.005546	0.10038
RPAIN	4	-1.1875	0.0054936	0.092511	-1.0511	0.0055564	0.10038
NDUFC2	4	-1.3281	0.0026265	0.055286	-1.051	0.0055564	0.10038
INTS9	4	-1.0677	0.0098572	0.13496	-1.0508	0.0055669	0.10047
FAM231A	4	-0.87695	0.024245	0.24805	-1.0505	0.0055878	0.10075
PRSS58	4	0.33464	0.045278	0.36763	0.44841	0.0056087	0.10104
C9orf114	4	-1.1822	0.0056611	0.094498	-1.0491	0.0056192	0.10113
HUS1	4	-0.2167	0.51796	0.95416	-1.0473	0.0056506	0.1015
TBC1D3F	4	-0.88635	0.023324	0.24241	-1.0478	0.0056506	0.1015
ATP2A3	4	0.1888	0.23493	0.79239	0.44776	0.005682	0.10197
EVA1C	4	0.22665	0.16276	0.69553	0.44765	0.0057029	0.10225
C17orf97	4	0.46724	0.0066447	0.10496	0.44744	0.0057134	0.10225
CPSF4	4	-1.364	0.0020719	0.04594	-1.0462	0.0057134	0.10225
CCNH	4	-2.0861	4.1856e-05	0.0032129	-1.0444	0.0057552	0.1027
CENPA	4	-1.1027	0.0084654	0.12276	-1.0453	0.0057552	0.1027
RHOA	4	0.18123	0.25161	0.8085	0.4472	0.0057657	0.1027
NAA60	4	0.4093	0.016198	0.18878	0.44677	0.0057657	0.1027
RPL30	4	-1.1724	0.0059855	0.097945	-1.0443	0.0057657	0.1027
KTI12	4	-1.7341	0.00028253	0.011714	-1.044	0.0057762	0.10278
QRSL1	4	-1.7832	0.00023021	0.010304	-1.0434	0.0057971	0.10278
TMX2	4	-1.455	0.0012557	0.031957	-1.0432	0.0057971	0.10278
FNTA	4	-1.697	0.00036624	0.013972	-1.0433	0.0057971	0.10278
GFER	4	-2.0471	6.2784e-05	0.0044776	-1.0433	0.0057971	0.10278
PPP2R5E	4	0.14729	0.33669	0.87999	0.44634	0.005818	0.10305
FGF3	4	0.15791	0.30872	0.85934	0.44618	0.0058285	0.10305
INTS3	4	-1.1589	0.0065296	0.10381	-1.0426	0.0058285	0.10305
GNL3L	4	-1.6586	0.00044996	0.016381	-1.0414	0.0058494	0.10333
WDR36	4	-1.0634	0.010056	0.13719	-1.0409	0.0058704	0.1034
POT1	4	-1.5187	0.00082666	0.024049	-1.0407	0.0058808	0.1034
UQCRC1	4	-1.5653	0.00068017	0.021277	-1.0406	0.0058808	0.1034
ASCC3	4	-1.2491	0.0040601	0.074615	-1.04	0.0058808	0.1034
SYMPK	4	-1.5116	0.00089991	0.025749	-1.0407	0.0058808	0.1034
NPRL2	4	0.48222	0.0051169	0.087321	0.44484	0.0059541	0.1046
CNST	4	0.22814	0.16024	0.69082	0.44459	0.0059645	0.10468
EP400	4	-0.80437	0.034008	0.30864	-1.037	0.0059855	0.10495
TOMM70A	4	-0.83796	0.028933	0.27855	-1.0359	0.0060168	0.10541
MPHOSPH10	4	-1.1807	0.0057029	0.094865	-1.0352	0.0060378	0.10557
POLB	4	0.31557	0.057448	0.41717	0.444	0.0060482	0.10557
HSD17B10	4	-1.8859	0.00013603	0.0072829	-1.0349	0.0060482	0.10557
ZC3H18	4	-0.98379	0.014535	0.17528	-1.0348	0.0060482	0.10557
LETM1	4	-0.96246	0.015989	0.18725	-1.0336	0.0060796	0.10602
DHX30	4	-1.4088	0.0015801	0.037376	-1.0326	0.0061006	0.1061
SYNPO2L	4	-0.60779	0.09041	0.53698	-1.0326	0.0061006	0.1061
AARS2	4	-1.3042	0.0029299	0.059829	-1.0326	0.0061006	0.1061
RTF1	4	-1.1875	0.0054936	0.092511	-1.0314	0.0061215	0.10636
ENDOG	4	0.1327	0.37858	0.89896	0.44299	0.006132	0.10644
MAP7D2	4	0.36666	0.029676	0.28303	0.44282	0.0061424	0.10644
CCDC82	4	0.18053	0.25342	0.81043	0.44294	0.0061424	0.10644
SAMD12	4	0.23472	0.14924	0.67112	0.44238	0.0061738	0.10688
TBC1D3B	4	-1.0619	0.010129	0.13779	-1.0297	0.0061843	0.10697
SMAP1	4	0.15909	0.30572	0.85781	0.44149	0.0062889	0.10858
DHRSX	4	0.32877	0.048784	0.38402	0.44157	0.0062889	0.10858
DNM1L	4	-1.75	0.00027207	0.011354	-1.0272	0.0063098	0.10884
SMN1	4	-1.4518	0.0012975	0.032718	-1.0268	0.0063308	0.10901
NTM	4	0.49773	0.0040077	0.074203	0.44085	0.0063308	0.10901
NOB1	4	-1.518	0.00083713	0.024279	-1.0253	0.0063622	0.10945
HMMR	4	-0.17913	0.60107	0.96952	0.44015	0.0063831	0.10961
CTDP1	4	-0.94811	0.01714	0.19512	-1.0252	0.0063831	0.10961
TVP23B	4	0.40764	0.016554	0.19118	0.44004	0.0064145	0.11005
C10orf2	4	-1.5476	0.00070109	0.021474	-1.0246	0.0064354	0.11022
ARIH1	4	-1.4874	0.001015	0.027834	-1.0245	0.0064354	0.11022
DAP3	4	-1.489	0.0010046	0.027666	-1.0242	0.0064773	0.11083
EIF4G1	4	-2.3038	1.0464e-05	0.00091743	-1.0225	0.0065191	0.11135
MRPS14	4	-1.3344	0.0025009	0.05317	-1.0228	0.0065191	0.11135
INHA	4	0.051318	0.6499	0.97733	0.43877	0.0065505	0.11179
SMEK1	4	-0.42862	0.21278	0.76746	-1.0211	0.006561	0.11186
MYD88	4	0.26733	0.10401	0.5711	0.43827	0.0065714	0.11194
SAMD4A	4	0.6475	0.00027207	0.011354	0.43756	0.0066028	0.11236
MEF2A	4	0.23358	0.15109	0.67445	0.43748	0.0066133	0.11236
TRHDE	4	0.31038	0.061309	0.43497	0.43754	0.0066133	0.11236
OR10K2	4	0.11093	0.44499	0.92705	0.4374	0.0066342	0.11241
MICAL2	4	0.0082055	0.80709	0.99192	0.43735	0.0066342	0.11241
PSMB2	4	-2.1321	3.1392e-05	0.0025	-1.0185	0.0066342	0.11241
UBXN11	4	-0.14847	0.67915	0.97939	0.43691	0.0066656	0.11264
ST6GAL1	4	0.48817	0.0046879	0.081752	0.43691	0.0066656	0.11264
MCM6	4	-1.4931	0.00099409	0.027616	-1.018	0.0066656	0.11264
SPCS2	4	-0.71521	0.052676	0.39873	-1.017	0.006697	0.11307
HSPA8	4	-2.4101	1.0464e-05	0.00091743	-1.0166	0.0067179	0.11333
TTLL5	4	0.50113	0.0037985	0.071668	0.43659	0.0067389	0.11358
IK	4	-1.2176	0.0047298	0.082257	-1.0153	0.0067598	0.11373
TCERG1	4	-1.0425	0.010935	0.14544	-1.0153	0.0067598	0.11373
NDUFC2-KCTD14	4	-1.4046	0.0016533	0.038631	-1.015	0.0067807	0.11394
SESTD1	4	0.2643	0.10764	0.57887	0.4361	0.0067912	0.11394
SDAD1	4	-2.0252	8.3713e-05	0.0058182	-1.0148	0.0067912	0.11394
MRPS35	4	-1.277	0.0034008	0.066394	-1.0131	0.0068017	0.11394
GOLGA6A	4	-0.98237	0.014618	0.17583	-1.0137	0.0068017	0.11394
FAM50A	4	-1.5387	0.00074295	0.022362	-1.0126	0.0068226	0.11419
CRAT	4	0.16093	0.3008	0.85376	0.43525	0.006833	0.11426
RGSL1	4	0.25576	0.11861	0.60815	0.43499	0.0068644	0.11441
IL1F10	4	-0.070137	0.91777	0.99539	0.43501	0.0068644	0.11441
TELO2	4	-1.4789	0.0010673	0.028854	-1.0114	0.0068854	0.11441
TIMM9	4	-0.74651	0.045383	0.36817	-1.0114	0.0068854	0.11441
HINFP	4	-1.92	0.00012557	0.0072727	-1.0116	0.0068854	0.11441
FDXR	4	-1.3553	0.0022184	0.048513	-1.0116	0.0068854	0.11441
COPS4	4	-1.1725	0.005975	0.097858	-1.0112	0.0068854	0.11441
EMG1	4	-1.8403	0.00017789	0.0088773	-1.0109	0.0068958	0.11441
RNASEK	4	-0.91335	0.020363	0.22037	-1.01	0.0068958	0.11441
ATP6AP2	4	-1.0065	0.013206	0.16443	-1.0089	0.0070005	0.11594
KCMF1	4	-0.93895	0.017894	0.2007	-1.0089	0.0070005	0.11594
ERBB2IP	4	0.60694	0.00054413	0.01844	0.43346	0.0070319	0.11636
CEP192	4	-1.4879	0.0010046	0.027666	-1.0069	0.0071156	0.11765
CDK7	4	-1.0325	0.011385	0.14925	-1.0068	0.007126	0.11772
NDUFV1	4	-1.1884	0.0054832	0.092498	-1.0059	0.0071365	0.11779
RFT1	4	-1.0998	0.0085282	0.12336	-1.0055	0.0071574	0.11803
C1QBP	4	-1.0739	0.0095851	0.13275	-1.0053	0.0071679	0.1181
COX7C	4	-1.5949	0.00060692	0.020069	-1.0029	0.007283	0.1199
MIS12	4	-0.94623	0.017276	0.19562	-1.0024	0.0072935	0.11997
NDUFS1	4	-1.0118	0.012923	0.16255	-1.0022	0.0073039	0.12003
SNRPE	4	-0.98019	0.014796	0.1773	-1.0012	0.0073353	0.12034
TFAM	4	-1.1769	0.0057762	0.095255	-1.0013	0.0073353	0.12034
SDHD	4	-1.1569	0.0065505	0.10381	-1.0004	0.0073562	0.12058
HCAR2	4	0.54601	0.001758	0.040727	0.42949	0.007419	0.1214
HPS3	4	0.17596	0.26393	0.82171	0.42959	0.007419	0.1214
AURKB	4	-1.5101	0.00092084	0.026308	-0.99739	0.0074818	0.12212
NUP133	4	-0.73458	0.048072	0.38078	-0.99776	0.0074818	0.12212
WEE1	4	-1.0132	0.012798	0.16145	-0.99738	0.0074818	0.12212
GKN2	4	0.24265	0.1374	0.64893	0.42918	0.0074923	0.12218
VARS2	4	-1.1008	0.0085178	0.12333	-0.99669	0.0075027	0.12225
ESPL1	4	-1.0486	0.0106	0.14252	-0.99621	0.0075237	0.12238
RPS21	4	-2.2912	1.0464e-05	0.00091743	-0.99602	0.0075237	0.12238
BANF2	4	0.46883	0.006404	0.10286	0.42843	0.0075446	0.12262
GMNN	4	-1.2261	0.0044996	0.079556	-0.99487	0.0075655	0.12275
NDUFA2	4	-1.3762	0.0019463	0.043816	-0.99469	0.0075655	0.12275
ANP32D	4	0.39948	0.018521	0.20569	0.42765	0.0076179	0.12349
RNF20	4	-1.0721	0.0096583	0.13329	-0.99224	0.007712	0.12492
GTF2H4	4	-1.3704	0.0020196	0.045041	-0.99173	0.0077434	0.12532
DDX49	4	-1.4766	0.0010883	0.029091	-0.98985	0.0078271	0.12657
PGAM1	4	-1.6487	0.00047088	0.016949	-0.98886	0.0078585	0.12686
PLK4	4	-0.84668	0.027719	0.26999	-0.98884	0.0078585	0.12686
NCF1	4	-1.0161	0.012578	0.15984	-0.98858	0.007869	0.12692
AGPAT2	4	-0.2222	0.50656	0.94999	-0.98782	0.0079213	0.12766
DPYSL4	4	0.18955	0.23328	0.79039	0.42517	0.0079946	0.12873
LYST	4	0.19354	0.22505	0.781	0.42516	0.008005	0.12874
NDE1	4	0.12594	0.39902	0.90998	0.42503	0.0080155	0.12874
STK32A	4	0.33756	0.043478	0.35943	0.42507	0.0080155	0.12874
LAS1L	4	-1.2957	0.0030974	0.062381	-0.98483	0.0080469	0.12914
RACGAP1	4	-1.0044	0.013258	0.16465	-0.98465	0.0080573	0.12919
HGF	4	0.21241	0.18804	0.7389	0.42458	0.0080783	0.12942
CINP	4	-0.99526	0.013875	0.17044	-0.98446	0.0080887	0.12948
NTAN1	4	0.62817	0.00036624	0.013972	0.42419	0.0081306	0.13004
SLCO5A1	4	0.51062	0.0033066	0.065222	0.42317	0.0082666	0.132
PHLDA2	4	0.42458	0.012923	0.16255	0.42313	0.0082666	0.132
ZNF501	4	0.47134	0.0062052	0.10059	0.42286	0.0082876	0.132
ALG11	4	-1.1541	0.0066342	0.10488	-0.97993	0.0082876	0.132
RPL7L1	4	-1.1228	0.0077225	0.11576	-0.98003	0.0082876	0.132
GGA3	4	0.14441	0.34497	0.88754	0.42279	0.008298	0.13206
C15orf40	4	0.32958	0.048292	0.38172	0.42263	0.0083189	0.13228
SNIP1	4	-0.89361	0.022425	0.23522	-0.97881	0.0083399	0.13234
SLCO1B3	4	0.36292	0.031288	0.29357	0.4226	0.0083399	0.13234
CHMP2B	4	0.28657	0.082698	0.50994	0.42252	0.0083503	0.13234
GALNT2	4	0.070546	0.5809	0.96488	0.42256	0.0083503	0.13234
CCNK	4	-1.007	0.013185	0.16428	-0.97789	0.0083713	0.13256
METTL14	4	-1.0626	0.010119	0.13779	-0.97736	0.0083817	0.13262
FIGNL1	4	-0.37437	0.26935	0.82686	-0.97602	0.0084759	0.134
RPS15A	4	-1.3976	0.0017161	0.039854	-0.97531	0.0085073	0.13438
POLR1A	4	-2.9196	0	0	-0.97489	0.0085282	0.1346
THOC5	4	-1.185	0.0056087	0.094035	-0.97384	0.0086015	0.13553
ALG13	4	-1.4629	0.001172	0.030352	-0.97395	0.0086015	0.13553
DLX5	4	0.46757	0.0065505	0.10381	0.42128	0.0086119	0.13558
FAM205A	4	0.65029	0.0002616	0.011287	0.42099	0.0086643	0.13607
RPL21	4	-0.96308	0.015968	0.18724	-0.97154	0.0086643	0.13607
PSMD7	4	-1.3002	0.0029927	0.060722	-0.97161	0.0086643	0.13607
GPR85	4	0.43202	0.011458	0.14979	0.42033	0.0087689	0.1376
EBF2	4	0.39019	0.021148	0.22644	0.42018	0.0088003	0.13798
TKT	4	-2.0986	4.1856e-05	0.0032129	-0.96838	0.0088108	0.13803
UTF1	4	0.19867	0.21421	0.76933	0.41998	0.0088212	0.13808
UQCRH	4	-0.76011	0.042045	0.3527	-0.96783	0.0088735	0.13879
ALG1L2	4	-1.25	0.0040391	0.074374	-0.96628	0.0089573	0.13992
KIN	4	-1.0833	0.0091456	0.12862	-0.96568	0.0089677	0.13992
MRPS16	4	-1.4632	0.001172	0.030352	-0.96563	0.0089677	0.13992
NUDCD3	4	-1.0189	0.01241	0.15813	-0.96482	0.0089782	0.13997
FOXRED2	4	0.10853	0.45231	0.92931	0.41881	0.0090096	0.14034
SEC24C	4	-1.4734	0.0011092	0.029404	-0.96393	0.0090514	0.14088
CELSR2	4	-0.083437	0.87381	0.99473	0.41851	0.0090619	0.14093
KLF5	4	-0.52976	0.13261	0.63913	-0.96238	0.0091142	0.14151
FNTB	4	-1.2811	0.003338	0.065638	-0.96235	0.0091142	0.14151
SETD8	4	-0.7007	0.056893	0.41488	-0.96181	0.0091665	0.14202
MTCH2	4	-1.2817	0.0033276	0.065499	-0.96175	0.0091665	0.14202
HNRNPA1	4	-0.89488	0.022288	0.23445	-0.96132	0.009177	0.14202
ERICH1	4	0.10669	0.45781	0.93048	0.41785	0.009177	0.14202
CFLAR	4	-0.15946	0.65036	0.97733	-0.96078	0.0092293	0.14272
MINK1	4	0.45042	0.008455	0.1227	0.41734	0.0092398	0.14276
TAF7	4	-1.0143	0.012714	0.1605	-0.96007	0.0092816	0.1433
NDUFB6	4	-0.60012	0.093758	0.54684	-0.95992	0.0092921	0.14334
INTS2	4	-0.89764	0.022027	0.23273	-0.95973	0.0093026	0.14339
PNPT1	4	-1.0399	0.011092	0.14689	-0.95937	0.0093444	0.14373
RPS12	4	-1.1592	0.0065191	0.10381	-0.95881	0.0093549	0.14373
PRPF6	4	-0.4888	0.16102	0.69144	-0.95838	0.0093549	0.14373
NDUFB8	4	-0.68856	0.060346	0.43021	-0.95884	0.0093549	0.14373
SNRPB	4	-0.90672	0.021075	0.22578	-0.9575	0.0093967	0.14426
SETD1A	4	-1.9924	0.00010464	0.0066667	-0.95581	0.0094491	0.14494
SDHA	4	-1.5233	0.00080573	0.023692	-0.95565	0.0094595	0.14499
LGALS16	4	0.26601	0.10565	0.5756	0.41564	0.0094909	0.14524
ZNF707	4	0.18282	0.24806	0.80605	0.41583	0.0094909	0.14524
MASTL	4	-0.8781	0.02413	0.24769	-0.95476	0.0095119	0.14532
NACA	4	-0.98668	0.014367	0.17435	-0.95476	0.0095119	0.14532
FBXO3	4	0.092948	0.503	0.94872	0.41542	0.0095328	0.14553
MTHFD2	4	0.0058171	0.81582	0.9922	0.41518	0.0095432	0.14557
NGFRAP1	4	0.1944	0.22324	0.78007	0.41501	0.0095642	0.14574
RANBP2	4	-0.14508	0.68823	0.97939	-0.95393	0.0095746	0.14574
TOMM40	4	-1.1431	0.0069795	0.10818	-0.9535	0.0095851	0.14574
NGDN	4	-1.4234	0.0014754	0.035924	-0.95356	0.0095851	0.14574
HMBOX1	4	0.36554	0.030314	0.28736	0.41479	0.0095956	0.14579
PPIAL4C	4	-0.96337	0.015937	0.18722	-0.95333	0.009606	0.1458
GLE1	4	-0.95373	0.016659	0.19192	-0.95316	0.0096165	0.1458
TM6SF1	4	0.34559	0.039209	0.33711	0.41469	0.009627	0.1458
OR8B8	4	0.1413	0.35395	0.89141	0.41471	0.009627	0.1458
DDX18	4	-1.5469	0.00071156	0.02176	-0.95262	0.0096374	0.14584
TIMM22	4	-0.74931	0.044671	0.36472	-0.95221	0.0096583	0.14604
GDI1	4	0.436	0.01082	0.14441	0.41413	0.0097002	0.14656
DLST	4	-1.1441	0.0069691	0.10818	-0.95143	0.0097107	0.1466
IL6R	4	0.24291	0.13711	0.64827	0.41341	0.0097525	0.14712
PDRG1	4	-1.4816	0.0010569	0.028612	-0.94992	0.0098572	0.14858
AWAT1	4	0.27531	0.09492	0.55109	0.41267	0.0098886	0.14894
CDHR1	4	0.14384	0.34653	0.88812	0.41231	0.0099409	0.14949
HCLS1	4	0.15641	0.31257	0.86279	0.41237	0.0099409	0.14949
TMEM199	4	-0.98075	0.014733	0.177	-0.94731	0.010004	0.15008
GEMIN6	4	-1.0745	0.0095328	0.13212	-0.94706	0.010004	0.15008
2013-03-02	4	0.17184	0.2737	0.83121	0.41187	0.010004	0.15008
TFB2M	4	-0.91027	0.020698	0.22287	-0.9467	0.010014	0.15012
GTF3A	4	-1.0666	0.0099409	0.13601	-0.94639	0.010035	0.15031
EIF4G2	4	-0.95261	0.016763	0.1929	-0.94605	0.010056	0.15051
MRPL2	4	-0.8263	0.030618	0.28913	-0.94547	0.010119	0.15133
DARS2	4	-1.1209	0.0078585	0.11689	-0.94427	0.010161	0.15168
PUF60	4	-0.99751	0.013729	0.16918	-0.94281	0.010182	0.15168
DCTN2	4	-0.47373	0.17298	0.71511	-0.94324	0.010182	0.15168
WDR75	4	-0.84051	0.028619	0.27654	-0.94336	0.010182	0.15168
RINT1	4	-0.60471	0.091728	0.54146	-0.9432	0.010182	0.15168
CHD3	4	0.33084	0.047601	0.37932	0.41089	0.010202	0.15187
DST	4	0.54326	0.0018208	0.041827	0.41079	0.010244	0.15217
PPIL4	4	-1.0831	0.0091456	0.12862	-0.94177	0.010244	0.15217
SLC7A5	4	-1.8171	0.00019882	0.0095477	-0.94124	0.010255	0.15217
PCYT2	4	-0.64583	0.074975	0.4857	-0.94106	0.010255	0.15217
NDUFS8	4	-1.2533	0.0039345	0.073152	-0.94092	0.010265	0.15221
MED31	4	-1.1219	0.0078271	0.11669	-0.94064	0.010276	0.15225
ATXN10	4	-0.93339	0.018375	0.20454	-0.94035	0.010297	0.15244
DHX33	4	-2.0127	9.4177e-05	0.0063604	-0.93966	0.010307	0.15248
RPL28	4	-0.72772	0.049725	0.38919	-0.93857	0.01037	0.15324
SCN3A	4	0.2172	0.1793	0.72621	0.41015	0.01038	0.15324
DHRS7	4	0.1203	0.41607	0.91735	0.40996	0.010391	0.15324
AGR3	4	0.061886	0.61132	0.97069	0.41005	0.010391	0.15324
NDUFB4	4	-1.4661	0.001151	0.030055	-0.93801	0.010401	0.15328
CHURC1-FNTB	4	-1.6145	0.0005232	0.017921	-0.93715	0.010433	0.15362
NPW	4	0.13482	0.37218	0.89578	0.40958	0.010454	0.15381
FEN1	4	-0.26626	0.42211	0.92055	-0.93631	0.010475	0.15395
SEC61G	4	-0.92276	0.019495	0.21365	-0.93603	0.010485	0.15395
RPL39	4	-0.41913	0.22213	0.77866	-0.93552	0.010495	0.15395
NDUFS5	4	-1.528	0.00079527	0.023421	-0.93555	0.010495	0.15395
THSD1	4	0.19825	0.21528	0.77111	0.4091	0.010548	0.1546
CCDC174	4	-0.76521	0.041009	0.34666	-0.9341	0.010558	0.15464
IRF8	4	0.51734	0.002909	0.059657	0.40852	0.010652	0.1559
OR8B4	4	0.22669	0.16267	0.69541	0.40813	0.010747	0.15679
MRPS26	4	-1.0083	0.013111	0.16401	-0.93093	0.010747	0.15679
MYBBP1A	4	-1.119	0.0079213	0.11736	-0.93046	0.010747	0.15679
RBM19	4	-1.09	0.0089363	0.12695	-0.93109	0.010747	0.15679
TEX43	4	0.282	0.087584	0.52824	0.40812	0.010757	0.15683
PRPF38B	4	-1.4625	0.001172	0.030352	-0.93008	0.010778	0.15689
COX11	4	-1.245	0.0041647	0.076027	-0.92967	0.010778	0.15689
CD86	4	0.22841	0.1598	0.69037	0.40774	0.010809	0.15711
ALG2	4	-2.4371	0	0	-0.92904	0.010809	0.15711
PDE1A	4	0.26822	0.10307	0.56854	0.40757	0.010851	0.1576
KRT18	4	-1.2391	0.0042903	0.077505	-0.92836	0.010883	0.15793
MACC1	4	0.14827	0.33388	0.87777	0.40719	0.010904	0.158
SHBG	4	0.33841	0.043028	0.35725	0.4072	0.010904	0.158
FGD5	4	-0.18084	0.59721	0.96888	0.40714	0.010935	0.15833
CFAP20	4	-1.4673	0.001151	0.030055	-0.92711	0.010956	0.15852
TRIAP1	4	-1.9229	0.00012557	0.0072727	-0.92645	0.010998	0.159
TAF1	4	-0.8519	0.027102	0.2666	-0.92576	0.011029	0.15933
RFC1	4	-1.1451	0.0069586	0.10818	-0.92481	0.011081	0.15985
PROM2	4	0.38182	0.023879	0.24657	0.4067	0.011081	0.15985
HLA-DPA1	4	0.18409	0.24514	0.80353	0.40657	0.011092	0.15988
KIF27	4	0.34996	0.037085	0.32529	0.40627	0.011113	0.16006
RNF40	4	-1.0259	0.011835	0.15273	-0.92391	0.011165	0.16069
MRPL10	4	-1.133	0.0072725	0.11111	-0.92314	0.011197	0.16102
FANCC	4	0.31583	0.057249	0.4162	0.4056	0.011217	0.16108
SPN	4	0.23127	0.15475	0.68105	0.40558	0.011217	0.16108
OR2G3	4	0.43164	0.011573	0.15068	0.40549	0.011228	0.16111
ZIC4	4	0.058819	0.62271	0.97197	0.40539	0.011249	0.16129
MAOA	4	0.15353	0.3202	0.87042	0.4051	0.01128	0.16162
GPR142	4	-0.33057	0.32388	0.87305	0.405	0.011291	0.16165
TIPIN	4	-1.3917	0.0017789	0.040964	-0.9211	0.011312	0.16171
ATIC	4	-2.268	1.0464e-05	0.00091743	-0.92115	0.011312	0.16171
UBTD2	4	0.38848	0.021744	0.23089	0.40452	0.011385	0.16263
PSMA1	4	-0.48982	0.16024	0.69082	-0.91799	0.011448	0.16328
TSR1	4	-1.2261	0.0044996	0.079556	-0.9182	0.011448	0.16328
PEX1	4	-0.32538	0.33118	0.87628	-0.91688	0.01149	0.16376
RPA2	4	-0.98349	0.014545	0.17528	-0.91621	0.01151	0.16381
MRPS18C	4	-1.1505	0.0067598	0.10625	-0.91626	0.01151	0.16381
CHD4	4	-1.7921	0.00023021	0.010304	-0.91606	0.011521	0.16384
CAPG	4	-0.039766	0.9781	0.99982	0.40357	0.011594	0.16476
C14orf178	4	-0.68319	0.061926	0.43747	-0.91417	0.011647	0.16538
MICA	4	0.12621	0.39812	0.9091	0.40313	0.01172	0.1663
CERS3	4	0.25199	0.12371	0.6209	0.40292	0.011741	0.16647
NCL	4	-0.79372	0.035536	0.3165	-0.91244	0.011783	0.16694
RPS19BP1	4	-0.97223	0.01534	0.18234	-0.91173	0.011856	0.16785
SALL2	4	0.40798	0.016491	0.19068	0.40227	0.011877	0.16802
OR4P4	4	0.33665	0.044012	0.36165	0.40169	0.011981	0.16938
MRPL39	4	-1.5357	0.00074295	0.022362	-0.90894	0.012044	0.17014
RPE	4	-2.2192	1.0464e-05	0.00091743	-0.90865	0.012055	0.17016
STYX	4	0.28208	0.08748	0.52824	0.40086	0.012138	0.17122
NCBP1	4	-1.4201	0.0015068	0.036502	-0.90689	0.01218	0.17162
MRPL18	4	-1.1105	0.0082143	0.12012	-0.90623	0.012212	0.17162
ZMAT5	4	-0.71432	0.052917	0.39984	-0.90628	0.012212	0.17162
CACTIN	4	-1.1617	0.0064563	0.10343	-0.90633	0.012212	0.17162
CDC40	4	-0.82496	0.030859	0.2904	-0.90619	0.012212	0.17162
CT45A2	2	0.83946	0	0	0.40016	0.012233	0.17166
GPNMB	4	0.25888	0.11436	0.59597	0.40013	0.012233	0.17166
PLA2G10	4	-1.0217	0.012149	0.15532	-0.90501	0.012316	0.17271
FARSB	4	-1.0533	0.010464	0.14134	-0.90438	0.012369	0.17331
COBLL1	4	-0.057824	0.95889	0.99982	0.39946	0.0124	0.17363
TSPYL1	4	0.25767	0.11605	0.60081	0.39939	0.01241	0.17365
CRLF2	4	0.27124	0.099524	0.5598	0.39921	0.012452	0.17409
CNOT8	4	0.38535	0.022697	0.23679	0.39913	0.012473	0.17409
CT55	4	0.30277	0.067347	0.45792	0.39911	0.012473	0.17409
BRD3	4	0.25526	0.11934	0.60973	0.39907	0.012484	0.17409
DRAP1	4	-1.4542	0.0012766	0.032404	-0.90285	0.012494	0.17409
DCAF5	4	0.14243	0.3505	0.89023	0.39889	0.012515	0.17409
SCARA3	4	0.34341	0.04036	0.34361	0.39889	0.012515	0.17409
TSEN2	4	-0.94433	0.017402	0.19669	-0.90279	0.012515	0.17409
TTC30A	4	-0.042727	0.98854	0.99982	0.39863	0.012546	0.17429
DLGAP4	4	-0.18937	0.57664	0.96392	0.39846	0.012557	0.17429
POLR1B	4	-0.98711	0.014325	0.17406	-0.90226	0.012557	0.17429
TRMT10C	4	-0.81531	0.032365	0.30097	-0.90181	0.012588	0.1746
TLR7	4	0.17252	0.27207	0.8301	0.39739	0.012703	0.17607
F2RL3	4	0.49854	0.0039345	0.073152	0.39737	0.012714	0.17609
ZFAND6	4	0.29636	0.073092	0.48023	0.39711	0.012745	0.17639
FBXW11	4	-0.075226	0.9008	0.99506	-0.90064	0.012756	0.17641
ZIC1	4	0.071675	0.57715	0.96392	0.39696	0.012766	0.17643
TRMT112	4	-1.9027	0.00013603	0.0072829	-0.89997	0.012787	0.17659
ELP2	4	-1.0908	0.0088735	0.12638	-0.89983	0.012798	0.17661
FNDC1	4	-0.014493	0.88878	0.99506	0.39669	0.012839	0.17706
SMG5	4	-0.61196	0.088694	0.53204	-0.89838	0.012913	0.17794
SMPX	4	0.44339	0.0095014	0.13188	0.39632	0.012934	0.1781
CTC1	4	-2.2504	1.0464e-05	0.00091743	-0.89702	0.012996	0.17871
AHCY	4	-1.4358	0.0014022	0.034625	-0.89717	0.012996	0.17871
MTG2	4	-1.7301	0.00030346	0.012446	-0.89624	0.013028	0.17901
TIMM13	4	-1.7504	0.00027207	0.011354	-0.89508	0.013111	0.18003
EXOSC3	4	-1.087	0.00902	0.12733	-0.89502	0.013122	0.18004
FDPS	4	-0.99287	0.01399	0.17141	-0.89452	0.013153	0.18034
THOC1	4	-0.76641	0.040789	0.34546	-0.89379	0.013185	0.18065
TUBGCP6	4	-0.79003	0.036363	0.32141	-0.8935	0.013206	0.1808
SLC2A5	4	0.36646	0.029749	0.28359	0.39468	0.013216	0.18082
CAD	4	-1.5622	0.00068017	0.021277	-0.89318	0.013227	0.18083
KAT5	4	-1.0624	0.010129	0.13779	-0.8928	0.013248	0.18088
HUWE1	4	-1.0917	0.0088421	0.12612	-0.89264	0.013258	0.18088
ADI1	4	0.34978	0.037189	0.32579	0.39445	0.013268	0.18088
APEX2	4	-0.042905	0.9891	0.99982	-0.89249	0.013268	0.18088
SUPV3L1	4	-1.2234	0.0045519	0.080407	-0.89201	0.013321	0.18147
SGK223	4	0.22297	0.16899	0.7057	0.39406	0.013352	0.18177
ZNF226	4	0.30738	0.063643	0.4441	0.39358	0.013467	0.1832
NDUFS2	4	-1.0627	0.010119	0.13779	-0.88979	0.013488	0.18324
ANKRD20A1	4	-0.85233	0.02706	0.2666	-0.88951	0.013499	0.18324
WDR5	4	-0.63545	0.079098	0.4996	-0.88949	0.013499	0.18324
CCDC94	4	-0.70238	0.056485	0.41348	-0.88662	0.013729	0.1861
TPRKB	4	-1.0131	0.012808	0.16148	-0.88657	0.013729	0.1861
KDSR	4	-1.0831	0.0091456	0.12862	-0.88608	0.01376	0.18639
PSMC1	4	-1.2519	0.0039659	0.073521	-0.88555	0.013834	0.18725
MRPS5	4	-0.78097	0.037817	0.32914	-0.88471	0.013907	0.18811
2013-09-06	4	-1.4846	0.001015	0.027834	-0.88416	0.013928	0.18826
ABHD16B	4	0.25284	0.12256	0.61755	0.39118	0.014032	0.18954
C21orf59	4	-0.99499	0.013896	0.17047	-0.88269	0.014043	0.18955
ZPBP2	4	0.36795	0.029122	0.2797	0.391	0.014053	0.18956
OR7E24	4	-1.0785	0.0093026	0.13007	-0.88196	0.014095	0.18999
CDIPT	4	-1.6464	0.00047088	0.016949	-0.88185	0.014116	0.19013
NDNL2	4	-1.2061	0.0050332	0.086278	-0.88175	0.014127	0.19014
L3MBTL4	4	0.087594	0.5218	0.95515	0.39075	0.014158	0.1903
LRRC71	4	0.060409	0.61678	0.97131	0.39075	0.014158	0.1903
PUS3	4	-0.42046	0.22075	0.7765	-0.8813	0.014168	0.1903
FAM102B	4	0.27013	0.10078	0.5619	0.39063	0.0142	0.19059
SPIN2B	4	0.35488	0.034636	0.31182	0.39041	0.014263	0.1913
GALNT14	4	0.26387	0.10805	0.57995	0.39037	0.014273	0.1913
TTI1	4	-0.97487	0.015152	0.18055	-0.88072	0.014283	0.19131
ZNRD1	4	-1.2636	0.0036729	0.07006	-0.88034	0.014304	0.19146
GABRG2	4	0.099676	0.48059	0.93838	0.39026	0.014325	0.1916
C1orf109	4	-0.96706	0.015623	0.18478	-0.87988	0.014367	0.19203
GMPS	4	-1.6471	0.00047088	0.016949	-0.87966	0.014409	0.19245
ATP5O	4	-1.1067	0.0082876	0.12082	-0.87896	0.01444	0.19274
ATXN3L	4	0.13222	0.38029	0.9004	0.3898	0.014482	0.19277
RPP25L	4	-1.2211	0.0045833	0.080812	-0.87864	0.014493	0.19277
ADNP	4	0.2955	0.07396	0.48213	0.38942	0.014503	0.19277
EDIL3	4	0.30911	0.062219	0.4388	0.38941	0.014503	0.19277
TCIRG1	4	-0.048906	0.98985	0.99982	0.38957	0.014503	0.19277
LRPPRC	4	-1.0677	0.0098572	0.13496	-0.87852	0.014503	0.19277
SNW1	4	-1.0307	0.011563	0.15068	-0.87843	0.014535	0.19292
SIRPD	4	0.50925	0.0033694	0.066119	0.38934	0.014535	0.19292
TAF8	4	-1.0544	0.010412	0.14084	-0.87763	0.014566	0.19307
SLIT1	4	0.23	0.15703	0.68478	0.38926	0.014566	0.19307
ROMO1	4	-1.8026	0.00021975	0.010294	-0.87737	0.014587	0.19321
SOHLH2	4	0.20453	0.2032	0.7576	0.38912	0.014629	0.19363
GIMAP8	4	-0.0042197	0.85188	0.99377	0.38891	0.01466	0.19391
OR4F21	4	-0.86373	0.025763	0.25861	-0.87668	0.014702	0.19433
NMD3	4	-1.2451	0.0041647	0.076027	-0.87527	0.014807	0.19531
MRPL11	4	-0.7323	0.048689	0.38352	-0.87536	0.014807	0.19531
GATC	4	-0.86174	0.02592	0.25937	-0.87553	0.014807	0.19531
ST20	4	-0.66156	0.06922	0.46519	-0.87501	0.014817	0.19531
CNTN2	4	0.25833	0.11516	0.59842	0.38834	0.014838	0.19545
PYURF	4	-0.51482	0.14248	0.65857	-0.8746	0.014849	0.19545
BTAF1	4	-0.65893	0.070183	0.46848	-0.87456	0.014859	0.19546
TSG101	4	-0.53479	0.12957	0.63313	-0.8741	0.01489	0.1956
CASP2	4	0.093666	0.50024	0.94628	0.38812	0.01489	0.1956
GTF3C3	4	-1.0105	0.013007	0.16302	-0.87381	0.014901	0.1956
CCDC81	4	0.53219	0.0022184	0.048513	0.38793	0.014932	0.19575
METTL17	4	-1.2856	0.0032753	0.064803	-0.8733	0.014932	0.19575
HJURP	4	-0.80782	0.033464	0.30588	-0.87276	0.014985	0.1963
TIMD4	4	0.39792	0.01893	0.20877	0.38747	0.015089	0.19753
CAMK1D	4	0.2089	0.19439	0.74832	0.38743	0.0151	0.19754
GFM1	4	-1.6742	0.00037671	0.014314	-0.87109	0.015152	0.19795
EMC6	4	-1.478	0.0010778	0.029055	-0.87116	0.015152	0.19795
HIST1H2BI	4	-0.83043	0.029875	0.2845	-0.87024	0.015236	0.19891
PGM2L1	4	0.34895	0.037556	0.32791	0.38705	0.015246	0.19891
LIN9	4	-0.97829	0.014911	0.17824	-0.87012	0.015267	0.19905
SNTN	4	0.20549	0.20127	0.75463	0.38683	0.015278	0.19905
MSTO1	4	-1.6	0.00058599	0.019649	-0.86985	0.015288	0.19905
SLAMF6	4	0.18328	0.24696	0.80549	0.3867	0.015298	0.19905
OR10H4	4	0.40571	0.017004	0.19473	0.38668	0.015319	0.19918
DNAJB9	4	0.35172	0.036143	0.32035	0.38646	0.01534	0.19932
MIS18A	4	-0.91706	0.019913	0.21724	-0.86891	0.015351	0.19932
DEFB112	4	0.058337	0.62451	0.97197	0.38636	0.015393	0.19973
IL15RA	4	0.37173	0.027719	0.26999	0.38634	0.015403	0.19973
HIST1H2BL	4	-0.84405	0.028086	0.2729	-0.8684	0.015435	0.2
LPCAT1	4	0.21861	0.17676	0.72203	0.38616	0.015445	0.2
TRMT1	4	-0.94929	0.017015	0.19473	-0.86818	0.015466	0.20013
PTPMT1	4	-1.0796	0.0092502	0.12962	-0.8673	0.015539	0.20013
PSMD2	4	-1.1819	0.005682	0.094682	-0.86727	0.015539	0.20013
TNKS	4	0.10254	0.47134	0.93578	0.38557	0.01555	0.20013
SPCS3	4	-0.53328	0.13045	0.63553	-0.86702	0.01555	0.20013
COL4A6	4	0.29458	0.07486	0.48548	0.38557	0.01555	0.20013
TRAPPC8	4	-0.68135	0.062481	0.43937	-0.86714	0.01555	0.20013
PGS1	4	-1.7527	0.00027207	0.011354	-0.86696	0.01556	0.20013
TRIM33	4	0.16309	0.29536	0.84813	0.38542	0.015571	0.20013
MEIG1	4	0.15221	0.32339	0.87235	0.38542	0.015571	0.20013
CRK	4	0.06801	0.58986	0.96723	0.38549	0.015571	0.20013
C3orf17	4	-1.1794	0.0057239	0.094965	-0.86593	0.015707	0.20175
ADIPOQ	4	0.12457	0.40307	0.91312	0.38483	0.015759	0.20228
NDUFB11	4	-1.1656	0.0062784	0.10152	-0.86474	0.01578	0.20242
DDX55	4	-0.8685	0.025218	0.25513	-0.86412	0.015843	0.20281
PRPS2	4	-1.4073	0.0016219	0.038272	-0.86405	0.015843	0.20281
HMGCR	4	-1.1742	0.0059227	0.097251	-0.86406	0.015843	0.20281
HIST1H1T	4	0.55103	0.0015801	0.037376	0.38437	0.015884	0.20321
BARD1	4	-0.77633	0.038707	0.33394	-0.86288	0.015937	0.20375
CD3EAP	4	-1.2953	0.0031183	0.062605	-0.86196	0.01601	0.20441
MIOS	4	-1.097	0.0086538	0.1247	-0.86201	0.01601	0.20441
OXGR1	4	0.23619	0.14704	0.66708	0.38363	0.016062	0.20494
RAB21	4	-0.044759	0.99572	0.99982	0.38348	0.016115	0.20519
MAGEE2	4	0.33129	0.047444	0.37878	0.38342	0.016146	0.20519
MRPS31	4	-0.42745	0.21381	0.76928	-0.86081	0.016146	0.20519
LMBR1	4	0.2864	0.082938	0.51082	0.38341	0.016146	0.20519
TMEM106C	4	0.1208	0.41458	0.917	0.38342	0.016146	0.20519
TBCE	4	-1.0395	0.011092	0.14689	-0.86073	0.016146	0.20519
MORN5	4	0.35379	0.035076	0.3143	0.38319	0.016167	0.20532
BIRC3	4	0.19798	0.21581	0.77111	0.38312	0.016198	0.20553
TCTEX1D1	4	0.54728	0.0017475	0.040534	0.38304	0.016219	0.20553
CPT1A	4	0.16705	0.28524	0.83925	0.38289	0.016219	0.20553
KIAA0195	4	0.29282	0.07643	0.49053	0.38286	0.01624	0.20553
NAA20	4	-1.2029	0.0050751	0.086762	-0.85905	0.016261	0.20553
CLU	4	0.23717	0.14564	0.66449	0.38272	0.016272	0.20553
RND1	4	0.29439	0.075007	0.4857	0.38275	0.016272	0.20553
TOX2	4	0.14781	0.33515	0.87851	0.38265	0.016282	0.20553
TP53TG3C	4	-0.49256	0.15821	0.68723	-0.8587	0.016293	0.20553
TOP3A	4	-1.291	0.0031915	0.063874	-0.85817	0.016314	0.20553
AKAP10	4	0.27154	0.099126	0.55937	0.38241	0.016324	0.20553
PJA1	4	0.20654	0.19926	0.75362	0.38245	0.016324	0.20553
PLCL1	4	0.21142	0.18981	0.74191	0.38244	0.016324	0.20553
SMG1	4	-1.4904	0.00099409	0.027616	-0.85724	0.016429	0.20671
COL17A1	4	0.19682	0.21817	0.77313	0.38175	0.016481	0.20724
RNPS1	4	-0.99942	0.013561	0.16766	-0.85661	0.016512	0.20735
NME6	4	-2.0106	0.00010464	0.0066667	-0.85646	0.016523	0.20735
UQCRFS1	4	-1.3634	0.0020719	0.04594	-0.85648	0.016523	0.20735
NPRL3	4	0.33952	0.042474	0.35434	0.38114	0.016659	0.20877
OR1L1	4	0.2826	0.086894	0.52636	0.38115	0.016659	0.20877
PPAN-P2RY11	4	-1.0683	0.0098258	0.13472	-0.8553	0.01668	0.20877
CDCP1	4	0.3357	0.044629	0.36453	0.38103	0.01668	0.20877
LAPTM4B	4	0.18034	0.25388	0.81051	0.38101	0.01669	0.20877
RPS28	4	-1.2898	0.003202	0.064017	-0.85452	0.016732	0.20887
NMT1	4	-1.0218	0.012149	0.15532	-0.85465	0.016732	0.20887
WDR46	4	-1.3001	0.0029927	0.060722	-0.85438	0.016732	0.20887
SERPINB13	4	0.063282	0.60654	0.96987	0.3805	0.016763	0.20887
NEURL3	4	0.086298	0.52611	0.95575	0.3805	0.016763	0.20887
P2RX5	4	0.22574	0.16417	0.69687	0.3806	0.016763	0.20887
NXPH4	4	0.15715	0.31075	0.86158	0.3802	0.016784	0.20899
C8orf44-SGK3	4	0.10158	0.47464	0.93729	0.38012	0.016837	0.20951
SNRNP27	4	-0.72712	0.049861	0.3893	-0.85261	0.016858	0.20963
EHD3	4	0.001212	0.83215	0.99306	0.37983	0.016899	0.20988
WFS1	4	0.21585	0.18193	0.72974	0.37984	0.016899	0.20988
MMGT1	4	-1.3583	0.0022079	0.048513	-0.85043	0.017109	0.21234
IGSF1	4	0.29321	0.076189	0.49017	0.37876	0.017182	0.21282
ICE1	4	-0.87938	0.024005	0.2468	-0.84971	0.017182	0.21282
NCAPD2	4	-1.0917	0.0088421	0.12612	-0.84975	0.017182	0.21282
TARS2	4	-0.98346	0.014545	0.17528	-0.84948	0.017192	0.21282
NOL7	4	-0.69304	0.058944	0.42385	-0.84833	0.017287	0.21385
NPIPA5	4	-0.90107	0.021608	0.22996	-0.8482	0.017308	0.21396
LOC149373	4	0.13245	0.37941	0.8997	0.3783	0.017318	0.21396
DDOST	4	-0.78497	0.037106	0.32532	-0.84792	0.017339	0.21408
TRUB2	4	-1.1391	0.0070842	0.10911	-0.847	0.017485	0.21575
PADI1	4	-0.00446	0.85279	0.99377	0.37774	0.017506	0.21587
LAGE3	4	-1.0915	0.0088735	0.12638	-0.84655	0.017538	0.21612
VPS51	4	-0.79514	0.035379	0.31598	-0.84589	0.01758	0.21636
SRP9	4	-1.2288	0.0044158	0.078585	-0.84605	0.01758	0.21636
IFNAR2	4	0.24555	0.13288	0.63923	0.37726	0.017642	0.21683
ZBTB11	4	-1.1841	0.0056297	0.094221	-0.84524	0.017653	0.21683
IL7	4	0.41858	0.014074	0.17199	0.37699	0.017663	0.21683
MRPL40	4	-1.1199	0.0079108	0.11736	-0.84502	0.017663	0.21683
NPIPA8	4	-0.81543	0.032355	0.30097	-0.84464	0.017726	0.21732
BMS1	4	-1.0152	0.012672	0.16029	-0.84469	0.017726	0.21732
CCDC86	4	-0.96832	0.015581	0.18462	-0.84423	0.017758	0.21756
SLC26A10	4	0.32054	0.053974	0.40375	0.37657	0.017799	0.21779
2013-09-08	4	0.20877	0.19468	0.74877	0.37659	0.017799	0.21779
SART1	4	-0.63959	0.077434	0.493	-0.8438	0.01781	0.21779
COX10	4	-0.63981	0.07734	0.49287	-0.84277	0.017894	0.21853
MRPL12	4	-1.9001	0.00013603	0.0072829	-0.84292	0.017894	0.21853
INSL5	4	0.15978	0.30369	0.85573	0.37621	0.017915	0.21865
EXOSC10	4	-1.2028	0.0050751	0.086762	-0.84253	0.017935	0.21876
PPP1R8	4	-0.63294	0.08004	0.50177	-0.84226	0.017956	0.21888
COPS2	4	-1.4046	0.0016533	0.038631	-0.84142	0.01803	0.21963
C12orf45	4	-0.87355	0.02457	0.25013	-0.84134	0.018051	0.21972
TAF1B	4	-1.2753	0.0034218	0.066667	-0.84063	0.018061	0.21972
PLCG1	4	0.29954	0.070224	0.46848	0.37559	0.018071	0.21972
LIN7B	4	0.18632	0.24022	0.79792	0.37518	0.018228	0.22149
LGI2	4	0.1513	0.32579	0.87437	0.37487	0.018302	0.22219
CFL1	4	-0.71421	0.052948	0.39984	-0.83828	0.018312	0.22219
GPC5	4	-0.19694	0.55995	0.96284	0.37472	0.018333	0.22219
FAM126B	4	0.093239	0.50185	0.94763	0.37479	0.018333	0.22219
WSB1	4	0.32152	0.053283	0.40094	0.37457	0.018396	0.22267
BAP1	4	-0.4818	0.16668	0.70086	-0.8376	0.018396	0.22267
KIF23	4	-1.1465	0.0068854	0.10725	-0.83735	0.018438	0.22302
MRPL34	4	-1.5764	0.00065924	0.021035	-0.8371	0.018448	0.22302
SPARC	4	0.3432	0.040496	0.34431	0.37391	0.018616	0.22491
C20orf202	4	0.11828	0.42206	0.92055	0.37366	0.01871	0.22588
PARVB	4	0.52008	0.002773	0.057609	0.3736	0.01872	0.22588
RRP9	4	-1.143	0.00699	0.10818	-0.83253	0.018919	0.22798
CYP11B1	4	0.42427	0.012944	0.16255	0.37297	0.01893	0.22798
KCND2	4	0.32988	0.048041	0.38078	0.37298	0.01893	0.22798
C2CD2L	4	0.049728	0.65574	0.97754	0.37283	0.018971	0.22834
MDGA1	4	0.31513	0.057804	0.41833	0.37253	0.019045	0.22907
IRX3	4	0.13673	0.36665	0.894	0.37228	0.019097	0.22956
CAND1	4	-0.40433	0.23669	0.79323	-0.8309	0.019128	0.22979
LENG1	4	-0.96737	0.015623	0.18478	-0.83046	0.01916	0.23003
NDUFA6	4	-0.95085	0.016931	0.19412	-0.83026	0.019191	0.23026
MRPS23	4	-0.89351	0.022425	0.23522	-0.82958	0.019254	0.23087
MZT1	4	-1.1372	0.007147	0.10972	-0.82943	0.019275	0.23097
2013-09-11	4	0.6105	0.0005232	0.017921	0.3716	0.019306	0.23104
EBNA1BP2	4	-0.72135	0.051253	0.39326	-0.82899	0.019306	0.23104
SPDL1	4	-1.4184	0.0015173	0.03657	-0.82892	0.019317	0.23104
USPL1	4	-0.76692	0.040726	0.34528	-0.82849	0.019348	0.23127
MRPL28	4	-0.96288	0.015968	0.18724	-0.82783	0.0194	0.23161
CENPC	4	-0.87101	0.024821	0.25207	-0.82784	0.0194	0.23161
GNB1L	4	-1.0998	0.0085387	0.12336	-0.82719	0.019442	0.23196
SYCN	4	0.34157	0.041354	0.3485	0.37083	0.019463	0.23206
DOHH	4	-1.2315	0.0043949	0.078431	-0.82649	0.019526	0.23267
OGDH	4	-1.1541	0.0066342	0.10488	-0.82593	0.019578	0.23315
HIST1H2BJ	4	-0.59141	0.098048	0.55721	-0.8256	0.01962	0.23346
KHDC1	4	0.61555	0.00044996	0.016381	0.3704	0.019641	0.23346
C17orf89	4	-1.159	0.0065296	0.10381	-0.82531	0.019641	0.23346
AASDHPPT	4	-1.0485	0.0106	0.14252	-0.82503	0.019672	0.23369
IREB2	4	0.077572	0.55672	0.96269	-0.82446	0.019714	0.23404
SAP130	4	-0.70288	0.056339	0.41257	-0.82402	0.019735	0.23414
MRPL42	4	-0.65267	0.072296	0.47714	-0.82378	0.019756	0.23424
CHTF18	4	-0.61406	0.087815	0.52869	-0.8235	0.019788	0.23447
MED17	4	-0.73681	0.04758	0.37932	-0.82299	0.019861	0.23505
CCT8L2	4	0.33166	0.047266	0.37799	0.36977	0.019861	0.23505
TLX1	4	0.15732	0.31022	0.86108	0.36972	0.019892	0.23527
IFNLR1	4	0.021467	0.75819	0.98835	0.36957	0.019934	0.23562
C2orf42	4	0.22965	0.15762	0.68609	0.3695	0.019965	0.2357
RANBP6	4	0.13821	0.36277	0.89238	0.36945	0.019965	0.2357
SNAPC3	4	-0.63473	0.079349	0.4997	-0.82179	0.020028	0.2363
BEX5	4	-0.19448	0.56538	0.9636	0.36913	0.02006	0.23652
ASB13	4	0.07551	0.56371	0.9636	0.36889	0.020091	0.23674
PFN1	4	-0.98511	0.014451	0.17503	-0.82067	0.020122	0.23682
USP9X	4	-0.44788	0.19518	0.74923	-0.82066	0.020122	0.23682
DDX59	4	-1.052	0.010516	0.14195	-0.81933	0.020258	0.23828
PDCD11	4	-1.0449	0.01082	0.14441	-0.81905	0.020311	0.23875
GOLGA8H	4	-0.84316	0.02819	0.27364	-0.81875	0.020363	0.23907
NSMCE4A	4	-0.80319	0.034186	0.30951	-0.81877	0.020363	0.23907
FAM47E	4	0.23406	0.15036	0.67334	0.36815	0.020405	0.23941
HDGFL1	4	0.20308	0.20613	0.76235	0.36797	0.020457	0.23973
COL18A1	4	0.21693	0.1799	0.72728	0.368	0.020457	0.23973
PRLR	4	0.19495	0.2221	0.77866	0.36789	0.020489	0.23995
VAMP1	4	0.155	0.31653	0.86719	0.36753	0.020583	0.24086
NAE1	4	-0.37292	0.27101	0.8293	-0.81671	0.020593	0.24086
LYPD8	4	0.45539	0.0078481	0.11682	0.36745	0.020604	0.24086
UAP1	4	-0.68081	0.062669	0.43972	-0.81595	0.020635	0.24093
NOP2	4	-1.5169	0.00085805	0.024736	-0.81598	0.020635	0.24093
FAM46A	4	0.025135	0.74405	0.98716	0.36716	0.020667	0.24105
MXRA5	4	0.3276	0.049642	0.38901	0.36706	0.020698	0.24105
ZNF341	4	0.19732	0.21716	0.77223	0.36702	0.020698	0.24105
MRPL15	4	-1.2167	0.0047298	0.082257	-0.8155	0.020708	0.24105
STK26	4	0.14341	0.34765	0.88818	0.36697	0.020708	0.24105
KIF4A	4	-1.3684	0.002051	0.045688	-0.81529	0.020771	0.24161
CDYL	4	0.56108	0.0013289	0.03329	0.36675	0.020782	0.24161
PMVK	4	-1.4533	0.0012766	0.032404	-0.81451	0.020907	0.24277
EIF1AD	4	-1.1862	0.0055355	0.093052	-0.81449	0.020907	0.24277
RIOK1	4	-0.72813	0.049621	0.38901	-0.81387	0.020928	0.24281
GPRIN1	4	0.4259	0.012672	0.16029	0.36627	0.020949	0.24281
BRF2	4	-0.61464	0.087574	0.52824	-0.81363	0.020949	0.24281
HIST1H2AH	4	-1.0024	0.013384	0.16567	-0.81194	0.021169	0.24506
EPS8L1	4	0.66451	0.00021975	0.010294	0.36556	0.021169	0.24506
NELFA	4	-1.1829	0.0056611	0.094498	-0.81053	0.021273	0.24613
MX1	4	0.45454	0.0079736	0.11787	0.36488	0.021315	0.24646
PTPN12	4	0.24344	0.13629	0.64624	0.36473	0.021336	0.24655
SYTL5	4	0.19359	0.22493	0.781	0.36466	0.021389	0.24686
LRP1B	4	0.3668	0.029634	0.28278	0.36459	0.021389	0.24686
GPC1	4	-0.073721	0.90572	0.99506	0.3644	0.02143	0.24704
ADCY4	4	-0.30055	0.3671	0.894	0.36442	0.02143	0.24704
UBL4A	4	0.16684	0.2858	0.84014	0.36393	0.021546	0.24822
CHD7	4	0.57567	0.0010359	0.028286	0.36362	0.021692	0.24976
EMC7	4	-1.2976	0.003045	0.061587	-0.80644	0.021807	0.2509
TMEM176B	4	0.085933	0.52752	0.95575	0.36314	0.021849	0.2509
CHAF1A	4	-1.3624	0.0021137	0.046705	-0.80636	0.021849	0.2509
C17orf80	4	0.18694	0.2388	0.79575	0.36312	0.021859	0.2509
ADSL	4	-1.4489	0.001308	0.032895	-0.80633	0.021859	0.2509
INCENP	4	-1.2725	0.003495	0.067748	-0.80611	0.02187	0.2509
FAM24B	4	0.21128	0.19007	0.74201	0.36289	0.021933	0.25147
WDR61	4	-0.8332	0.029519	0.28224	-0.80542	0.021985	0.25189
TEX29	4	-0.019157	0.90488	0.99506	0.36273	0.021996	0.25189
DAO	4	0.38206	0.023774	0.24586	0.36252	0.022027	0.2521
STRAP	4	-0.19212	0.57081	0.96377	-0.80447	0.022111	0.2529
NDUFB9	4	-0.98837	0.014294	0.1739	-0.80418	0.022152	0.25323
BCAS2	4	-0.86339	0.025794	0.25866	-0.80375	0.022194	0.25356
MRPL36	4	-1.1624	0.0064249	0.10302	-0.8034	0.022236	0.25388
RPL36AL	4	-0.39739	0.24417	0.80286	-0.80323	0.022268	0.25409
ZNF391	4	0.47203	0.0061424	0.1	0.36165	0.022309	0.25426
OR2M2	4	0.12408	0.40477	0.91402	0.36166	0.022309	0.25426
MMP2	4	0.4446	0.0093235	0.13007	0.36136	0.022393	0.25507
DMRT2	4	0.42821	0.012212	0.15591	0.36129	0.022435	0.25524
PIGG	4	0.23416	0.15016	0.67292	0.36126	0.022435	0.25524
MLIP	4	0.40871	0.016334	0.18967	0.36094	0.022561	0.25648
LSG1	4	-1.2225	0.0045623	0.080517	-0.80112	0.022571	0.25648
SMTNL1	4	0.27741	0.092492	0.54327	0.36084	0.022613	0.2568
PCBP2	4	-1.1772	0.0057762	0.095255	-0.80093	0.022634	0.25689
IPO13	4	-2.1637	1.0464e-05	0.00091743	-0.79982	0.022718	0.25735
TBP	4	-0.59912	0.09425	0.54843	-0.79981	0.022718	0.25735
NLRP3	4	-0.052057	0.97926	0.99982	0.36054	0.022728	0.25735
ZNF408	4	-0.079854	0.88547	0.99506	0.36046	0.022728	0.25735
SYNM	4	0.2895	0.079726	0.50109	0.35995	0.022927	0.25944
LAMTOR2	4	-1.1656	0.0062889	0.10161	-0.79759	0.023	0.26008
NMU	4	0.1321	0.38054	0.9004	0.35964	0.023011	0.26008
TRIM49D1	4	-0.39885	0.24255	0.80121	-0.79656	0.023084	0.26057
NCAPG	4	-1.0754	0.0094805	0.13178	-0.79649	0.023084	0.26057
NCBP2	4	-0.74615	0.045477	0.36831	-0.79617	0.023094	0.26057
NSUN7	4	0.36499	0.030576	0.28888	0.35925	0.023136	0.26088
ELP3	4	-1.048	0.010611	0.14252	-0.79537	0.023157	0.26097
SDHB	4	-1.4612	0.0011929	0.030811	-0.79467	0.023209	0.2614
PET117	4	-0.78997	0.036373	0.32141	-0.79457	0.02323	0.26148
UTP14A	4	-1.2193	0.0046461	0.08117	-0.79351	0.023398	0.26287
KRTAP5-6	4	-0.84562	0.027897	0.27149	-0.79326	0.023408	0.26287
SLC25A26	4	-0.96829	0.015581	0.18462	-0.79332	0.023408	0.26287
IFITM3	4	-0.54142	0.12552	0.62484	-0.79341	0.023408	0.26287
OXA1L	4	-0.76188	0.041616	0.3504	-0.79287	0.02345	0.26318
PAG1	4	0.16987	0.27845	0.83561	0.35818	0.023471	0.26326
DGKK	4	0.37772	0.025428	0.25606	0.35809	0.023523	0.26366
RRAGB	4	-0.11397	0.77736	0.98931	0.35807	0.023534	0.26366
C5orf64	4	0.19965	0.21228	0.76746	0.35781	0.023576	0.26397
PLSCR4	4	0.24122	0.13942	0.65324	0.35777	0.023607	0.26409
C7orf73	4	0.34529	0.039355	0.33776	0.35767	0.023628	0.26409
PDCD7	4	-1.119	0.0079213	0.11736	-0.792	0.023628	0.26409
B3GALT6	4	0.23542	0.14814	0.66936	0.35761	0.023659	0.26429
MRPL37	4	-1.1277	0.0075551	0.11404	-0.79174	0.023691	0.26449
CENPU	4	-0.044952	0.99638	0.99982	-0.79109	0.023764	0.26503
FBXO8	4	0.16606	0.2879	0.84301	0.35734	0.023774	0.26503
KRTAP8-1	4	0.32546	0.050887	0.39257	0.35731	0.023785	0.26503
PCDHGB4	4	0.20496	0.20211	0.7555	0.35728	0.023795	0.26503
C9orf172	4	0.084615	0.53201	0.95786	0.35695	0.023984	0.26698
TTC29	4	0.44653	0.0089782	0.12721	0.35662	0.024099	0.2681
OTX2	4	0.41027	0.015979	0.18725	0.35634	0.024162	0.26849
C2CD4B	4	-0.054954	0.96931	0.99982	0.35647	0.024162	0.26849
FZR1	4	-0.67895	0.063297	0.44263	-0.78789	0.024182	0.26856
EDA	4	0.44547	0.0091561	0.12863	0.35613	0.024256	0.26871
RPS6KA5	4	0.15506	0.31631	0.86713	0.35612	0.024266	0.26871
MED30	4	-1.2199	0.0046251	0.081027	-0.78719	0.024266	0.26871
SSR2	4	0.2097	0.19299	0.74612	0.35608	0.024277	0.26871
KISS1	4	0.019962	0.76388	0.98909	0.35592	0.024308	0.26871
CAPN15	4	-0.57094	0.10881	0.58298	-0.78695	0.024308	0.26871
SLC24A2	4	0.12973	0.38789	0.90466	0.35588	0.024319	0.26871
MRPL21	4	-1.0724	0.0096374	0.13309	-0.78676	0.024319	0.26871
SGSH	4	0.32348	0.052122	0.39634	0.35581	0.024339	0.26871
PRPF3	4	-0.81629	0.03224	0.30059	-0.78648	0.024339	0.26871
SEPP1	4	0.10956	0.4491	0.92797	0.35569	0.02435	0.26871
COX14	4	-1.141	0.0070319	0.10856	-0.78619	0.024381	0.2689
CLIC5	4	0.13046	0.38538	0.90267	0.35541	0.024455	0.26951
C22orf39	4	0.23249	0.1529	0.67805	0.35535	0.024465	0.26951
RAPGEFL1	4	-0.10872	0.7932	0.99092	0.35513	0.024517	0.26993
TCEB1	4	-0.33648	0.31617	0.867	-0.78453	0.02458	0.27047
IL12B	4	0.2594	0.11367	0.5935	0.35482	0.024643	0.27083
P3H1	4	-0.21118	0.52922	0.9565	-0.78403	0.024664	0.27083
ALYREF	4	-0.90526	0.021263	0.22717	-0.78393	0.024674	0.27083
CSN1S1	4	0.19559	0.22071	0.7765	0.35473	0.024674	0.27083
SPINK4	4	0.21326	0.18644	0.73621	0.35468	0.024685	0.27083
GPRC5D	4	0.30473	0.065756	0.45183	0.35465	0.024716	0.27083
RNF145	4	0.23426	0.14994	0.67261	0.35465	0.024716	0.27083
UGGT2	4	0.29062	0.078481	0.49685	0.35457	0.024727	0.27083
SFRP1	4	0.042431	0.68153	0.97939	0.3543	0.024779	0.27121
COPS7B	4	0.27645	0.093528	0.54633	0.35424	0.024789	0.27121
UTP6	4	-1.6959	0.00036624	0.013972	-0.783	0.02481	0.27128
2013-09-01	4	0.32537	0.050918	0.39258	0.35398	0.024852	0.27139
PLIN3	4	0.18896	0.23462	0.79239	0.3539	0.024863	0.27139
OR2L5	4	0.25361	0.12159	0.61626	0.35394	0.024863	0.27139
ADM	4	0.10734	0.45582	0.92997	0.35387	0.024894	0.27157
DACH2	4	0.19811	0.21556	0.77111	0.35383	0.024915	0.27157
NHLRC2	4	-1.6666	0.00041856	0.015686	-0.78243	0.024925	0.27157
DCTN1	4	-0.64006	0.077267	0.49266	-0.78226	0.024936	0.27157
CLSPN	4	-0.69819	0.057584	0.41737	-0.78199	0.024988	0.27183
SRI	4	-0.087335	0.86138	0.99377	0.35358	0.024988	0.27183
SH3RF3	4	0.10237	0.47188	0.93626	0.35349	0.02503	0.272
RGPD8	4	-0.56711	0.11079	0.58676	-0.78154	0.025051	0.272
PGK1	4	-1.3336	0.0025218	0.053496	-0.78156	0.025051	0.272
BCAS1	4	0.37988	0.02458	0.25013	0.35338	0.025061	0.272
MCTP2	4	0.18828	0.23595	0.79245	0.35326	0.025093	0.27219
ST5	4	0.39519	0.019536	0.21385	0.35315	0.025145	0.27256
HIST2H4B	4	-0.43203	0.20953	0.76618	-0.78091	0.025156	0.27256
TMSB15A	4	-0.21312	0.52529	0.95558	0.35287	0.025239	0.27331
ZNF112	4	0.27752	0.092377	0.54309	0.35266	0.025292	0.27373
TRNT1	4	-0.59327	0.097086	0.55573	-0.77922	0.025365	0.27436
RPL22	4	-0.52617	0.135	0.6436	-0.77893	0.025386	0.27443
GP5	4	0.33154	0.047266	0.37799	0.35238	0.025428	0.27465
PCF11	4	-0.81306	0.032732	0.30251	-0.7783	0.025449	0.27465
MRPL16	4	-1.2335	0.0043635	0.07809	-0.77828	0.025449	0.27465
FSHR	4	0.45911	0.0075551	0.11404	0.35203	0.025585	0.27592
PKP4	4	0.22616	0.16358	0.69635	0.35201	0.025595	0.27592
MRPL14	4	-1.4158	0.0015382	0.036888	-0.77718	0.025679	0.27666
CCAR2	4	0.26128	0.11114	0.58718	0.35149	0.025783	0.27763
MAP3K15	4	0.44458	0.0093235	0.13007	0.35134	0.025836	0.278
WDR66	4	0.30989	0.061644	0.43621	0.35125	0.025867	0.278
ANAPC15	4	-0.89255	0.022498	0.23534	-0.77642	0.025867	0.278
NIFK	4	-1.1857	0.0055669	0.093497	-0.77632	0.025878	0.278
GTF2A1	4	-0.78426	0.03721	0.32579	-0.77604	0.02592	0.278
EIF5B	4	-0.77737	0.038476	0.33306	-0.7759	0.02592	0.278
PSMD1	4	-0.63088	0.080793	0.50431	-0.77602	0.02592	0.278
ADGRA1	4	0.26782	0.10355	0.57087	0.35107	0.025961	0.2783
PARP9	4	0.20193	0.20845	0.76618	0.35073	0.026066	0.27926
COX18	4	-0.83581	0.029184	0.28008	-0.77487	0.02615	0.28
FOXP1	4	0.33146	0.047319	0.37809	0.35014	0.026275	0.28103
C5orf42	4	0.38075	0.024224	0.24805	0.35017	0.026275	0.28103
PAF1	4	-0.69088	0.059635	0.42679	-0.77332	0.026328	0.28143
TMTC3	4	0.38649	0.022435	0.23522	0.35007	0.026349	0.28149
PLA2G7	4	0.38666	0.022362	0.23509	0.34991	0.02639	0.28149
KLK5	4	0.56691	0.0012034	0.031039	0.34994	0.02639	0.28149
CTSK	4	0.19544	0.22097	0.7765	0.34989	0.026401	0.28149
BCAR1	4	-0.12337	0.74962	0.98821	0.34983	0.026443	0.28149
PTPN23	4	-1.0397	0.011092	0.14689	-0.77256	0.026453	0.28149
USP15	4	-0.091119	0.84915	0.99377	-0.7725	0.026453	0.28149
H6PD	4	0.27818	0.091603	0.54146	0.34975	0.026474	0.28149
CTSB	4	0.18762	0.23725	0.79401	0.34967	0.026495	0.28149
ANXA6	4	0.26225	0.11003	0.58514	0.34963	0.026495	0.28149
TOP1	4	-0.68215	0.062272	0.43886	-0.77202	0.026495	0.28149
OR4F3	4	-0.90949	0.02074	0.2232	-0.77129	0.026547	0.28175
DMD	4	0.3157	0.057364	0.41688	0.34948	0.026558	0.28175
EWSR1	4	-0.48176	0.16673	0.70086	-0.7712	0.026579	0.28175
MRPL46	4	-1.2379	0.0043007	0.077547	-0.77121	0.026579	0.28175
SAP18	4	-0.91737	0.019892	0.21724	-0.77047	0.026725	0.2831
MRPL3	4	-1.3977	0.0017056	0.039659	-0.77041	0.026736	0.2831
RSRC2	4	-0.60346	0.092168	0.54253	-0.76976	0.02683	0.28354
SEC16A	4	-0.79719	0.034992	0.31379	-0.76986	0.02683	0.28354
BRAT1	4	-1.1707	0.0060796	0.099231	-0.76951	0.026851	0.28354
MALSU1	4	-0.6195	0.085607	0.52191	-0.7695	0.026851	0.28354
MGST2	4	0.23922	0.14219	0.65817	0.3491	0.026851	0.28354
PPP2R1A	4	-1.5193	0.00082666	0.024049	-0.76872	0.026955	0.28448
ABCC4	4	0.35829	0.033066	0.30414	0.34865	0.026987	0.28466
NUPL1	4	-0.98386	0.014524	0.17528	-0.76765	0.027102	0.28564
NUDT4	4	-0.71543	0.052624	0.39849	-0.76741	0.027123	0.28564
SLC25A14	4	0.21426	0.18452	0.73322	0.34814	0.027133	0.28564
TRMT5	4	-1.0419	0.010977	0.14569	-0.76713	0.027144	0.28564
FAF2	4	-0.6106	0.089248	0.5334	-0.76707	0.027154	0.28564
TAS2R43	4	0.4231	0.013185	0.16428	0.34794	0.027186	0.28581
ZCCHC9	4	-0.72376	0.05074	0.39257	-0.76669	0.027207	0.28587
ISCU	4	-0.73298	0.048438	0.38225	-0.7664	0.027238	0.28604
SCARA5	4	0.19873	0.21412	0.76933	0.34767	0.02729	0.28628
ASB8	4	0.23295	0.15205	0.67672	0.34763	0.02729	0.28628
C15orf32	4	0.26918	0.10172	0.56316	0.34751	0.027332	0.2864
LRP11	4	0.25406	0.12105	0.61434	0.3475	0.027332	0.2864
ZMYND8	4	-0.15666	0.65722	0.97796	0.3474	0.027374	0.28668
CLEC4E	4	0.3172	0.056255	0.41227	0.34726	0.027437	0.28719
SYT4	4	0.29632	0.073113	0.48023	0.34713	0.027468	0.28736
EEF2K	4	0.30032	0.069576	0.46578	0.34679	0.027604	0.28831
FAM120B	4	0.11095	0.44493	0.92705	0.34678	0.027604	0.28831
TNFRSF19	4	0.097204	0.48872	0.94236	0.3468	0.027604	0.28831
GEMIN2	4	-0.96644	0.015696	0.1853	-0.76407	0.027677	0.28891
HIVEP3	4	0.41594	0.014618	0.17583	0.34642	0.027761	0.28953
GPR4	4	0.074984	0.56569	0.9636	0.34638	0.027772	0.28953
KCNE4	4	0.42932	0.011971	0.15407	0.34634	0.027782	0.28953
ACSM1	4	0.45129	0.0084027	0.12222	0.34591	0.027939	0.29096
NDUFB10	4	-1.1312	0.0073562	0.11185	-0.76234	0.02795	0.29096
LAMA4	4	0.26881	0.10224	0.56529	0.3459	0.02797	0.29102
IL6	4	0.27065	0.10024	0.56149	0.3458	0.028002	0.29119
SYNCRIP	4	0.58749	0.00082666	0.024049	-0.76151	0.028148	0.29255
PSMG4	4	-1.0337	0.011312	0.14859	-0.76113	0.02819	0.29278
GTF2F2	4	-0.51311	0.14367	0.66121	-0.76104	0.028201	0.29278
PIK3C3	4	-1.2521	0.0039554	0.073398	-0.76078	0.028243	0.29305
YTHDC1	4	-0.97746	0.014964	0.17853	-0.75968	0.028452	0.29448
FATE1	4	0.20369	0.20495	0.76028	0.34472	0.028462	0.29448
GTF2H3	4	-0.91466	0.020258	0.22011	-0.75966	0.028462	0.29448
NFYC	4	-1.0034	0.01331	0.16498	-0.75957	0.028473	0.29448
GOLGA6D	4	-0.53282	0.13078	0.63603	-0.75946	0.028473	0.29448
PNO1	4	-0.91147	0.020562	0.22191	-0.75942	0.028473	0.29448
CPTP	4	0.039169	0.69293	0.97939	0.34466	0.028504	0.29465
AK6	4	-1.8182	0.00019882	0.0095477	-0.75913	0.028525	0.29465
OR5K3	4	0.22965	0.15762	0.68609	0.34454	0.028536	0.29465
NOL12	4	-1.0351	0.011312	0.14859	-0.75898	0.028567	0.29482
USP32	4	0.19588	0.22013	0.77606	0.34433	0.028693	0.2958
SPC25	4	-0.64523	0.075195	0.48636	-0.75839	0.028703	0.2958
KRTAP5-7	4	-0.83793	0.028944	0.27855	-0.75819	0.028724	0.2958
XRN1	4	-0.89949	0.021744	0.23089	-0.75828	0.028724	0.2958
EMC9	4	0.35017	0.036949	0.32469	0.34403	0.028787	0.29623
MED10	4	-0.81303	0.032732	0.30251	-0.75789	0.028797	0.29623
MRPL45	4	-0.7457	0.045592	0.36908	-0.75781	0.028818	0.29629
NCOA1	4	0.060992	0.6147	0.97131	0.34392	0.028849	0.29645
DYNLL1	4	-0.42393	0.21733	0.77223	-0.75762	0.02887	0.29651
DDX3X	4	-1.2202	0.0046251	0.081027	-0.75684	0.029048	0.29817
C22orf31	4	0.24522	0.13342	0.64027	0.34365	0.029101	0.2985
ARHGEF16	4	-0.025305	0.92669	0.99566	0.34361	0.029111	0.2985
NFYB	4	-0.48637	0.16297	0.69573	-0.75654	0.029153	0.29877
MRPS7	4	-0.81499	0.032439	0.30141	-0.75616	0.029195	0.29904
UQCR10	4	-1.1359	0.0071993	0.11043	-0.75551	0.02932	0.30016
RSPH1	4	0.41408	0.015047	0.17941	0.34299	0.029373	0.30048
CAPZB	4	-1.2384	0.0042903	0.077505	-0.75435	0.029383	0.30048
STX18	4	-0.92723	0.019003	0.20934	-0.75414	0.029446	0.30096
HMGA1	4	-1.1224	0.0077643	0.11621	-0.75387	0.029498	0.30128
CASP9	4	0.11158	0.44287	0.9259	0.34276	0.029509	0.30128
LRRC40	4	0.18286	0.24795	0.80605	0.34261	0.029592	0.30198
NPIPA3	4	-0.51787	0.14053	0.6556	-0.75311	0.029613	0.30203
COX6A1	4	-0.90767	0.020939	0.22483	-0.75281	0.029655	0.30224
NXPH2	4	0.2228	0.1693	0.70582	0.34252	0.029666	0.30224
MBD3L5	4	-0.38672	0.25554	0.81111	-0.75267	0.029697	0.3024
ERAL1	4	-1.0107	0.012975	0.16273	-0.75231	0.02977	0.30277
TAF5	4	-0.67518	0.064427	0.44713	-0.75229	0.02977	0.30277
TBCB	4	-0.93019	0.01871	0.20718	-0.75219	0.029781	0.30277
LGI3	4	0.34068	0.041846	0.35165	0.34203	0.029854	0.30335
SUDS3	4	-0.7222	0.051033	0.39283	-0.75183	0.029875	0.3034
PHF8	4	0.18875	0.2351	0.79239	0.34162	0.02999	0.30434
LRRC58	4	0.091933	0.50652	0.94999	0.34158	0.030001	0.30434
IFIT1B	4	0.11462	0.43354	0.92241	0.34155	0.030021	0.30434
EDC4	4	-1.2973	0.0030555	0.061734	-0.75041	0.030053	0.30434
POLR3D	4	-1.3421	0.0023753	0.050954	-0.75041	0.030053	0.30434
RARS2	4	-1.2468	0.0041333	0.075816	-0.75037	0.030063	0.30434
HIST1H2AC	4	-0.63124	0.080615	0.50396	-0.7496	0.030116	0.30471
NOTCH1	4	0.06052	0.61646	0.97131	0.34114	0.03021	0.30534
SLC38A1	4	0.27754	0.092346	0.54308	0.34115	0.03021	0.30534
FGD6	4	0.23994	0.14118	0.65612	0.34094	0.030314	0.30612
PPIAL4G	4	-0.66989	0.066227	0.45402	-0.74836	0.030335	0.30612
ENPP6	4	0.36346	0.031131	0.29238	0.34088	0.030335	0.30612
CLVS1	4	0.10756	0.45527	0.92997	0.34077	0.030388	0.30649
DNTTIP2	4	-0.99706	0.01375	0.16933	-0.74767	0.030409	0.30654
HOOK3	4	0.15706	0.31103	0.86182	0.34045	0.030534	0.30764
SLC25A4	4	0.29485	0.074557	0.4842	0.34032	0.030566	0.30774
MRPS30	4	-1.1263	0.0076074	0.11438	-0.74673	0.030576	0.30774
EBF3	4	0.29529	0.074086	0.48245	0.34021	0.030607	0.30789
ELF1	4	0.19799	0.21581	0.77111	0.34006	0.030639	0.30799
HMCN1	4	0.17851	0.25773	0.81482	0.34	0.030649	0.30799
CCL15	4	0.35636	0.033935	0.30856	0.33941	0.0309	0.31035
RCAN1	4	0.31026	0.061403	0.43515	0.33926	0.030942	0.31061
CNTN4	4	0.30595	0.064783	0.44881	0.33921	0.030984	0.31087
ABCA2	4	0.32423	0.05164	0.39448	0.33915	0.031026	0.31112
ARF5	4	0.24017	0.14085	0.65592	0.33909	0.031047	0.31117
TGS1	4	-0.62725	0.082488	0.5099	-0.74323	0.031183	0.31231
ZNF574	4	-0.81003	0.033182	0.30476	-0.74319	0.031193	0.31231
EPHA7	4	0.083948	0.53419	0.95873	0.33863	0.031256	0.31277
SHOC2	4	0.16786	0.28316	0.83825	0.33838	0.031382	0.31387
VIPR1	4	0.22643	0.16311	0.69583	0.33827	0.031403	0.31391
GRIP1	4	0.12898	0.39024	0.90636	0.33823	0.031424	0.31396
GOLGA6B	4	-0.40817	0.2327	0.78988	-0.74188	0.031465	0.31421
UBE2L3	4	-1.0216	0.012149	0.15532	-0.74068	0.031581	0.3152
LDHB	4	0.2259	0.16394	0.6964	0.33786	0.031602	0.31524
RNF25	4	-0.67378	0.06493	0.44884	-0.74039	0.031643	0.31546
SCAF8	4	-0.54671	0.12247	0.61746	-0.7401	0.031685	0.31546
OR11H2	4	-0.80012	0.034594	0.31159	-0.7401	0.031685	0.31546
PTGDR2	4	0.15176	0.32448	0.8737	0.33768	0.031696	0.31546
BUD13	4	-0.76375	0.041249	0.34795	-0.73999	0.031706	0.31546
GUCY2F	4	-0.012501	0.88155	0.99475	0.33742	0.031769	0.31576
TMEM177	4	0.060248	0.61737	0.97131	0.33744	0.031769	0.31576
NRXN2	4	-0.075867	0.89861	0.99506	0.33731	0.03179	0.3158
ZBTB17	4	-0.8933	0.022466	0.23529	-0.73911	0.031936	0.31676
LIAS	4	-0.47224	0.17424	0.71803	-0.73919	0.031936	0.31676
RBBP4	4	-1.4641	0.001172	0.030352	-0.73904	0.031936	0.31676
SMC6	4	-0.6422	0.076398	0.49053	-0.73862	0.032031	0.31753
POLG2	4	-1.382	0.0019045	0.043179	-0.73854	0.032062	0.31768
SRFBP1	4	-0.66704	0.067232	0.4576	-0.73817	0.032104	0.31793
MRPS18B	4	-1.1119	0.0081724	0.11997	-0.73725	0.03224	0.31907
FOXD4L6	4	-0.5898	0.09899	0.55923	-0.73695	0.032282	0.31907
SMAD7	4	-1.7735	0.00024067	0.010478	-0.73695	0.032282	0.31907
NAT8L	4	0.23091	0.15544	0.68362	0.33626	0.032292	0.31907
OSBPL9	4	0.14259	0.34999	0.89023	-0.73685	0.032303	0.31907
EMC1	4	-0.87725	0.024214	0.24805	-0.73651	0.032355	0.31942
SLC22A15	4	-0.083372	0.87392	0.99473	0.33597	0.032418	0.31975
ZNHIT1	4	-0.34798	0.30168	0.85427	-0.73594	0.032428	0.31975
COQ2	4	-1.8282	0.00018835	0.0092308	-0.73579	0.032439	0.31975
TRIM71	4	0.22095	0.17259	0.71403	0.33595	0.03247	0.3199
PCDHAC2	4	0.29216	0.077026	0.49255	0.33582	0.032543	0.32045
HSPA4L	4	0.18262	0.24854	0.80607	0.33556	0.032669	0.32152
DPRX	4	0.0046231	0.82019	0.99254	0.3355	0.0327	0.32167
GOLGA6L9	4	-0.53701	0.12808	0.6298	-0.73292	0.032836	0.32261
CCDC59	4	-0.87854	0.024109	0.24761	-0.73295	0.032836	0.32261
KANSL2	4	-0.39662	0.24514	0.80353	-0.73279	0.032847	0.32261
MIA3	4	0.25939	0.11369	0.5935	0.33517	0.032868	0.32265
RAI14	4	0.24033	0.14063	0.65572	0.33482	0.033056	0.32417
SRP14	4	-1.7752	0.00024067	0.010478	-0.732	0.033077	0.32417
SNAP23	4	-0.46768	0.17828	0.72467	-0.73188	0.033119	0.32417
REG3G	4	0.26434	0.10759	0.57878	0.3347	0.033119	0.32417
COL5A2	4	0.0969	0.48952	0.94236	0.33463	0.033129	0.32417
VWA9	4	-0.32054	0.33803	0.88177	-0.73174	0.03315	0.32417
DBF4B	4	-0.058587	0.95645	0.99982	0.33451	0.033182	0.32417
RASGRP2	4	0.16144	0.2996	0.85237	0.33448	0.033192	0.32417
SLC24A1	4	0.11494	0.43253	0.92241	0.33449	0.033192	0.32417
KCNA1	4	0.17594	0.264	0.82171	0.33449	0.033192	0.32417
HECW2	4	0.19891	0.21384	0.76928	0.33431	0.033265	0.32455
RMND1	4	-0.75765	0.042641	0.35476	-0.73119	0.033265	0.32455
ALDH1A1	4	0.37202	0.027646	0.26969	0.33404	0.033391	0.32522
TAF12	4	-0.43469	0.20697	0.76367	-0.73085	0.033391	0.32522
IL1RL2	4	0.24886	0.12811	0.6298	0.33405	0.033391	0.32522
PCDH9	4	0.30235	0.067671	0.4593	0.33402	0.033401	0.32522
AURKAIP1	4	-1.2548	0.0039031	0.07278	-0.73021	0.033527	0.32627
TRIM43	4	-1.4589	0.0012138	0.031225	-0.72978	0.033579	0.32652
S1PR5	4	0.084827	0.53123	0.95786	0.33362	0.033621	0.32652
LOC101060321	4	-0.76385	0.041228	0.34795	-0.72956	0.033621	0.32652
CD207	4	0.024231	0.74741	0.98805	0.33363	0.033621	0.32652
SAG	4	0.22635	0.16325	0.69601	0.33333	0.033778	0.32782
ANK1	4	0.081025	0.54447	0.9613	0.33329	0.033789	0.32782
CLCNKA	4	0.229	0.15884	0.68842	0.33305	0.033904	0.32877
PRPF18	4	-0.94764	0.017182	0.19513	-0.72751	0.033998	0.32928
PHYH	4	0.29497	0.074441	0.48362	0.3328	0.034008	0.32928
GCNT7	4	0.3874	0.022142	0.23354	0.33279	0.034008	0.32928
ITGA1	4	0.27477	0.095537	0.55348	0.33267	0.03404	0.32942
SS18L1	4	0.19397	0.22405	0.78021	0.33265	0.034061	0.32945
TC2N	4	0.53094	0.0022498	0.049031	0.33245	0.034218	0.3308
PSMB6	4	-0.75592	0.04307	0.3574	-0.7264	0.034238	0.33084
RNF38	4	0.17019	0.27767	0.83514	0.33225	0.034301	0.33094
GOLGA8R	4	-0.099609	0.82175	0.99274	-0.72594	0.034301	0.33094
APELA	4	0.21585	0.18192	0.72974	0.33224	0.034301	0.33094
C6orf165	4	0.13359	0.3759	0.8974	0.33222	0.034322	0.33098
SLC3A2	4	-2.1373	2.0928e-05	0.0018018	-0.72567	0.034343	0.33101
TAS2R30	4	0.26331	0.10877	0.58298	0.33217	0.034364	0.33105
HEY2	4	0.22207	0.17044	0.70769	0.33209	0.034406	0.33128
CAGE1	4	0.59675	0.00069063	0.02129	0.3318	0.03449	0.33192
CHMP5	4	-0.20921	0.53316	0.95786	-0.72471	0.034563	0.33246
ZNF618	4	-0.10155	0.81535	0.9922	0.33164	0.034605	0.33257
TFDP1	4	-1.8475	0.00017789	0.0088773	-0.72426	0.034626	0.33257
NELFB	4	-1.173	0.0059541	0.097682	-0.72417	0.034668	0.33257
GART	4	-2.575	0	0	-0.72373	0.034709	0.33257
EOMES	4	0.22363	0.16771	0.70259	0.33144	0.03472	0.33257
TIMM17B	4	0.37266	0.027458	0.26858	0.33141	0.03472	0.33257
TIGAR	4	0.37886	0.02503	0.25379	0.33136	0.034751	0.33257
WAPAL	4	-0.71331	0.053314	0.40102	-0.72349	0.034751	0.33257
POTEI	4	-0.58963	0.099074	0.55924	-0.72348	0.034762	0.33257
GTF2A1L	4	0.21942	0.17521	0.71884	0.33123	0.034804	0.33257
PPIAL4A	4	-0.92821	0.01894	0.20877	-0.72319	0.034814	0.33257
[truncated: 17,114 more rows]

## Sheet: Table2
		Brca2-/- (T1) vs WT (T1)
Gene	sgRNA	beta	p-value	fdr
POLQ	4	-1.6008	0	0
MAD2L2	4	-1.4907	0	0
KIAA1524	4	-1.4478	0	0
SYNCRIP	4	-1.2184	0	0
CENPO	4	-1.1986	0	0
ITPA	4	-1.0787	0	0
CHMP4B	4	-1.0782	0	0
TUBA1B	4	-0.92998	0	0
OSBPL9	4	-0.92995	0	0
TOPBP1	4	-0.92776	0	0
DDIAS	4	-0.92103	0	0
THAP1	4	-0.90698	0	0
NSF	4	-0.90476	0	0
TUBG1	4	-0.89914	0	0
PPIE	4	-0.8749	0	0
CUL3	4	-0.85497	0	0
HUS1	4	-0.84598	1.0464e-05	0.0036364
APEX2	4	-0.83524	2.0928e-05	0.0046512
MED21	4	-0.83474	2.0928e-05	0.0046512
GLTSCR2	4	-0.82384	3.1392e-05	0.0063158
FBXW11	4	-0.82284	3.1392e-05	0.0063158
RANBP2	4	-0.82261	3.1392e-05	0.0063158
AGPAT2	4	-0.82129	3.1392e-05	0.0063158
ATP2A2	4	-0.82073	3.1392e-05	0.0063158
IREB2	4	-0.81005	3.1392e-05	0.0063158
CFLAR	4	-0.80397	5.232e-05	0.0083333
COPB2	4	-0.79601	5.232e-05	0.0083333
KEAP1	4	-0.77056	8.3713e-05	0.0125
VPS13D	4	-0.76877	8.3713e-05	0.0125
CENPU	4	-0.7502	9.4177e-05	0.013953
RIC1	4	-0.73391	0.00013603	0.018841
SNRNP40	4	-0.72972	0.0001465	0.019048
SMEK1	4	-0.71485	0.00016743	0.020126
RAD1	4	-0.71411	0.00016743	0.020126
XAB2	4	-0.71251	0.00016743	0.020126
CDH1	4	-0.71145	0.00016743	0.020126
RAD9A	4	-0.69704	0.00019882	0.023313
TMEM30A	4	-0.69225	0.00021975	0.025301
SCD	4	-0.68892	0.00021975	0.025301
SRPR	4	-0.6853	0.00024067	0.026437
FEN1	4	-0.67156	0.00031392	0.030542
PDHB	4	-0.66973	0.00032439	0.030542
DCLK3	4	-0.6685	0.00032439	0.030542
RRP7A	4	-0.66663	0.00032439	0.030542
PPIL1	4	-0.66424	0.00032439	0.030542
PSMB5	4	-0.65924	0.00034531	0.032195
PSMB7	4	-0.65561	0.00038717	0.035238
SFPQ	4	-0.6551	0.00038717	0.035238
BMPR2	4	-0.63374	0.00057552	0.04661
ZFYVE9	4	-0.63358	0.00057552	0.04661
DLAT	4	-0.63321	0.00057552	0.04661
USP15	4	-0.62856	0.00059645	0.047303
RNF146	4	-0.62645	0.00060692	0.047347
TMEM209	4	-0.62638	0.00060692	0.047347
P3H1	4	-0.6253	0.00061738	0.047773
PRPF6	4	-0.62457	0.00062784	0.047809
GOLGA8R	4	-0.61828	0.00065924	0.049412
OXCT2	4	-0.61816	0.00065924	0.049412
UBE2N	4	-0.61672	0.00069063	0.051163
FIGNL1	4	-0.61317	0.00079527	0.055678
FBXW7	4	-0.612	0.00080573	0.055797
CTNNBIP1	4	-0.60913	0.00085805	0.058781
ZCCHC2	4	-0.6055	0.00091038	0.061484
ANAPC13	4	-0.60335	0.00092084	0.061754
GOLGA8O	4	-0.6012	0.0009313	0.062238
PTEN	4	-0.60047	0.00094177	0.062284
SYS1	4	-0.59618	0.001015	0.065541
PCBP1	4	-0.59512	0.0010464	0.066667
IGBP1	4	-0.5951	0.0010464	0.066667
CHRNB2	4	-0.59458	0.0010673	0.066667
WDR33	4	-0.59398	0.0010987	0.067961
OR10H1	4	-0.59388	0.0010987	0.067961
ERP44	4	-0.59293	0.0010987	0.067961
PEX1	4	-0.59059	0.0011301	0.06877
TMEM19	4	-0.58968	0.0011301	0.06877
PRR5-ARHGAP8	4	-0.58939	0.0011301	0.06877
MAD2L1	4	-0.58728	0.001172	0.069753
EFTUD2	4	-0.58688	0.0011824	0.069753
DPP8	4	-0.58644	0.0011929	0.070154
OR10S1	4	-0.58512	0.0012034	0.070336
TSPAN17	4	-0.58507	0.0012034	0.070336
STRAP	4	-0.58271	0.0012243	0.071125
MTF1	4	-0.57891	0.0012662	0.072892
SON	4	-0.57782	0.0012871	0.073653
KANSL1	4	-0.57668	0.0013185	0.075
DEFB104B	4	-0.57495	0.0013708	0.075942
CDX2	4	-0.57379	0.0013917	0.076657
EEF1A1	4	-0.57256	0.0014127	0.077586
DHX15	4	-0.56981	0.0014754	0.079887
RAB18	4	-0.56889	0.0014754	0.079887
RBBP6	4	-0.56848	0.0014754	0.079887
TAS2R31	4	-0.56709	0.0015173	0.081232
LGALS9B	4	-0.56453	0.0015905	0.083516
CLPTM1L	4	-0.56118	0.0016638	0.086096
BMPR1A	4	-0.56076	0.0016743	0.086096
H2AFZ	4	-0.55986	0.0016847	0.086096
CYP51A1	4	-0.55962	0.0016847	0.086096
PEX6	4	-0.55428	0.0018103	0.091053
DNAJC17	4	-0.55419	0.0018103	0.091053
MSMO1	4	-0.55171	0.0018731	0.092268
SLC16A1	4	-0.55127	0.0018835	0.092545
GRHL3	4	-0.54905	0.0019359	0.094388
FOS	4	-0.54807	0.0019777	0.095939
EMID1	4	-0.54571	0.0020091	0.09697
MBTPS2	4	-0.54383	0.00203	0.097487
NUP160	4	-0.53991	0.0021347	0.10099
CYBA	4	-0.53973	0.0021451	0.10123
KBTBD8	4	-0.53604	0.0022602	0.10537
EPSTI1	4	-0.53528	0.0022812	0.10552
SQLE	4	-0.53504	0.0023021	0.10552
CRNKL1	4	-0.53341	0.0023858	0.10831
RAB28	4	-0.53255	0.0023858	0.10831
BCLAF1	4	-0.53223	0.0023963	0.10853
COPB1	4	-0.52263	0.0027311	0.11945
DDB1	4	-0.52233	0.002773	0.12018
MXD3	4	-0.52164	0.0028253	0.1219
SREBF2	4	-0.52034	0.002909	0.12483
CCNJ	4	-0.51307	0.0033066	0.13533
RFC4	4	-0.51241	0.0033276	0.13546
CYP4A22	4	-0.5124	0.0033276	0.13546
ATP2B1	4	-0.50962	0.0034845	0.13946
TXLNG	4	-0.50954	0.003495	0.13946
CDCP2	4	-0.50718	0.0035787	0.14132
CHMP5	4	-0.5055	0.0036415	0.14351
FBXO11	4	-0.5045	0.0036834	0.14486
FDX1L	4	-0.50332	0.0037775	0.14765
GOLT1B	4	-0.5029	0.0038299	0.14939
STRIP1	4	-0.50153	0.0039136	0.15172
FGD4	4	-0.50134	0.003945	0.152
GTF2IRD2	4	-0.50103	0.0039659	0.152
OR2T27	4	-0.50065	0.0039764	0.152
MIS18BP1	4	-0.5006	0.0039868	0.1521
TATDN1	4	-0.50004	0.0039973	0.15219
DONSON	4	-0.49868	0.004081	0.15385
SIRT4	4	-0.49724	0.0041438	0.15499
CWC25	4	-0.49665	0.004217	0.15681
VRK3	4	-0.49572	0.0042693	0.15783
CD46	4	-0.49532	0.0042693	0.15783
NT5C3A	4	-0.49355	0.0043321	0.15893
TTC1	4	-0.49345	0.0043321	0.15893
EP300	4	-0.49272	0.0043635	0.15977
WDR70	4	-0.49005	0.0045937	0.16724
NETO2	4	-0.48916	0.0046147	0.16768
PITPNB	4	-0.48852	0.004667	0.16926
C1orf112	4	-0.48829	0.0046879	0.1697
STX4	4	-0.48664	0.0047925	0.17256
MAMDC2	4	-0.48598	0.0048763	0.17421
ASCL3	4	-0.48521	0.0049495	0.17584
RPL39	4	-0.48445	0.0050332	0.17782
CSNK2B	4	-0.48304	0.0050751	0.17897
ANKRD36	4	-0.4823	0.0051379	0.18051
ZNF235	4	-0.48117	0.0052111	0.18208
KIAA1217	4	-0.47968	0.0053053	0.18336
RTFDC1	4	-0.47749	0.0054727	0.18813
TMPRSS11A	4	-0.47675	0.0056087	0.19075
CHRNA9	4	-0.47589	0.0056401	0.19147
SERPINB1	4	-0.4758	0.0056506	0.19149
DSCC1	4	-0.47405	0.0058704	0.1965
CAP1	4	-0.47309	0.0059436	0.19791
KIAA0895L	4	-0.47242	0.0059855	0.19861
PPIAL4F	4	-0.47176	0.0060168	0.19896
SNRPG	4	-0.47151	0.0060168	0.19896
ZNF830	4	-0.46971	0.0061947	0.20205
MRPS31	4	-0.46877	0.0062889	0.20442
NAE1	4	-0.46808	0.0063517	0.20541
C11orf31	4	-0.46786	0.0063517	0.20541
NMNAT1	4	-0.46753	0.0064145	0.20709
RRP15	4	-0.4669	0.0065191	0.20941
LOC650293	4	-0.46659	0.0065505	0.21007
TEX28	4	-0.46589	0.0066238	0.21206
KIAA1456	4	-0.46561	0.0066656	0.21265
CFAP221	4	-0.4652	0.0066865	0.21265
HNRNPK	4	-0.46396	0.0067703	0.21495
ST3GAL5	4	-0.46339	0.0068226	0.21625
HSPA13	4	-0.46241	0.0069586	0.21803
RREB1	4	-0.46191	0.0070214	0.21964
HIST1H3E	4	-0.46039	0.0071784	0.22273
RPAP1	4	-0.45964	0.007283	0.22524
KRT81	4	-0.45906	0.0073667	0.22656
SACM1L	4	-0.45826	0.00744	0.22716
PDE6D	4	-0.45764	0.0075132	0.22866
GRINA	4	-0.45712	0.0075551	0.22957
PRAMEF17	4	-0.45634	0.0076074	0.23043
IQCB1	4	-0.4563	0.0076074	0.23043
OPA3	4	-0.45606	0.0076388	0.23101
CAND1	4	-0.45501	0.0077016	0.23213
CENPQ	4	-0.45487	0.007712	0.23213
GOSR1	4	-0.45296	0.0078899	0.23594
ADGRF1	4	-0.45254	0.0079213	0.23614
C1orf228	4	-0.45229	0.0079632	0.2367
CDC20	4	-0.45182	0.0080155	0.2374
UBD	4	-0.45175	0.0080364	0.2374
HORMAD2	4	-0.45164	0.0080364	0.2374
GDF3	4	-0.45057	0.008162	0.23951
CHD8	4	-0.45041	0.0081829	0.23951
PPP1R2	4	-0.45039	0.0081829	0.23951
CYP4Z1	4	-0.44992	0.0082143	0.23969
RBMY1E	4	-0.44926	0.0082457	0.24024
MYL12A	4	-0.44802	0.0083503	0.24249
OSBPL11	4	-0.44793	0.0083608	0.24249
ZFC3H1	4	-0.44715	0.008455	0.24478
SYNPO2L	4	-0.44616	0.0085701	0.24556
ZNF281	4	-0.44566	0.0086433	0.24556
CT45A2	2	-0.44565	0.0086538	0.24556
UBE2F	4	-0.44477	0.0087689	0.24627
RUFY3	4	-0.4447	0.0087689	0.24627
MYOT	4	-0.44459	0.0087794	0.24627
IKBKB	4	-0.44446	0.0088003	0.24627
PSMA1	4	-0.44444	0.0088003	0.24627
RIMKLA	4	-0.44396	0.0089049	0.24803
CTNNA1	4	-0.44384	0.0089154	0.24803
RNF220	4	-0.44378	0.0089154	0.24803
PSMC5	4	-0.44334	0.0089677	0.24913
SLCO1B7	4	-0.44058	0.0092816	0.25444
VAMP7	4	-0.44055	0.0092816	0.25444
SMAD5	4	-0.44032	0.0092921	0.25444
SERTM1	4	-0.44012	0.009334	0.25486
CDC73	4	-0.43881	0.0094805	0.25629
ACTN4	4	-0.43867	0.0094805	0.25629
PRTG	4	-0.43866	0.0094805	0.25629
USB1	4	-0.43847	0.0095119	0.25642
RBBP8	4	-0.43845	0.0095119	0.25642
FXR1	4	-0.43795	0.0095642	0.2571
NCOA5	4	-0.43787	0.0095642	0.2571
RAB6A	4	-0.43598	0.0098048	0.26028
FAM193B	4	-0.4357	0.0098467	0.26103
FZD9	4	-0.43478	0.0099723	0.26236
PLEKHS1	4	-0.43473	0.0099827	0.26236
ODF1	4	-0.43469	0.0099932	0.26236
C11orf74	4	-0.43387	0.010161	0.26549
PEX10	4	-0.43344	0.010223	0.26549
NPPB	4	-0.43254	0.010307	0.26721
S100A8	4	-0.43218	0.010359	0.26757
SERTAD2	4	-0.4319	0.010391	0.26802
VWA9	4	-0.43071	0.010579	0.2713
CNPY2	4	-0.43071	0.01059	0.2713
PTPRK	4	-0.42968	0.010768	0.27331
SSFA2	4	-0.42915	0.010841	0.27444
SNAPC4	4	-0.42882	0.010883	0.27513
SKIV2L2	4	-0.42755	0.011113	0.27837
PUS7	4	-0.42687	0.011228	0.28078
ARNTL	4	-0.42666	0.01128	0.2811
LOC100506388	4	-0.42648	0.011364	0.28244
RWDD2B	4	-0.42628	0.011364	0.28244
COMTD1	4	-0.42616	0.011406	0.28275
OR51S1	4	-0.42561	0.011469	0.28357
PRAMEF15	4	-0.42561	0.011469	0.28357
TPSB2	4	-0.42528	0.011521	0.28391
GPR107	4	-0.42413	0.011699	0.2863
FAM151B	4	-0.42393	0.01173	0.28633
TEX30	4	-0.42333	0.011898	0.28968
THYN1	4	-0.42327	0.011898	0.28968
ARHGAP42	4	-0.42303	0.01195	0.28973
PRAMEF6	4	-0.42269	0.011981	0.28987
CLEC18C	4	-0.42217	0.012065	0.29153
C19orf35	4	-0.42153	0.012149	0.29233
TSC1	4	-0.42143	0.012149	0.29233
ADH5	4	-0.42102	0.012212	0.29237
G3BP1	4	-0.42081	0.012222	0.29237
DNAJB3	4	-0.41969	0.01241	0.29576
TRAIP	4	-0.41924	0.012526	0.29776
UBAP1	4	-0.41896	0.012567	0.29839
RABAC1	4	-0.41885	0.012588	0.29851
ART3	4	-0.41861	0.012662	0.29913
PUS3	4	-0.41846	0.012703	0.29975
PEX13	4	-0.41808	0.012798	0.30123
OPN1LW	4	-0.41757	0.01286	0.30197
CYP2A6	4	-0.41678	0.013038	0.30531
CSNK2A1	4	-0.41638	0.013101	0.30531
TRIM49D1	4	-0.41636	0.013111	0.30531
KDM4B	4	-0.41583	0.013174	0.30531
HSPA9	4	-0.41567	0.013185	0.30531
DNAJC9	4	-0.41552	0.013195	0.30531
SPG11	4	-0.41551	0.013206	0.30531
RNPC3	4	-0.41532	0.013216	0.30531
ITM2A	4	-0.41519	0.013227	0.30531
GDNF-AS1	4	-0.41495	0.013258	0.30552
C10orf131	4	-0.41465	0.013331	0.30552
ELOVL2	4	-0.41405	0.013478	0.30813
RPL36AL	4	-0.41369	0.013582	0.30868
IRF6	4	-0.41309	0.013729	0.31053
OR4D6	4	-0.41266	0.013802	0.31145
DCUN1D1	4	-0.41172	0.013949	0.31291
EBLN1	4	-0.41149	0.014032	0.31389
OASL	4	-0.41116	0.014074	0.31389
PVRL1	4	-0.40997	0.01443	0.3207
CCDC126	4	-0.40964	0.014482	0.32149
CRIP3	4	-0.40931	0.014587	0.32306
BPTF	4	-0.40922	0.014629	0.32324
KLF5	4	-0.40882	0.014723	0.32405
NADK2	4	-0.40801	0.014838	0.3248
CHMP1B	4	-0.40761	0.014922	0.32483
KCNK17	4	-0.40721	0.01511	0.32818
DLD	4	-0.4062	0.015351	0.3322
WDR11	4	-0.40543	0.015497	0.33318
RUFY2	4	-0.40306	0.01601	0.33925
CT45A1	2	-0.40306	0.01601	0.33925
LEPROT	4	-0.40285	0.016041	0.33943
CAMK2D	4	-0.40266	0.016094	0.33943
CNBD1	4	-0.40232	0.016125	0.33943
INTS1	4	-0.4023	0.016125	0.33943
HIST1H4E	4	-0.4017	0.01623	0.3405
PEX26	4	-0.40117	0.016282	0.34123
TDP1	4	-0.40091	0.016324	0.34173
RB1	4	-0.40056	0.016418	0.34295
TRIM64	4	-0.39999	0.016544	0.34472
TCEB1	4	-0.39987	0.016554	0.34472
ZNF479	4	-0.39945	0.016648	0.34587
L2HGDH	4	-0.39925	0.016722	0.34697
PRKCI	4	-0.39917	0.016753	0.34697
ARCN1	4	-0.39913	0.016774	0.34697
RAD17	4	-0.39911	0.016774	0.34697
RAET1G	4	-0.39903	0.016795	0.34703
PTPRN	4	-0.39892	0.016837	0.34752
PIFO	4	-0.39787	0.017109	0.35102
PLCH1	4	-0.3977	0.01714	0.35102
TMEM184B	4	-0.39731	0.017161	0.35102
CTAGE4	4	-0.39728	0.017172	0.35102
GOLGA8J	4	-0.39692	0.017224	0.35133
KMT2D	4	-0.39598	0.017454	0.3536
HIST1H3D	4	-0.39597	0.017454	0.3536
FIGN	4	-0.39597	0.017454	0.3536
GRPR	4	-0.39526	0.017632	0.35624
CD177	4	-0.39493	0.017716	0.35717
SYNJ2	4	-0.39466	0.01781	0.35794
SHC2	4	-0.39439	0.017894	0.35812
USP9X	4	-0.39422	0.017894	0.35812
CBWD5	4	-0.39414	0.017894	0.35812
PEX3	4	-0.39351	0.018051	0.35863
CATSPERG	4	-0.39349	0.018051	0.35863
CIDEC	4	-0.39332	0.018134	0.35992
PSMC3	4	-0.39311	0.018155	0.35992
SMNDC1	4	-0.393	0.018218	0.35992
ADIG	4	-0.39298	0.018228	0.35992
AADACL4	4	-0.39272	0.018291	0.36004
RHBDL2	4	-0.39259	0.018375	0.36004
DIP2B	4	-0.39246	0.018385	0.36004
AQP10	4	-0.39246	0.018385	0.36004
FAHD2A	4	-0.39241	0.018385	0.36004
SPATA31C1	4	-0.39221	0.018406	0.36008
TRIM49D2	4	-0.39141	0.018616	0.36343
MS4A13	4	-0.3911	0.018689	0.36449
THEMIS	4	-0.39074	0.018835	0.3666
PCDHB11	4	-0.38963	0.019243	0.37149
CCL8	4	-0.38961	0.019254	0.37149
ZNF680	4	-0.38953	0.019275	0.37149
TSHB	4	-0.38871	0.019463	0.37275
RASD2	4	-0.38844	0.019536	0.37377
HECTD2	4	-0.38836	0.019578	0.37403
OR2J2	4	-0.38828	0.019589	0.37403
KANSL2	4	-0.38794	0.019693	0.37565
NT5C1A	4	-0.38756	0.019798	0.37652
KLF16	4	-0.38753	0.019798	0.37652
MLXIP	4	-0.38665	0.019945	0.37855
DCTN2	4	-0.38633	0.020007	0.37919
ACBD5	4	-0.38585	0.020122	0.38042
FER	4	-0.38574	0.020154	0.38063
FSD2	4	-0.3854	0.020185	0.38085
EEF2	4	-0.38474	0.020489	0.3843
TUBA1C	4	-0.3845	0.020541	0.38452
PCDHA6	4	-0.38428	0.020593	0.38475
GPR89A	4	-0.38414	0.020635	0.38516
GPR82	4	-0.38387	0.020729	0.38616
MANF	4	-0.38349	0.020855	0.38703
MTMR12	4	-0.38338	0.020876	0.38703
OR2M3	4	-0.38319	0.020907	0.38703
XPO5	4	-0.38316	0.020918	0.38703
ZC3H12C	4	-0.38301	0.020939	0.38704
PRAMEF5	4	-0.3829	0.02097	0.38725
ZWINT	4	-0.38255	0.021096	0.38881
HSPB7	4	-0.3822	0.021179	0.3898
OR11A1	4	-0.38208	0.02119	0.3898
RGS22	4	-0.38122	0.021462	0.39292
BSND	4	-0.38113	0.021472	0.39292
MAP2	4	-0.3811	0.021483	0.39292
CSGALNACT2	4	-0.38005	0.021671	0.39561
PKIA	4	-0.37995	0.021692	0.39561
SPG20	4	-0.37969	0.021723	0.39581
OSBPL1A	4	-0.37796	0.022362	0.40301
HECTD3	4	-0.37792	0.022404	0.40301
FBF1	4	-0.3779	0.022414	0.40301
ARL1	4	-0.37777	0.022435	0.40301
CCDC176	4	-0.37775	0.022435	0.40301
PYURF	4	-0.37729	0.022581	0.40487
NBL1	4	-0.37723	0.022623	0.40487
CCBL2	4	-0.37663	0.022833	0.40823
WDR72	4	-0.37638	0.022874	0.4084
RHNO1	4	-0.37605	0.02299	0.40931
KDR	4	-0.37602	0.023	0.40931
CSF1	4	-0.37573	0.023094	0.4106
MSMB	4	-0.37473	0.023419	0.41483
RP1L1	4	-0.37385	0.023691	0.41848
GOLGA6L6	4	-0.37372	0.023733	0.41863
CATSPER2	4	-0.37351	0.023879	0.42065
DEFB135	4	-0.37276	0.024141	0.42366
MYBPC2	4	-0.37252	0.024193	0.42366
PCMTD2	4	-0.37213	0.024319	0.42366
ZFP37	4	-0.37196	0.02435	0.42366
TRAPPC11	4	-0.37195	0.02435	0.42366
ZNF311	4	-0.37193	0.02436	0.42366
JPH3	4	-0.37189	0.02436	0.42366
ARHGAP32	4	-0.37183	0.024392	0.42373
INTS4	4	-0.37177	0.024413	0.42373
LDHAL6B	4	-0.37166	0.024455	0.42373
KPNB1	4	-0.37158	0.024475	0.42373
TOE1	4	-0.3706	0.024748	0.42767
RPS7	4	-0.3704	0.024831	0.42873
SPARCL1	4	-0.36981	0.025041	0.43001
BPI	4	-0.36935	0.025281	0.43375
ZNF304	4	-0.36877	0.025543	0.43586
NDUFB6	4	-0.36851	0.02571	0.4373
HSD17B4	4	-0.36839	0.025763	0.4373
GCG	4	-0.36838	0.025763	0.4373
TMIGD1	4	-0.36815	0.025846	0.43732
FCGR2B	4	-0.36807	0.025878	0.43732
BATF3	4	-0.36779	0.02593	0.43732
SSC4D	4	-0.36778	0.02593	0.43732
PPP1R15A	4	-0.36776	0.02594	0.43732
ETF1	4	-0.36763	0.025972	0.43732
SETD7	4	-0.36751	0.025993	0.43732
FOXC2	4	-0.36742	0.026066	0.43779
ACTRT2	4	-0.36718	0.02615	0.43783
ANKRA2	4	-0.36716	0.02616	0.43783
ZDHHC8	4	-0.36716	0.02616	0.43783
OR4C13	4	-0.36687	0.026265	0.43878
LCK	4	-0.36685	0.026286	0.43878
NUP54	4	-0.36674	0.026338	0.43927
LLPH	4	-0.36648	0.026485	0.4401
ZNF439	4	-0.36642	0.026506	0.4401
TLCD2	4	-0.36639	0.026526	0.4401
DAZ4	4	-0.36577	0.026778	0.44308
HIST2H4B	4	-0.36455	0.027144	0.44763
METTL2B	4	-0.36436	0.027196	0.44786
C16orf72	4	-0.36423	0.027238	0.44786
SMARCA5	4	-0.36403	0.027301	0.44786
ATXN3	4	-0.36398	0.027311	0.44786
SNX19	4	-0.36392	0.027322	0.44786
SNRNP48	4	-0.36352	0.027447	0.44838
SPRR2E	4	-0.36331	0.027531	0.44928
MAFF	4	-0.36309	0.027573	0.44928
FCN3	4	-0.36286	0.027688	0.44992
ADAM18	4	-0.36282	0.027709	0.44992
OCEL1	4	-0.36277	0.02773	0.44992
LIX1	4	-0.36245	0.027761	0.45004
PEX2	4	-0.36231	0.027814	0.45051
C1orf234	4	-0.36206	0.027876	0.45055
TAAR5	4	-0.36175	0.028023	0.45194
KATNAL2	4	-0.36163	0.028044	0.45194
NARS	4	-0.36138	0.028138	0.45248
NRXN3	4	-0.36129	0.028148	0.45248
GBA	4	-0.36127	0.028148	0.45248
HMCES	4	-0.36107	0.028201	0.45294
OR4S1	4	-0.35996	0.028651	0.45863
LSM5	4	-0.3593	0.028849	0.46038
TDRD6	4	-0.35908	0.028975	0.46073
FTL	4	-0.35908	0.028975	0.46073
HLX	4	-0.35888	0.029048	0.46151
MGME1	4	-0.35864	0.029122	0.46219
ACE2	4	-0.35848	0.029163	0.46219
ERH	4	-0.35848	0.029163	0.46219
MR1	4	-0.3584	0.029205	0.46247
KLHL40	4	-0.35823	0.029247	0.46275
EMC2	4	-0.35778	0.029404	0.46441
TMEM234	4	-0.35745	0.029519	0.46442
HACE1	4	-0.3574	0.02953	0.46442
DDX58	4	-0.35718	0.029571	0.46442
LAMP3	4	-0.35717	0.029571	0.46442
NARR	4	-0.35711	0.029613	0.4647
SLC40A1	4	-0.35702	0.029655	0.46486
OAZ3	4	-0.35696	0.029697	0.46486
ABL2	4	-0.35689	0.029697	0.46486
SMYD4	4	-0.35668	0.029781	0.46526
TAP1	4	-0.35656	0.029823	0.46526
CLEC4D	4	-0.35641	0.029906	0.46526
MEOX2	4	-0.35637	0.029917	0.46526
ELOF1	4	-0.35587	0.030095	0.46623
LIG1	4	-0.35585	0.030105	0.46623
BAP1	4	-0.35577	0.030126	0.46623
KLHL12	4	-0.35542	0.030241	0.46726
ZSWIM3	4	-0.35501	0.03044	0.46844
FGF9	4	-0.35456	0.030691	0.47116
PDLIM3	4	-0.3544	0.030743	0.47137
ST3GAL1	4	-0.35417	0.030785	0.47147
FAM92A1	4	-0.35406	0.030859	0.47184
U2AF1L4	4	-0.35394	0.030911	0.47188
PDXP	4	-0.35393	0.030911	0.47188
MLEC	4	-0.35369	0.031005	0.47289
LOC400736	4	-0.35262	0.031424	0.476
OR52N1	4	-0.35255	0.031465	0.476
REV1	4	-0.35218	0.031633	0.476
C20orf173	4	-0.35207	0.031654	0.476
RPTN	4	-0.35205	0.031654	0.476
IFT46	4	-0.35189	0.031738	0.47689
VIPR2	4	-0.35177	0.031779	0.47714
EPB42	4	-0.35168	0.031811	0.47724
ATRAID	4	-0.35163	0.031853	0.47749
TMEM116	4	-0.35117	0.031978	0.47822
NPY5R	4	-0.35094	0.032041	0.47822
PAPOLA	4	-0.35077	0.032125	0.47894
ATP5S	4	-0.35024	0.032344	0.4814
ANKRD13A	4	-0.34997	0.032543	0.48167
IRAK4	4	-0.34993	0.032564	0.48167
EFCAB2	4	-0.34986	0.032585	0.48167
ZNHIT1	4	-0.34978	0.032648	0.48185
ASMTL	4	-0.34959	0.032732	0.48228
ATR	4	-0.34952	0.032753	0.48228
OR51B2	4	-0.34924	0.032889	0.48317
OR4F16	4	-0.34909	0.032951	0.4835
CST4	4	-0.34883	0.033056	0.48451
DSTN	4	-0.34863	0.033171	0.48523
N4BP2L2	4	-0.34826	0.033307	0.48558
TMEM169	4	-0.34784	0.033412	0.48617
NAT8B	4	-0.34775	0.033454	0.48617
SLTM	4	-0.34767	0.033464	0.48617
ATRIP	4	-0.34763	0.033475	0.48617
ADCY8	4	-0.34747	0.0336	0.48712
SOBP	4	-0.34742	0.033642	0.48712
LRRFIP1	4	-0.34726	0.033757	0.48746
DROSHA	4	-0.34676	0.033914	0.4881
MANEAL	4	-0.3467	0.033977	0.4881
HCFC2	4	-0.34665	0.033987	0.4881
UPK3A	4	-0.34657	0.03405	0.4881
TDRD12	4	-0.34641	0.034197	0.4881
ZNF556	4	-0.3464	0.034207	0.4881
PDHA1	4	-0.34638	0.034207	0.4881
TMEM14C	4	-0.34634	0.034218	0.4881
ARID5B	4	-0.34613	0.03427	0.4881
OR51A2	4	-0.34606	0.034301	0.4881
CTSC	4	-0.34606	0.034301	0.4881
ZNF436	4	-0.34601	0.034301	0.4881
DDX23	4	-0.34594	0.034322	0.4881
VRTN	4	-0.34593	0.034322	0.4881
CUL4B	4	-0.34578	0.034416	0.48879
C1orf50	4	-0.34567	0.034479	0.48887
PCSK7	4	-0.34559	0.034511	0.48895
CDC42SE2	4	-0.34476	0.034971	0.49183
ZFR2	4	-0.3443	0.03518	0.49405
XRCC1	4	-0.34366	0.035567	0.4981
VLDLR	4	-0.3436	0.035599	0.4981
HPS4	4	-0.34324	0.035839	0.50073
GOLGA8K	4	-0.34285	0.036017	0.50116
MAN1A1	4	-0.34277	0.036091	0.50116
EGLN2	4	-0.34275	0.036091	0.50116
CCL3	4	-0.34268	0.036132	0.50116
PRKAG2	4	-0.34232	0.036279	0.50246
CLRN2	4	-0.34225	0.036321	0.50268
GJA1	4	-0.34207	0.036373	0.50268
SETSIP	4	-0.34171	0.036582	0.50375
ATAT1	4	-0.34143	0.036718	0.50489
TRMT10A	4	-0.34131	0.036823	0.50529
AHNAK2	4	-0.34127	0.036875	0.50529
FSTL5	4	-0.34119	0.036938	0.50529
ARIH2	4	-0.34109	0.036991	0.50529
ZNF773	4	-0.34086	0.037085	0.50592
TP53BP1	4	-0.34031	0.037346	0.50875
WDR13	4	-0.34018	0.037388	0.50875
TMEM220	4	-0.34015	0.037399	0.50875
EBF1	4	-0.34003	0.037482	0.50909
KMO	4	-0.33996	0.037503	0.50909
SCAP	4	-0.33948	0.037754	0.51214
DRAM2	4	-0.33936	0.037838	0.51254
MPZL2	4	-0.33928	0.037922	0.51295
CDV3	4	-0.33928	0.037922	0.51295
ARHGAP33	4	-0.33906	0.038089	0.51449
UTY	4	-0.33883	0.038215	0.51537
CALML6	4	-0.3388	0.038236	0.51537
ADAMTS7	4	-0.33863	0.038288	0.51572
CLEC18B	4	-0.33845	0.038372	0.51648
ELL3	4	-0.33819	0.038497	0.51708
NT5DC3	4	-0.33818	0.038497	0.51708
USP40	4	-0.33818	0.038497	0.51708
TYRP1	4	-0.33808	0.038529	0.51713
PEX14	4	-0.33788	0.038623	0.51793
TSNAXIP1	4	-0.33785	0.038654	0.51793
PPM1E	4	-0.33718	0.038947	0.52092
CNNM2	4	-0.33702	0.038989	0.52112
RPS3A	4	-0.33668	0.039115	0.52221
FAM179B	4	-0.33666	0.039125	0.52221
SERHL2	4	-0.33641	0.039219	0.52301
RHOT1	4	-0.33635	0.03924	0.52301
PCYT2	4	-0.33631	0.039282	0.52321
OR4F15	4	-0.33597	0.039439	0.52493
GPR17	4	-0.33581	0.039533	0.52545
SMARCC1	4	-0.33548	0.039711	0.52626
MCTP1	4	-0.33541	0.039764	0.52632
SLC30A9	4	-0.33521	0.039931	0.5278
SRCAP	4	-0.33493	0.040077	0.52901
KRTAP1-3	4	-0.33458	0.040339	0.5299
MON1A	4	-0.33431	0.040444	0.53091
PPP1CB	4	-0.33399	0.040642	0.53205
YWHAH	4	-0.3339	0.040716	0.53265
DUSP22	4	-0.33366	0.040841	0.53283
EIF1	4	-0.33361	0.040841	0.53283
PRKDC	4	-0.33347	0.040915	0.53297
CDR1	4	-0.33345	0.040915	0.53297
C3orf14	4	-0.33343	0.040935	0.53297
PABPC4	4	-0.33294	0.041228	0.53642
SUPT16H	4	-0.33287	0.04126	0.53646
GLT8D1	4	-0.33276	0.041302	0.53664
TCF12	4	-0.33272	0.041333	0.53668
BRINP3	4	-0.33245	0.041469	0.53772
CCDC67	4	-0.33195	0.04171	0.53928
KRT85	4	-0.33193	0.041731	0.53928
TCEAL6	4	-0.3318	0.041867	0.54011
PDCD10	4	-0.33158	0.041961	0.54011
LNX2	4	-0.33139	0.042055	0.54032
PPID	4	-0.33135	0.042066	0.54032
JMJD6	4	-0.33052	0.042557	0.54444
TAS2R46	4	-0.3304	0.042599	0.54462
C7orf49	4	-0.33022	0.042704	0.54559
ARHGAP5	4	-0.33018	0.042735	0.54562
ASB7	4	-0.32939	0.043122	0.54947
MAS1	4	-0.32918	0.043227	0.5497
OR56A3	4	-0.32917	0.043227	0.5497
RPRM	4	-0.32896	0.043363	0.55063
TRIM43B	4	-0.32884	0.043447	0.55063
PEX12	4	-0.32874	0.043531	0.55063
LINC01272	4	-0.32865	0.043604	0.55083
ZBTB14	4	-0.32864	0.043604	0.55083
GRIN2B	4	-0.32835	0.043771	0.55185
DNAH10	4	-0.32751	0.044274	0.55656
THAP5	4	-0.3273	0.044347	0.55656
PABPN1	4	-0.3273	0.044347	0.55656
SLC13A1	4	-0.32701	0.044493	0.55697
MREG	4	-0.3269	0.044556	0.55697
CH25H	4	-0.3267	0.04464	0.55765
PADI6	4	-0.3262	0.04486	0.55857
FUOM	4	-0.32619	0.04486	0.55857
APOC2	4	-0.32618	0.04486	0.55857
CCNL1	4	-0.3259	0.045027	0.55982
HSH2D	4	-0.32588	0.045027	0.55982
RBM46	4	-0.32583	0.045048	0.55982
NRG1	4	-0.32576	0.04509	0.55997
DHTKD1	4	-0.32545	0.045289	0.56208
GPR162	4	-0.32539	0.045351	0.56249
TMEM53	4	-0.32527	0.045414	0.56291
IFT27	4	-0.32514	0.045446	0.56293
KLRB1	4	-0.32481	0.045676	0.56496
TMEM182	4	-0.32474	0.045728	0.56496
MUC15	4	-0.32473	0.045728	0.56496
C12orf73	4	-0.32444	0.045864	0.56581
MSR1	4	-0.32427	0.045948	0.56598
UHRF1BP1L	4	-0.32425	0.045958	0.56598
OR13C3	4	-0.32409	0.046073	0.56667
RAET1E	4	-0.32402	0.046136	0.56697
TM4SF18	4	-0.32386	0.04623	0.5675
SOCS4	4	-0.32376	0.046283	0.56778
HTR4	4	-0.32362	0.046356	0.56831
TACR3	4	-0.32294	0.046712	0.56968
LUZP4	4	-0.32293	0.046712	0.56968
CFHR5	4	-0.32292	0.046722	0.56968
CD4	4	-0.32271	0.046795	0.56968
TIMM50	4	-0.32255	0.0469	0.57012
MOV10L1	4	-0.32198	0.047277	0.57313
BRINP1	4	-0.32193	0.047308	0.57313
RPL9	4	-0.32193	0.047308	0.57313
TRIM51	4	-0.32193	0.047319	0.57313
CS	4	-0.3217	0.047496	0.57484
RFWD2	4	-0.32162	0.04757	0.57484
NYAP2	4	-0.32161	0.04758	0.57484
PTPN5	4	-0.32121	0.047831	0.57607
TECTB	4	-0.32112	0.047852	0.57607
ZNF521	4	-0.32102	0.047905	0.57621
DMBX1	4	-0.32086	0.04802	0.57723
KIAA1147	4	-0.31998	0.048522	0.58169
POF1B	4	-0.31997	0.048543	0.58169
MIA2	4	-0.31961	0.048804	0.5841
CPNE9	4	-0.31954	0.048857	0.58436
STX3	4	-0.31931	0.048961	0.58451
XKR3	4	-0.31921	0.049024	0.58478
VN1R2	4	-0.31913	0.049045	0.58478
TMEM40	4	-0.31905	0.049097	0.58504
GPR33	4	-0.31861	0.049338	0.58754
MACF1	4	-0.31854	0.04939	0.5878
ZNF76	4	-0.31837	0.049485	0.58831
ITGB6	4	-0.31828	0.049495	0.58831
ICAM5	4	-0.31806	0.049663	0.58993
ZC3H14	4	-0.31789	0.049788	0.58996
DEFB119	4	-0.31773	0.049945	0.59097
TMEM67	4	-0.31757	0.050071	0.59123
GPATCH2	4	-0.31746	0.050112	0.59123
RPS27L	4	-0.3167	0.050447	0.59372
PITHD1	4	-0.31647	0.050594	0.59508
RXFP1	4	-0.31634	0.050709	0.5957
TRIML2	4	-0.31592	0.050991	0.59828
ZC4H2	4	-0.31592	0.050991	0.59828
ST18	4	-0.31555	0.051337	0.59891
C1QTNF3	4	-0.31552	0.051379	0.59891
HIST1H4F	4	-0.31552	0.051379	0.59891
TMEM31	4	-0.3155	0.0514	0.59891
EVI2B	4	-0.31546	0.05141	0.59891
RINT1	4	-0.31545	0.05141	0.59891
GRAPL	4	-0.31536	0.051473	0.59891
MDM1	4	-0.3153	0.051515	0.59891
USH2A	4	-0.31529	0.051515	0.59891
LINGO2	4	-0.31518	0.051546	0.59891
CPT2	4	-0.31495	0.051787	0.60024
CYFIP2	4	-0.31458	0.05208	0.60291
MPO	4	-0.31431	0.052226	0.60387
NEK7	4	-0.31419	0.052299	0.60435
MBD3L4	4	-0.31413	0.052331	0.60435
DYRK1A	4	-0.31388	0.052498	0.60454
AMFR	4	-0.31387	0.052519	0.60454
ZNF845	4	-0.31371	0.052624	0.60454
RBMY1F	4	-0.31364	0.052645	0.60454
ASIC5	4	-0.31333	0.052875	0.60454
RUNX2	4	-0.31328	0.052896	0.60454
VNN1	4	-0.3132	0.052948	0.60454
MON1B	4	-0.31317	0.05298	0.60454
FAM175B	4	-0.31315	0.05298	0.60454
OR51F1	4	-0.31266	0.053314	0.60688
DAND5	4	-0.31257	0.053388	0.60688
MLKL	4	-0.31244	0.053503	0.60688
SLC1A1	4	-0.31226	0.05366	0.60794
SLC35E3	4	-0.31187	0.053859	0.60983
IL3	4	-0.31148	0.05412	0.61062
SENP8	4	-0.31147	0.054141	0.61062
ERCC6L	4	-0.31147	0.054141	0.61062
SCP2	4	-0.31106	0.054507	0.61246
PGBD3	4	-0.311	0.054602	0.61316
KIR2DL1	4	-0.31086	0.054706	0.61324
ASB17	4	-0.31081	0.054717	0.61324
OTOS	4	-0.31069	0.054748	0.61324
TSPAN13	4	-0.31026	0.055031	0.61581
CEP95	4	-0.31014	0.055114	0.61638
DAPK1	4	-0.30981	0.055334	0.61793
GOLGA6B	4	-0.30968	0.055418	0.61793
TMEM45B	4	-0.30965	0.055449	0.61793
ABCC8	4	-0.30964	0.055449	0.61793
ZNF510	4	-0.30937	0.055732	0.6193
SMC4	4	-0.30914	0.055951	0.62066
PCDHB12	4	-0.309	0.056035	0.62087
OR52H1	4	-0.30881	0.056161	0.62141
PHACTR1	4	-0.30864	0.056307	0.62161
RND3	4	-0.30847	0.056391	0.62161
FLNB	4	-0.30832	0.056496	0.62161
FXR2	4	-0.30829	0.056517	0.62161
WDR5	4	-0.30829	0.056517	0.62161
REV3L	4	-0.3082	0.056537	0.62161
KIF4B	4	-0.30817	0.056537	0.62161
DYNLL1	4	-0.30816	0.056537	0.62161
SMAD1	4	-0.30812	0.05659	0.62161
TMEM9	4	-0.30797	0.056694	0.62189
KIF2C	4	-0.30787	0.056736	0.62189
DENND1C	4	-0.30776	0.056768	0.62189
XPO1	4	-0.30774	0.056778	0.62189
HIST1H4J	4	-0.30758	0.056946	0.62264
UBASH3B	4	-0.30758	0.056946	0.62264
HNRNPR	4	-0.3075	0.056977	0.62264
ESYT1	4	-0.30732	0.057082	0.6234
FNBP1L	4	-0.30722	0.057197	0.62362
CCL2	4	-0.30714	0.057291	0.62378
GABBR2	4	-0.30708	0.057322	0.62378
FRG1	4	-0.30694	0.057448	0.62422
C7orf69	4	-0.30681	0.057563	0.62431
SEPW1	4	-0.30678	0.057605	0.62431
CTNND1	4	-0.30661	0.05772	0.62431
CCDC150	4	-0.30661	0.05772	0.62431
MFAP1	4	-0.30601	0.05817	0.62522
CWC27	4	-0.30588	0.058233	0.62522
LCA5L	4	-0.30577	0.058306	0.62522
CFHR2	4	-0.30567	0.058358	0.62522
SPCS2	4	-0.30567	0.058358	0.62522
ZNF551	4	-0.3055	0.058484	0.62566
KRT4	4	-0.30544	0.058515	0.62566
UBTFL1	4	-0.30529	0.058588	0.62566
MVP	4	-0.30522	0.05862	0.62566
SBNO1	4	-0.30503	0.058683	0.62566
SLC52A3	4	-0.305	0.058693	0.62566
RBM44	4	-0.30488	0.058787	0.6257
THAP6	4	-0.30486	0.058798	0.6257
MTHFR	4	-0.30472	0.058881	0.6257
BMP8B	4	-0.30466	0.058944	0.6257
AQP12A	4	-0.30464	0.058976	0.6257
MYOZ2	4	-0.3045	0.059122	0.6257
HBG2	4	-0.30447	0.059122	0.6257
NUFIP2	4	-0.30431	0.059227	0.6257
SPCS3	4	-0.30429	0.059227	0.6257
ZNF142	4	-0.30429	0.059258	0.6257
PDC	4	-0.30423	0.059279	0.6257
TSG101	4	-0.30401	0.059363	0.6257
SEH1L	4	-0.30387	0.059467	0.6257
WDFY2	4	-0.30376	0.059582	0.6257
TP53TG3C	4	-0.30373	0.059603	0.6257
TACC3	4	-0.30372	0.059614	0.6257
DMRTC1	4	-0.30366	0.059687	0.62613
ALKBH1	4	-0.30358	0.05976	0.62655
PRSS35	4	-0.30354	0.059813	0.62668
PDS5A	4	-0.30328	0.059907	0.62668
PKIG	4	-0.30322	0.059938	0.62668
PTF1A	4	-0.30287	0.06021	0.62701
LILRA5	4	-0.30271	0.060305	0.62701
PAFAH2	4	-0.30268	0.060305	0.62701
OR52E6	4	-0.30268	0.060305	0.62701
OR14A16	4	-0.3026	0.060357	0.62701
SERF1A	4	-0.30255	0.060388	0.62701
SULT1A3	4	-0.3024	0.060472	0.62701
EPHA4	4	-0.30233	0.060472	0.62701
GRM6	4	-0.30205	0.060754	0.62705
LIPH	4	-0.30195	0.060838	0.62705
BTBD16	4	-0.30189	0.060859	0.62705
GPR132	4	-0.30189	0.06087	0.62705
SF3B2	4	-0.30179	0.060943	0.62705
PIK3R6	4	-0.3016	0.061047	0.62705
ANGPTL5	4	-0.30149	0.061173	0.62725
CFAP69	4	-0.30132	0.061299	0.62798
FMO1	4	-0.30119	0.061393	0.62798
PNP	4	-0.30118	0.061393	0.62798
TMEM207	4	-0.30118	0.061393	0.62798
ZNF154	4	-0.30116	0.061435	0.62798
SULT1C2	4	-0.30102	0.061539	0.62798
LEMD1	4	-0.30101	0.061539	0.62798
IL17RD	4	-0.30077	0.061738	0.62967
MAPRE1	4	-0.30054	0.061843	0.62994
WIPI1	4	-0.30039	0.061968	0.62994
TLR2	4	-0.30037	0.06201	0.62994
PLA2G4B	4	-0.30031	0.062042	0.62994
ANO10	4	-0.3003	0.062042	0.62994
NUTM2F	4	-0.30007	0.062293	0.62994
OR52N4	4	-0.29991	0.062429	0.62994
ANTXR2	4	-0.29991	0.062439	0.62994
CCDC77	4	-0.29989	0.06246	0.62994
BTK	4	-0.29965	0.062586	0.63024
CNR1	4	-0.29949	0.062826	0.63167
CACUL1	4	-0.29915	0.06314	0.63349
MICAL3	4	-0.29897	0.063214	0.63367
ARF1	4	-0.29846	0.06358	0.6359
PPIH	4	-0.29828	0.063789	0.6362
C20orf85	4	-0.29826	0.0638	0.6362
MDK	4	-0.29824	0.06381	0.6362
LY96	4	-0.29815	0.063862	0.63637
KLHL1	4	-0.29813	0.063894	0.63637
PRAMEF2	4	-0.29799	0.064051	0.63725
FUS	4	-0.29781	0.064155	0.63761
MUT	4	-0.29758	0.064344	0.63853
AMY2A	4	-0.2975	0.064406	0.63865
GPATCH1	4	-0.29708	0.064773	0.63988
TRIM7	4	-0.29706	0.064794	0.63988
VAMP5	4	-0.29702	0.064815	0.63988
CHCHD1	4	-0.29689	0.064888	0.64004
ENOX1	4	-0.29688	0.064898	0.64004
GPR158	4	-0.29684	0.064971	0.6401
ASAH1	4	-0.29683	0.064971	0.6401
CDCA7	4	-0.2968	0.065013	0.64019
OPALIN	4	-0.29661	0.065223	0.64159
COPE	4	-0.29656	0.065264	0.64167
PLBD1	4	-0.29646	0.065411	0.64231
PFKFB2	4	-0.29644	0.065432	0.64231
SIGLEC5	4	-0.29633	0.065557	0.64231
ADRBK2	4	-0.29624	0.06561	0.64231
RAB39B	4	-0.29623	0.06561	0.64231
MYNN	4	-0.29618	0.065683	0.64231
LOC100130370	4	-0.29606	0.065767	0.64231
OR8U1	4	-0.296	0.065819	0.64249
RMDN3	4	-0.29594	0.065892	0.64255
PRAMEF14	4	-0.29573	0.066091	0.64318
NRG4	4	-0.29555	0.066175	0.64366
DPH3P1	4	-0.2953	0.066416	0.64522
SLC35A1	4	-0.2952	0.066489	0.6454
CSNK1D	4	-0.29511	0.066625	0.64624
FAM3C	4	-0.29501	0.066667	0.64624
LCLAT1	4	-0.29494	0.066719	0.64624
NCOA6	4	-0.29467	0.066876	0.64624
IFITM3	4	-0.29457	0.066928	0.64624
CLINT1	4	-0.29453	0.066981	0.64624
UGT2A3	4	-0.29453	0.066981	0.64624
NEO1	4	-0.29435	0.067158	0.64698
TIMP3	4	-0.29433	0.067158	0.64698
SLC35F2	4	-0.29417	0.067284	0.64721
PALM2	4	-0.29416	0.067284	0.64721
HKDC1	4	-0.29395	0.067472	0.64854
CCL23	4	-0.29391	0.067493	0.64854
SCNM1	4	-0.29366	0.067744	0.65
CREG1	4	-0.29348	0.06786	0.6502
MUM1L1	4	-0.29348	0.06787	0.6502
PPP1R1A	4	-0.29344	0.067891	0.6502
ACOX1	4	-0.29342	0.067901	0.6502
HESX1	4	-0.29314	0.0681	0.65145
GGNBP2	4	-0.293	0.068257	0.65197
MBD3L5	4	-0.29294	0.068299	0.65205
NFYB	4	-0.29254	0.068644	0.65273
TRIM21	4	-0.29248	0.068665	0.65273
KCNJ12	4	-0.29242	0.068739	0.65273
DEFB118	4	-0.29238	0.06878	0.65273
SLC25A31	4	-0.29237	0.06878	0.65273
GLS	4	-0.29235	0.06878	0.65273
OR5M10	4	-0.29234	0.06878	0.65273
MAP7D3	4	-0.29225	0.068843	0.653
CSNK2A2	4	-0.29198	0.069052	0.65401
KLHL6	4	-0.29185	0.069126	0.65402
CHTF8	4	-0.29177	0.069157	0.65402
ZNF354C	4	-0.29162	0.069283	0.65402
PODNL1	4	-0.2916	0.069293	0.65402
ENKUR	4	-0.29123	0.069659	0.65683
C19orf80	4	-0.29101	0.069911	0.65775
NSMCE2	4	-0.29099	0.069931	0.65775
LYPD3	4	-0.29095	0.069942	0.65775
NF2	4	-0.29091	0.069952	0.65775
KRTAP25-1	4	-0.29087	0.069963	0.65775
IQGAP1	4	-0.29078	0.070026	0.65801
MUC12	4	-0.29064	0.070088	0.65828
TRPA1	4	-0.29058	0.070162	0.65864
HIST1H2BJ	4	-0.2905	0.070256	0.6592
GDA	4	-0.29024	0.070486	0.66039
GMEB2	4	-0.29023	0.070486	0.66039
FBXL22	4	-0.29005	0.070653	0.66164
CDON	4	-0.28988	0.070831	0.66265
ZNF609	4	-0.28938	0.071281	0.66404
OR2T34	4	-0.28924	0.071438	0.66427
LRRC37A2	4	-0.28916	0.07148	0.66427
ZNF282	4	-0.28914	0.071543	0.66427
GLYR1	4	-0.28908	0.071564	0.66427
COPS8	4	-0.28905	0.071574	0.66427
MEST	4	-0.28905	0.071595	0.66427
EWSR1	4	-0.28878	0.071857	0.66535
C7orf31	4	-0.2886	0.072003	0.66535
KIF5A	4	-0.28845	0.072066	0.66535
ZNF302	4	-0.28839	0.072098	0.66535
TNIP1	4	-0.28836	0.072118	0.66535
VENTX	4	-0.28832	0.072129	0.66535
TDRP	4	-0.28826	0.072192	0.66535
TRIM59	4	-0.28826	0.072202	0.66535
ZNF585B	4	-0.28805	0.072349	0.66577
FAM212B	4	-0.288	0.072422	0.6658
COPS7A	4	-0.28745	0.072924	0.6673
LY75	4	-0.28742	0.072935	0.6673
SPA17	4	-0.2874	0.072945	0.6673
ARHGAP11A	4	-0.28733	0.073008	0.6673
APOBEC3H	4	-0.28726	0.073039	0.6673
ARHGAP11B	4	-0.2872	0.073081	0.66737
ZNF350	4	-0.28703	0.073238	0.66797
C2orf74	4	-0.28694	0.073353	0.66797
DCDC2	4	-0.28688	0.073416	0.66797
NNAT	4	-0.28638	0.073929	0.66936
GYPE	4	-0.28635	0.073971	0.66936
MTX2	4	-0.28634	0.073981	0.66936
PCDHA11	4	-0.28629	0.074012	0.66936
RAB3A	4	-0.28623	0.074023	0.66936
HNRNPF	4	-0.28621	0.074054	0.66936
NPL	4	-0.286	0.074201	0.66936
IL1RN	4	-0.28596	0.074211	0.66936
TBC1D2B	4	-0.28583	0.074316	0.66936
RIBC2	4	-0.28575	0.074379	0.66936
RASGRP1	4	-0.2857	0.0744	0.66936
MMAA	4	-0.28568	0.074452	0.66936
MAGEB10	4	-0.28557	0.074515	0.66936
OR1S2	4	-0.28528	0.074776	0.67014
LEPR	4	-0.28523	0.074787	0.67014
NCCRP1	4	-0.28521	0.074787	0.67014
PPHLN1	4	-0.2851	0.074923	0.67073
OMD	4	-0.28502	0.074986	0.67097
C21orf58	4	-0.28479	0.075164	0.67194
TTC23	4	-0.28475	0.075226	0.67218
ZNF26	4	-0.28473	0.075289	0.67243
DTNBP1	4	-0.28471	0.075331	0.67249
CCNB2	4	-0.28457	0.075467	0.67276
PTX3	4	-0.28456	0.075467	0.67276
SERPINB6	4	-0.28445	0.075593	0.67357
LTC4S	4	-0.28433	0.075718	0.67437
IQUB	4	-0.28424	0.075854	0.67462
GYPB	4	-0.28396	0.076022	0.67462
MAEL	4	-0.28395	0.076032	0.67462
ZNF92	4	-0.28388	0.076063	0.67462
CLN5	4	-0.2837	0.076283	0.675
GPS2	4	-0.28331	0.076597	0.67621
MTFP1	4	-0.2832	0.076744	0.67684
NELL2	4	-0.28302	0.076911	0.67684
DYRK3	4	-0.28294	0.076995	0.67684
LPPR5	4	-0.28289	0.077026	0.67684
ALDOB	4	-0.28284	0.077058	0.67684
DCSTAMP	4	-0.28241	0.077455	0.67852
KIF17	4	-0.28239	0.077476	0.67852
TNFRSF10D	4	-0.28235	0.077539	0.67854
C18orf42	4	-0.28231	0.07757	0.67854
VPS52	4	-0.28218	0.077706	0.67907
RAB3GAP2	4	-0.28208	0.07778	0.67912
ART1	4	-0.28191	0.077978	0.68002
HIST1H4K	4	-0.28191	0.077989	0.68002
CEP41	4	-0.28158	0.078229	0.68067
FGF21	4	-0.28156	0.078229	0.68067
PADI3	4	-0.28139	0.078407	0.68067
PTCH1	4	-0.28132	0.078512	0.68067
AHI1	4	-0.28125	0.078564	0.68067
TSPAN1	4	-0.28115	0.078617	0.68067
CPA3	4	-0.28109	0.078679	0.68067
CHM	4	-0.28099	0.078711	0.68067
PLOD1	4	-0.28091	0.078805	0.68067
C10orf107	4	-0.28089	0.078815	0.68067
REG1B	4	-0.28073	0.078962	0.68099
APITD1-CORT	4	-0.28072	0.078972	0.68099
TBPL2	4	-0.28058	0.079067	0.68099
CCDC87	4	-0.28057	0.079067	0.68099
CCDC114	4	-0.28028	0.079381	0.68099
GPRASP1	4	-0.28023	0.079412	0.68099
RPL36	4	-0.28018	0.079454	0.68099
LRRC57	4	-0.28002	0.079579	0.68115
TMEM86A	4	-0.28002	0.079579	0.68115
CD34	4	-0.27989	0.079715	0.68136
ATP6V1E1	4	-0.27984	0.079757	0.68136
CFHR4	4	-0.27983	0.079768	0.68136
RPL36A-HNRNPH2	4	-0.27975	0.079841	0.68136
KCNJ3	4	-0.27966	0.079893	0.68136
PAQR7	4	-0.27962	0.079914	0.68136
C19orf38	4	-0.2796	0.079925	0.68136
2017-09-12	4	-0.27927	0.080354	0.68221
CTF1	4	-0.2792	0.080416	0.68221
C11orf30	4	-0.27904	0.080563	0.68221
DDX26B	4	-0.27898	0.080668	0.68221
LOC643355	4	-0.27896	0.080699	0.68221
RSAD2	4	-0.27896	0.080699	0.68221
WTH3DI	4	-0.27893	0.080762	0.68221
BACE1	4	-0.27886	0.080845	0.68221
DNM1	4	-0.2787	0.080982	0.68272
MAP1LC3C	4	-0.27851	0.081118	0.68272
RER1	4	-0.27844	0.081138	0.68272
HLA-DRA	4	-0.27821	0.081358	0.68272
SYT17	4	-0.27816	0.081431	0.68272
TAP2	4	-0.27816	0.081442	0.68272
SPRR3	4	-0.27814	0.081442	0.68272
CHRM4	4	-0.27808	0.081547	0.6833
MBD3L2	4	-0.27807	0.081599	0.68336
TMC1	4	-0.27803	0.08163	0.68336
VPS13A	4	-0.27779	0.081881	0.6849
WBP5	4	-0.2777	0.082028	0.68549
ARHGEF19	4	-0.27752	0.082227	0.68625
UBQLN2	4	-0.27752	0.082237	0.68625
DLEC1	4	-0.27749	0.082258	0.68625
LIFR	4	-0.27735	0.082426	0.68735
RNF141	4	-0.2772	0.08253	0.68792
UGT2B11	4	-0.27715	0.082603	0.68794
TRDN	4	-0.27709	0.082698	0.68794
MPL	4	-0.27704	0.082739	0.68794
HIST1H2AJ	4	-0.277	0.082781	0.68794
TMEM187	4	-0.27688	0.082896	0.68794
ZFP3	4	-0.2768	0.082959	0.68794
LRRC8B	4	-0.27677	0.083001	0.68794
ZRSR2	4	-0.27676	0.083043	0.68794
FLOT1	4	-0.27663	0.0832	0.68794
LOC400927-CSNK1E	4	-0.27649	0.083325	0.68794
GJB2	4	-0.27632	0.083462	0.68794
UBXN2B	4	-0.27627	0.083514	0.68794
CYP3A4	4	-0.2762	0.083545	0.68794
MYH7	4	-0.27615	0.083566	0.68794
GABRA2	4	-0.27614	0.083577	0.68794
ANKS4B	4	-0.276	0.083681	0.68839
SLC35F4	4	-0.27581	0.083953	0.68943
LOC441155	4	-0.27551	0.084309	0.69036
VPRBP	4	-0.2755	0.08432	0.69036
CHST8	4	-0.27547	0.084341	0.69036
PRR32	4	-0.27534	0.084466	0.69036
CASC1	4	-0.27527	0.084602	0.69036
MED29	4	-0.27527	0.084602	0.69036
TXNRD1	4	-0.27521	0.084633	0.69036
NPBWR1	4	-0.27514	0.084654	0.69036
C18orf8	4	-0.2751	0.084665	0.69036
AMBRA1	4	-0.27487	0.084822	0.69092
CEP295	4	-0.27485	0.084843	0.69092
TAS2R9	4	-0.27485	0.084843	0.69092
SIPA1L3	4	-0.27454	0.085136	0.69213
OR2W3	4	-0.27447	0.08524	0.69248
RBPJL	4	-0.27433	0.085439	0.69271
TRIM37	4	-0.2743	0.08545	0.69271
CDH3	4	-0.27429	0.08546	0.69271
HOXA7	4	-0.27423	0.085544	0.69288
OR5I1	4	-0.2742	0.085617	0.69297
TMEM39A	4	-0.27384	0.086057	0.69548
ATP6V0D2	4	-0.2738	0.086119	0.69569
CDS2	4	-0.27369	0.086255	0.69649
ANKRD20A2	4	-0.27365	0.086308	0.69662
DGKI	4	-0.27361	0.086371	0.69683
LMO7	4	-0.27332	0.086674	0.69794
RASSF10	4	-0.2733	0.086684	0.69794
SP4	4	-0.27328	0.086726	0.69794
MASP1	4	-0.27322	0.086789	0.69794
C17orf105	4	-0.27315	0.086841	0.69798
OR51G1	4	-0.27287	0.087155	0.69866
ACSBG2	4	-0.27285	0.087166	0.69866
OXCT1	4	-0.27275	0.08725	0.69866
C5orf67	4	-0.27273	0.08725	0.69866
ARID4B	4	-0.27269	0.087281	0.69866
CD163	4	-0.27267	0.087291	0.69866
TMEM215	4	-0.27257	0.087448	0.69912
HSDL2	4	-0.27249	0.087532	0.69941
MBNL2	4	-0.27218	0.087877	0.69971
ANKRD62	4	-0.27213	0.08794	0.69971
APOL1	4	-0.2721	0.087961	0.69971
PCDHA10	4	-0.27207	0.087992	0.69971
TAAR1	4	-0.27206	0.087992	0.69971
DSC2	4	-0.27199	0.088045	0.69971
PIWIL4	4	-0.27198	0.088045	0.69971
MPC2	4	-0.27191	0.08817	0.70021
MRGPRX1	4	-0.2719	0.088181	0.70021
LIAS	4	-0.27157	0.088432	0.70161
ZNF483	4	-0.27147	0.088526	0.70161
C9orf72	4	-0.27146	0.088537	0.70161
ASB5	4	-0.27136	0.08861	0.70161
USHBP1	4	-0.27132	0.088652	0.70161
SUMO3	4	-0.27124	0.088746	0.70186
MEPE	4	-0.27117	0.08883	0.70206
ZNF267	4	-0.2711	0.088903	0.70206
EPM2A	4	-0.2711	0.088903	0.70206
TCF21	4	-0.27098	0.089039	0.70206
CCDC36	4	-0.27094	0.089091	0.70206
TMEM60	4	-0.27091	0.089112	0.70206
PTTG1IP	4	-0.27081	0.089269	0.70301
PTPN20	4	-0.27057	0.089552	0.70465
GTSF1L	4	-0.27045	0.089688	0.70489
OR5B3	4	-0.27025	0.089918	0.70521
POLK	4	-0.26992	0.090315	0.70717
GOLGA8N	4	-0.26986	0.090399	0.7072
MED22	4	-0.26973	0.090556	0.70781
ZNF675	4	-0.2697	0.090598	0.70781
CLIC4	4	-0.26968	0.090619	0.70781
PKN2	4	-0.26948	0.09086	0.70901
AP3S2	4	-0.26943	0.090881	0.70901
BMX	4	-0.26935	0.090933	0.70901
SLC18A3	4	-0.26914	0.091163	0.70974
ZNF286A	4	-0.26906	0.09131	0.70988
FDFT1	4	-0.26905	0.09132	0.70988
VCX3B	4	-0.26905	0.09132	0.70988
CAPS2	4	-0.26885	0.091487	0.71048
SIPA1L1	4	-0.26859	0.091812	0.71189
MMS22L	4	-0.2684	0.092032	0.71203
BRD2	4	-0.26811	0.092293	0.71203
NT5C3B	4	-0.26795	0.092555	0.71273
PHF2	4	-0.26784	0.092691	0.7132
PHEX	4	-0.2678	0.092754	0.7133
NUP133	4	-0.26757	0.092942	0.7133
CCDC132	4	-0.26756	0.092942	0.7133
RNASE12	4	-0.26751	0.092984	0.7133
SH2D7	4	-0.26743	0.093057	0.7133
CCDC27	4	-0.26729	0.093204	0.71342
AKAP9	4	-0.2672	0.093287	0.71344
NRAS	4	-0.26718	0.093319	0.71344
SENP1	4	-0.26707	0.093423	0.71368
AQP9	4	-0.26701	0.093518	0.71368
C1orf229	4	-0.26688	0.09357	0.71368
VSIG8	4	-0.2668	0.093612	0.71368
TCF25	4	-0.2665	0.093957	0.71504
GNE	4	-0.26641	0.09402	0.71504
C14orf80	4	-0.26641	0.09403	0.71504
CPED1	4	-0.26638	0.094051	0.71504
ATE1	4	-0.26632	0.094103	0.71515
ZNF586	4	-0.26607	0.094313	0.71589
LMAN1L	4	-0.26593	0.094501	0.71675
FXYD4	4	-0.26575	0.094689	0.71747
SCLT1	4	-0.26562	0.094857	0.71774
CDKL4	4	-0.26552	0.094972	0.71791
SPATA31D4	4	-0.26551	0.094993	0.71791
GMPR	4	-0.26535	0.095129	0.71834
HSF2	4	-0.26526	0.095234	0.71834
UBC	4	-0.26525	0.095255	0.71834
TSPYL2	4	-0.26525	0.095265	0.71834
CD19	4	-0.26513	0.095453	0.71891
SMDT1	4	-0.26512	0.095464	0.71891
CCDC66	4	-0.26497	0.095579	0.71898
WWC3	4	-0.26489	0.095715	0.71898
AGTR1	4	-0.26487	0.095736	0.71898
STK32B	4	-0.26485	0.095736	0.71898
ARID2	4	-0.26468	0.095935	0.71962
NAALAD2	4	-0.26462	0.096008	0.71989
POU1F1	4	-0.26419	0.096468	0.72244
EIF3E	4	-0.26417	0.0965	0.72244
CSRP3	4	-0.26386	0.096814	0.72355
MORC3	4	-0.26383	0.096856	0.72355
IL17C	4	-0.26379	0.096876	0.72355
SEMG2	4	-0.26375	0.096929	0.72355
ZNF285	4	-0.26373	0.09695	0.72355
OR6N1	4	-0.26358	0.097086	0.72428
ABCC2	4	-0.26331	0.097295	0.72546
AXIN2	4	-0.26309	0.097536	0.72593
PHF20	4	-0.26303	0.097661	0.72659
SLMAP	4	-0.26292	0.097839	0.72714
SCAF4	4	-0.26273	0.098017	0.72714
CXCL12	4	-0.2627	0.098048	0.72714
LIPI	4	-0.26255	0.098195	0.72714
PLA2G2C	4	-0.26253	0.098216	0.72714
UROC1	4	-0.2625	0.098247	0.72714
C3orf38	4	-0.2625	0.098247	0.72714
LHFPL1	4	-0.26248	0.098268	0.72714
SAP30	4	-0.26234	0.098341	0.7273
KLK12	4	-0.26225	0.098404	0.7273
C1orf52	4	-0.26216	0.098561	0.72762
MAP3K19	4	-0.26208	0.098666	0.72811
INS-IGF2	4	-0.26193	0.098896	0.72874
PRSS48	4	-0.26191	0.098917	0.72874
RSPH10B	4	-0.26189	0.098948	0.72874
RAB4A	4	-0.2618	0.099043	0.72892
TNNT2	4	-0.26174	0.099137	0.72928
CLUL1	4	-0.26172	0.099168	0.72928
CEP63	4	-0.26162	0.099336	0.72995
DUS2	4	-0.2616	0.099377	0.72998
OLFML1	4	-0.26155	0.099461	0.73011
TIMM9	4	-0.26146	0.099649	0.73065
PLEKHF2	4	-0.26146	0.09966	0.73065
C8orf48	4	-0.26144	0.09966	0.73065
SPTA1	4	-0.26099	0.10028	0.73377
RAB11A	4	-0.26085	0.10048	0.73463
COMMD5	4	-0.26075	0.10054	0.73463
PP2D1	4	-0.26075	0.10055	0.73463
STARD3NL	4	-0.2607	0.10061	0.73481
HDAC2	4	-0.26051	0.10083	0.73585
FEV	4	-0.26044	0.10094	0.73634
PRRT2	4	-0.26038	0.10103	0.73666
PALLD	4	-0.26017	0.10128	0.73734
PROS1	4	-0.26012	0.10134	0.73734
TAF15	4	-0.26012	0.10134	0.73734
FRG2	4	-0.26007	0.1014	0.73744
NCAPG2	4	-0.25956	0.10202	0.73907
COL4A4	4	-0.25954	0.10205	0.73907
LIPT1	4	-0.25948	0.10213	0.73909
ARL11	4	-0.25937	0.10224	0.73909
USP54	4	-0.25927	0.10234	0.73909
ETV1	4	-0.25924	0.1024	0.73909
C10orf99	4	-0.2592	0.10244	0.73909
SPATA2L	4	-0.25918	0.10246	0.73909
NLRP14	4	-0.25917	0.10247	0.73909
HP1BP3	4	-0.25915	0.10256	0.73914
ANO5	4	-0.25905	0.10268	0.73949
NR3C2	4	-0.25887	0.10289	0.74016
RHOF	4	-0.25883	0.10296	0.74033
KLK5	4	-0.25865	0.10326	0.74134
IAH1	4	-0.25856	0.10336	0.74134
INADL	4	-0.25856	0.10337	0.74134
ANKRD6	4	-0.25844	0.10357	0.7417
CNTNAP2	4	-0.25843	0.10358	0.7417
OR2A2	4	-0.25839	0.10367	0.7417
ERMAP	4	-0.25836	0.10371	0.7417
LMNB1	4	-0.25829	0.1038	0.7417
POLR2E	4	-0.25826	0.1038	0.7417
WIZ	4	-0.25823	0.10382	0.7417
LGR4	4	-0.25821	0.10385	0.7417
RHBDL3	4	-0.25803	0.10404	0.74175
UGCG	4	-0.25801	0.1041	0.74175
VMAC	4	-0.25789	0.10418	0.74175
OR51G2	4	-0.25758	0.10449	0.74293
PDPN	4	-0.25757	0.10453	0.74293
OGG1	4	-0.25752	0.1046	0.74293
PRB1	4	-0.25752	0.1046	0.74293
TRPC4AP	4	-0.2575	0.10461	0.74293
BLID	4	-0.2574	0.10472	0.74293
BSPH1	4	-0.25739	0.10476	0.74293
DOCK4	4	-0.25735	0.10484	0.74309
SPRR2G	4	-0.25734	0.10486	0.74309
FBXL7	4	-0.25723	0.105	0.74326
FAM155B	4	-0.25708	0.10522	0.74421
NOTUM	4	-0.25705	0.10525	0.74421
GALNTL6	4	-0.25686	0.1056	0.74474
HS3ST3B1	4	-0.25682	0.10563	0.74474
LIN28B	4	-0.25675	0.10577	0.74543
PEX5	4	-0.25666	0.10588	0.74589
PALMD	4	-0.25655	0.10602	0.74665
IL22RA1	4	-0.25641	0.10622	0.74709
KIZ	4	-0.25639	0.10623	0.74709
ZDHHC12	4	-0.25638	0.10624	0.74709
POR	4	-0.25626	0.10635	0.74755
USP19	4	-0.25593	0.10679	0.7495
IGSF10	4	-0.25586	0.10685	0.7495
NFAT5	4	-0.25586	0.10686	0.7495
CFTR	4	-0.25586	0.10686	0.7495
OR10J1	4	-0.25553	0.10735	0.75213
SLC35E1	4	-0.25532	0.10763	0.75383
DDX56	4	-0.2552	0.10782	0.75455
FBXO44	4	-0.25519	0.10783	0.75455
ARMCX4	4	-0.25503	0.10802	0.75455
KDM4A	4	-0.25503	0.10802	0.75455
IRF9	4	-0.25496	0.10813	0.75478
FXYD5	4	-0.25485	0.10827	0.7552
CTNNAL1	4	-0.25482	0.1083	0.7552
DEFB127	4	-0.25469	0.10847	0.75554
CNTNAP3	4	-0.25443	0.10874	0.75651
HMGB1	4	-0.2544	0.10884	0.75651
C6orf58	4	-0.25439	0.10885	0.75651
PA2G4	4	-0.25423	0.10907	0.75661
CSF2RA	4	-0.2542	0.10911	0.75661
GAS2	4	-0.25414	0.10919	0.75661
OR8J1	4	-0.25408	0.1093	0.75661
SKI	4	-0.25406	0.1093	0.75661
LIG4	4	-0.25388	0.10953	0.75718
RGS13	4	-0.25383	0.10957	0.75718
MYCBP2	4	-0.25379	0.10963	0.75718
SFR1	4	-0.25374	0.10971	0.75718
SFT2D2	4	-0.25371	0.10974	0.75718
WFDC2	4	-0.25354	0.11005	0.75793
DCAF15	4	-0.25352	0.11007	0.75793
CTAGE9	4	-0.25352	0.11008	0.75793
PEPD	4	-0.25351	0.11008	0.75793
CLSTN1	4	-0.25333	0.11038	0.75885
OR10AD1	4	-0.25317	0.11061	0.75934
TGM7	4	-0.25304	0.11084	0.75971
SGK1	4	-0.25298	0.1109	0.75971
KPNA1	4	-0.25292	0.11098	0.75971
TRIM49	4	-0.25292	0.11099	0.75971
FAM205A	4	-0.25283	0.11114	0.75971
MSH5	4	-0.25274	0.1112	0.75971
SLC25A35	4	-0.25272	0.11123	0.75971
ZNF17	4	-0.25271	0.11124	0.75971
HDGF	4	-0.25266	0.11129	0.75971
TFEB	4	-0.25253	0.11151	0.76026
PPP1R12A	4	-0.25252	0.11152	0.76026
NFIB	4	-0.25242	0.11159	0.76026
MAD2L1BP	4	-0.2524	0.11162	0.76026
CYP4A11	4	-0.25235	0.11167	0.76026
DAZAP2	4	-0.2523	0.11169	0.76026
RESP18	4	-0.25227	0.11176	0.76041
CLEC12A	4	-0.25208	0.11196	0.76045
RPL37A	4	-0.25206	0.112	0.76045
MPC1	4	-0.252	0.11207	0.76045
OR2L8	4	-0.25186	0.11232	0.76122
QTRT1	4	-0.25184	0.11233	0.76122
CYB561D1	4	-0.25177	0.11245	0.76132
LRRC74A	4	-0.25169	0.11262	0.76208
TRIM41	4	-0.2516	0.11272	0.76208
RUNDC3A	4	-0.25135	0.11306	0.76317
MAPK4	4	-0.25134	0.11306	0.76317
OR2J3	4	-0.25107	0.11348	0.76427
CASP6	4	-0.25103	0.1136	0.76458
PARP1	4	-0.25087	0.11378	0.76524
COL6A3	4	-0.25083	0.11383	0.76525
PCNXL4	4	-0.25066	0.11405	0.76619
DGAT2L6	4	-0.25066	0.11405	0.76619
GIT1	4	-0.25054	0.11419	0.76656
CCDC74A	4	-0.25053	0.11422	0.76656
KDELR1	4	-0.25047	0.11429	0.76656
TBC1D25	4	-0.25041	0.11432	0.76656
LRRIQ1	4	-0.25035	0.11442	0.76656
SLC10A2	4	-0.2503	0.11448	0.76664
KRT84	4	-0.2502	0.11464	0.76747
ARL15	4	-0.25019	0.11469	0.76747
CELF2	4	-0.25006	0.11478	0.76747
KNSTRN	4	-0.25005	0.11479	0.76747
ZCCHC16	4	-0.25003	0.1148	0.76747
RERG	4	-0.2495	0.11542	0.77025
VPS4B	4	-0.24933	0.11553	0.77048
POTEE	4	-0.24911	0.1158	0.7719
DGCR14	4	-0.24909	0.11583	0.7719
TMED5	4	-0.24888	0.11607	0.77273
FAM83C	4	-0.24884	0.1161	0.77273
CPA5	4	-0.24877	0.11616	0.77273
FAM120C	4	-0.24873	0.11622	0.77273
HIP1	4	-0.24862	0.11636	0.77302
PANX3	4	-0.24857	0.1164	0.77302
CRYGA	4	-0.24844	0.11658	0.77302
KNCN	4	-0.24843	0.11661	0.77302
ZNF354B	4	-0.2484	0.11664	0.77302
UGT3A2	4	-0.24823	0.11687	0.77308
C19orf45	4	-0.24822	0.11687	0.77308
P4HTM	4	-0.24821	0.11689	0.77308
ISLR	4	-0.24815	0.11696	0.77308
ADAP2	4	-0.24788	0.11734	0.77308
SEPSECS	4	-0.24772	0.1175	0.77308
APOL3	4	-0.24771	0.11754	0.77308
GOLGA6D	4	-0.24769	0.11754	0.77308
CADPS2	4	-0.24758	0.11771	0.77308
PCDHB16	4	-0.24756	0.11772	0.77308
FCAR	4	-0.2475	0.11777	0.77308
SLFNL1	4	-0.24748	0.11778	0.77308
PRAMEF19	4	-0.24727	0.11794	0.77364
RELL1	4	-0.24725	0.11795	0.77364
PRDX1	4	-0.24713	0.11818	0.77378
BBS1	4	-0.24712	0.1182	0.77378
TRIM50	4	-0.24708	0.11822	0.77378
BTN3A1	4	-0.24707	0.11825	0.77378
CYR61	4	-0.247	0.11834	0.77378
SNCG	4	-0.24699	0.11835	0.77378
TPRG1L	4	-0.24698	0.11837	0.77378
CPLX2	4	-0.24695	0.11841	0.77378
KCNN1	4	-0.24686	0.11856	0.77378
SYPL1	4	-0.24682	0.11858	0.77378
CXorf40A	4	-0.24668	0.11886	0.77457
SPNS2	4	-0.24654	0.1191	0.7753
NAT6	4	-0.2465	0.11916	0.7753
TAF12	4	-0.24645	0.11922	0.7753
FAIM	4	-0.2464	0.1193	0.77558
LARP6	4	-0.2461	0.11975	0.77639
NKTR	4	-0.24601	0.11986	0.77661
AMZ2	4	-0.24594	0.11992	0.77663
SPIN3	4	-0.24584	0.12004	0.77671
SLC25A1	4	-0.24565	0.12022	0.77727
RALGPS1	4	-0.24565	0.12025	0.77727
PPIA	4	-0.24552	0.12047	0.77746
PUM1	4	-0.2455	0.12048	0.77746
ZSCAN20	4	-0.24548	0.12053	0.77746
ZUFSP	4	-0.24542	0.1206	0.77747
HSPA4	4	-0.24541	0.12061	0.77747
PSCA	4	-0.24525	0.12087	0.77788
EP400	4	-0.24525	0.12087	0.77788
ZNF497	4	-0.24516	0.12102	0.77788
CLECL1	4	-0.24516	0.12102	0.77788
TFPI	4	-0.24514	0.12103	0.77788
RANGRF	4	-0.24509	0.12107	0.77788
MNS1	4	-0.24509	0.12108	0.77788
LCOR	4	-0.24502	0.12121	0.77797
OR4A5	4	-0.24502	0.12121	0.77797
ZAP70	4	-0.24502	0.12122	0.77797
PPP1R12C	4	-0.24486	0.12145	0.77888
CT83	4	-0.24478	0.12156	0.77888
CHD5	4	-0.24462	0.12184	0.7792
LMTK2	4	-0.2446	0.12186	0.7792
CSDE1	4	-0.2446	0.12186	0.7792
ANXA5	4	-0.2446	0.12186	0.7792
APITD1	4	-0.2444	0.12211	0.78001
VWDE	4	-0.24431	0.12222	0.78011
RBBP9	4	-0.2443	0.12222	0.78011
SNX5	4	-0.24424	0.12236	0.78019
LIMS3	4	-0.24421	0.12238	0.78019
KLRF1	4	-0.24412	0.12263	0.7809
EPHA10	4	-0.24406	0.12276	0.7809
PIP4K2A	4	-0.24404	0.12276	0.7809
ZNF471	4	-0.24395	0.12289	0.78137
MICU2	4	-0.24393	0.12296	0.78145
CDK11A	4	-0.24383	0.12314	0.78189
FES	4	-0.2438	0.1232	0.78189
C8A	4	-0.24373	0.12331	0.78189
CLUH	4	-0.24372	0.12334	0.78189
MYL7	4	-0.24358	0.12355	0.78267
GPRC5B	4	-0.24357	0.12355	0.78267
AGBL4	4	-0.24355	0.1236	0.78267
ZNF645	4	-0.24352	0.12365	0.78267
CD38	4	-0.24337	0.12391	0.78288
TRMU	4	-0.24331	0.12399	0.78315
CSH2	4	-0.24311	0.12426	0.78367
DHRS4L1	4	-0.24305	0.12434	0.78367
PRR35	4	-0.24301	0.12444	0.78367
CIAPIN1	4	-0.24296	0.12452	0.78367
COMP	4	-0.24295	0.12452	0.78367
VAMP3	4	-0.24294	0.12455	0.78367
NKX1-2	4	-0.24293	0.12456	0.78367
CCDC69	4	-0.24285	0.12472	0.78414
SET	4	-0.2427	0.12493	0.78479
ARMC4	4	-0.24259	0.12508	0.78479
C12orf76	4	-0.2425	0.12519	0.78479
NYNRIN	4	-0.24234	0.12532	0.78479
MSANTD3-TMEFF1	4	-0.24231	0.12538	0.78479
FAM227A	4	-0.24221	0.12549	0.78479
HTN3	4	-0.24214	0.12562	0.78479
FKBP7	4	-0.24212	0.12562	0.78479
SSC5D	4	-0.24208	0.12568	0.78479
GCNT3	4	-0.24206	0.12573	0.78479
EVX1	4	-0.24202	0.12584	0.78479
TNS1	4	-0.24198	0.12588	0.78479
POLA2	4	-0.24195	0.12589	0.78479
OR52E4	4	-0.24194	0.12589	0.78479
JAG2	4	-0.2419	0.12594	0.78479
DNAJB7	4	-0.24178	0.12606	0.78479
ARF4	4	-0.24164	0.12626	0.78479
UBE4A	4	-0.24156	0.12642	0.78479
OTOF	4	-0.24153	0.12646	0.78479
PDLIM4	4	-0.24144	0.12659	0.78479
EPS8L1	4	-0.24141	0.12663	0.78479
ZNF736	4	-0.24138	0.12666	0.78479
PKD1L2	4	-0.24136	0.12671	0.78479
MSANTD1	4	-0.24129	0.1268	0.78479
GIGYF1	4	-0.24127	0.12684	0.78479
BATF	4	-0.24125	0.12685	0.78479
UROS	4	-0.24118	0.12692	0.78479
C9orf153	4	-0.24117	0.12692	0.78479
GYPA	4	-0.24115	0.12692	0.78479
H1F0	4	-0.24107	0.12704	0.78526
CALCA	4	-0.24096	0.12717	0.78544
PRRG1	4	-0.24094	0.12722	0.78544
FZD6	4	-0.24092	0.12727	0.78544
CUL5	4	-0.2408	0.12752	0.78544
HGD	4	-0.24075	0.12759	0.78544
GLIPR1	4	-0.24073	0.1276	0.78544
ICOSLG	4	-0.24065	0.12768	0.78571
SUSD3	4	-0.24046	0.12795	0.78613
ARSD	4	-0.24041	0.12799	0.78613
ZNF571	4	-0.24041	0.12799	0.78613
TMOD2	4	-0.2404	0.128	0.78613
ARNT	4	-0.24038	0.12803	0.78613
PMAIP1	4	-0.24034	0.12808	0.78613
ARHGEF38	4	-0.24027	0.12817	0.78623
C12orf42	4	-0.24015	0.12828	0.78623
ITCH	4	-0.24008	0.12839	0.78623
DMRTC2	4	-0.24006	0.1284	0.78623
OR2T6	4	-0.23981	0.12875	0.78696
PIGP	4	-0.2398	0.12877	0.78696
IDI2	4	-0.23976	0.12887	0.78715
FPGT	4	-0.23955	0.12915	0.78813
EPB41L4B	4	-0.23949	0.12924	0.78813
CCDC138	4	-0.23946	0.12926	0.78813
CASP4	4	-0.23938	0.12939	0.78836
ZNF343	4	-0.23934	0.12948	0.78836
CENPL	4	-0.23932	0.12952	0.78836
INO80E	4	-0.23929	0.12956	0.78836
AMY2B	4	-0.23926	0.12959	0.78836
PSG1	4	-0.23926	0.1296	0.78836
SIRT1	4	-0.2392	0.12971	0.78836
PSG8	4	-0.23919	0.12972	0.78836
TRIM54	4	-0.23916	0.12978	0.78843
PAGE2	4	-0.23907	0.12989	0.78888
CLDN1	4	-0.23895	0.13007	0.78971
CYP21A2	4	-0.23888	0.13016	0.78997
SHISA5	4	-0.23883	0.13024	0.78997
OR2T29	4	-0.23879	0.1303	0.79004
ACSL3	4	-0.23876	0.13033	0.79004
IPO8	4	-0.23871	0.13045	0.79005
ASNA1	4	-0.23871	0.13046	0.79005
FAM49A	4	-0.23855	0.13066	0.79057
DCDC1	4	-0.2385	0.13075	0.79064
HSFX1	4	-0.23849	0.13076	0.79064
ZMYM5	4	-0.23842	0.13088	0.79114
SDC4	4	-0.23836	0.13097	0.7914
DUS4L	4	-0.23828	0.13106	0.79172
DHRS4	4	-0.23823	0.13111	0.79179
PLA2G4D	4	-0.23817	0.13122	0.79204
EXTL2	4	-0.23815	0.13124	0.79204
C4orf45	4	-0.23788	0.13163	0.79313
ORM2	4	-0.23787	0.13167	0.79313
OR6C1	4	-0.2377	0.132	0.79359
SMYD5	4	-0.23758	0.1322	0.79359
PPIP5K2	4	-0.23755	0.13222	0.79359
C6orf89	4	-0.23753	0.13223	0.79359
DMTF1	4	-0.23744	0.13236	0.79404
RPH3A	4	-0.23738	0.13246	0.79404
DEFB4B	4	-0.23738	0.13246	0.79404
AP1B1	4	-0.237	0.13305	0.79556
PAQR9	4	-0.23688	0.13319	0.79575
ZFX	4	-0.2368	0.13327	0.79575
ZNF583	4	-0.23666	0.13352	0.79657
KIR2DS4	4	-0.23663	0.13356	0.79657
LCN12	4	-0.23662	0.13357	0.79657
UCHL5	4	-0.23644	0.1339	0.79726
LURAP1	4	-0.23619	0.13432	0.79845
INS	4	-0.23613	0.13435	0.79845
ACSM4	4	-0.23609	0.13446	0.79863
F13B	4	-0.23602	0.13457	0.79863
TSTD2	4	-0.23593	0.13462	0.79863
BTAF1	4	-0.23593	0.13463	0.79863
LILRB2	4	-0.23579	0.13487	0.79969
NONO	4	-0.23579	0.13489	0.79969
CD59	4	-0.23563	0.13512	0.80081
TCF7	4	-0.23557	0.13526	0.80099
ORC1	4	-0.23554	0.13529	0.80099
RNF111	4	-0.23541	0.13543	0.80099
PRAC1	4	-0.2354	0.13543	0.80099
ZNF691	4	-0.23538	0.13545	0.80099
CATIP	4	-0.23528	0.13556	0.80142
APOF	4	-0.23515	0.13576	0.80178
ATP5G1	4	-0.23494	0.13615	0.80178
MRFAP1	4	-0.23491	0.13621	0.80178
DYRK2	4	-0.23491	0.13621	0.80178
BBS5	4	-0.2348	0.13639	0.80178
TRIP12	4	-0.23479	0.13642	0.80178
GCSH	4	-0.23476	0.13649	0.80178
GAREML	4	-0.23466	0.13658	0.80178
NDFIP2	4	-0.23465	0.13662	0.80178
IFNG	4	-0.23461	0.13663	0.80178
DNMBP	4	-0.23448	0.13685	0.80238
C14orf39	4	-0.23443	0.13692	0.80238
SKIL	4	-0.23426	0.13716	0.80238
DNAJC16	4	-0.2342	0.13725	0.80238
AHSG	4	-0.23417	0.13728	0.80238
PTCHD1	4	-0.23411	0.13741	0.80251
NDUFB8	4	-0.2341	0.13742	0.80251
DDX53	4	-0.23404	0.13755	0.80275
TMEM261	4	-0.23401	0.13763	0.80275
DNAJC3	4	-0.23396	0.13775	0.80317
ADCY3	4	-0.23361	0.13829	0.80431
ZNF224	4	-0.23361	0.13829	0.80431
SMG5	4	-0.23345	0.13853	0.80431
OR2A12	4	-0.23342	0.13858	0.80431
CALY	4	-0.23332	0.13874	0.80431
FBXL21	4	-0.23317	0.13898	0.80484
BAZ1A	4	-0.23304	0.13922	0.80484
PDZD3	4	-0.233	0.13929	0.80484
OR8B2	4	-0.233	0.13931	0.80484
SULT1E1	4	-0.233	0.13931	0.80484
BOC	4	-0.23298	0.13934	0.80484
C1orf204	4	-0.23292	0.13943	0.80488
ZNF85	4	-0.23287	0.13953	0.80488
GSTM3	4	-0.23283	0.1396	0.80488
SERPINB9	4	-0.23283	0.13962	0.80488
DYNLL2	4	-0.23274	0.13975	0.80488
LARP4B	4	-0.23272	0.13978	0.80488
PTAR1	4	-0.23269	0.13985	0.80488
POLR2C	4	-0.23255	0.14006	0.80535
LCE1E	4	-0.23244	0.14022	0.80583
FAM3B	4	-0.23243	0.14023	0.80583
PLCXD2	4	-0.23222	0.14049	0.80697
ZNF761	4	-0.23208	0.14076	0.80697
APBB1IP	4	-0.23207	0.14076	0.80697
GPR137B	4	-0.23206	0.14078	0.80697
SPOPL	4	-0.232	0.14089	0.80697
SPERT	4	-0.23194	0.14098	0.80697
OR52E8	4	-0.23193	0.141	0.80697
C14orf178	4	-0.23191	0.14106	0.80697
MAPK10	4	-0.23189	0.14111	0.80697
UBE2U	4	-0.23181	0.14124	0.80697
CCDC181	4	-0.23175	0.14131	0.80697
SP140L	4	-0.23173	0.14135	0.80697
GPR84	4	-0.23167	0.14144	0.80697
PTBP3	4	-0.23165	0.14145	0.80697
NAV1	4	-0.23159	0.14152	0.80697
TNFSF12-TNFSF13	4	-0.23138	0.14186	0.80738
LY6G6F	4	-0.23137	0.14186	0.80738
MMP20	4	-0.23135	0.14189	0.80738
NACC2	4	-0.23126	0.14204	0.80761
FHOD1	4	-0.23126	0.14206	0.80761
KTN1	4	-0.23125	0.14206	0.80761
GRHL2	4	-0.23088	0.14268	0.80979
RGMB	4	-0.2308	0.14279	0.80979
PPP2R2A	4	-0.23077	0.14282	0.80979
MCOLN3	4	-0.23077	0.14282	0.80979
PGBD1	4	-0.23071	0.14292	0.80984
OTUB1	4	-0.23064	0.14299	0.80984
OR2T4	4	-0.23063	0.143	0.80984
NPIPA1	4	-0.23054	0.14321	0.81054
NUDT1	4	-0.2305	0.14323	0.81054
PCDH10	4	-0.23044	0.14327	0.81054
AKR1E2	4	-0.2303	0.14355	0.81079
MID2	4	-0.23019	0.14368	0.81079
KIDINS220	4	-0.23013	0.14377	0.81079
ADAMTS14	4	-0.23013	0.14377	0.81079
GLI2	4	-0.23013	0.14377	0.81079
TEK	4	-0.23009	0.14385	0.81079
C1orf146	4	-0.23009	0.14385	0.81079
KCNJ13	4	-0.22994	0.1441	0.81119
ZNF768	4	-0.22991	0.14417	0.81119
POPDC3	4	-0.2299	0.14417	0.81119
ZNF558	4	-0.22976	0.1444	0.81153
ABHD5	4	-0.22976	0.1444	0.81153
HMHB1	4	-0.22963	0.1447	0.81203
RNF128	4	-0.22953	0.1448	0.81203
MAP3K10	4	-0.22929	0.14512	0.81203
CDKN1B	4	-0.22929	0.14512	0.81203
MED25	4	-0.22929	0.14513	0.81203
AIF1L	4	-0.22925	0.14518	0.81203
NF1	4	-0.22924	0.1452	0.81203
TMEM104	4	-0.22919	0.14524	0.81203
ACRBP	4	-0.22919	0.14524	0.81203
CDH19	4	-0.22909	0.14541	0.81203
PHRF1	4	-0.22906	0.14543	0.81203
KITLG	4	-0.22905	0.14544	0.81203
AREL1	4	-0.22882	0.1459	0.81249
PFKFB3	4	-0.22881	0.14596	0.81249
F11	4	-0.22879	0.14601	0.81249
ADARB1	4	-0.22874	0.14614	0.81249
FAM20C	4	-0.2287	0.14623	0.81249
TMEM141	4	-0.22866	0.14631	0.81249
LTB4R	4	-0.22856	0.14646	0.81249
SLC25A46	4	-0.22853	0.14651	0.81249
HSFY1	4	-0.22847	0.14658	0.81249
SLC39A4	4	-0.22847	0.14659	0.81249
CROCC	4	-0.22841	0.14671	0.81249
PHF6	4	-0.22837	0.14678	0.81249
RABEP1	4	-0.22837	0.14678	0.81249
RGL4	4	-0.22837	0.14678	0.81249
POU3F1	4	-0.22832	0.14679	0.81249
MCF2	4	-0.22831	0.14679	0.81249
PYGL	4	-0.22822	0.14691	0.81249
FAM83G	4	-0.22819	0.147	0.81249
TRAPPC4	4	-0.2281	0.1471	0.81284
EPB41L2	4	-0.22796	0.14733	0.81331
ZNF100	4	-0.22794	0.1474	0.81331
PGLYRP2	4	-0.22787	0.14755	0.81331
LAMB4	4	-0.2278	0.14768	0.81331
N6AMT2	4	-0.22778	0.14774	0.81331
SLC16A4	4	-0.2277	0.1479	0.81331
NAP1L2	4	-0.22767	0.14791	0.81331
IFNL2	4	-0.22763	0.14799	0.81331
VWA5B1	4	-0.22755	0.14814	0.81331
FOXJ2	4	-0.22753	0.14819	0.81331
LOC100505841	4	-0.22749	0.14822	0.81331
GOLGB1	4	-0.22745	0.14834	0.81331
CHIC1	4	-0.22742	0.14838	0.81331
POMT1	4	-0.22737	0.14847	0.81331
ERCC6L2	4	-0.22737	0.14851	0.81331
RECK	4	-0.22732	0.14857	0.81331
PRMT6	4	-0.22721	0.14871	0.81331
HORMAD1	4	-0.22713	0.14883	0.81331
LEO1	4	-0.2271	0.14887	0.81331
HSPA6	4	-0.22707	0.14888	0.81331
CPEB1	4	-0.22706	0.14888	0.81331
FAM81A	4	-0.227	0.14898	0.81331
B3GALT2	4	-0.22697	0.14902	0.81331
UFD1L	4	-0.22683	0.1492	0.81339
B4GALT3	4	-0.22683	0.1492	0.81339
BOLA2	4	-0.22677	0.14927	0.81339
CBFB	4	-0.22674	0.14936	0.81339
UBXN7	4	-0.22673	0.14937	0.81339
CRIP1	4	-0.22673	0.14937	0.81339
MAPK8	4	-0.22669	0.14943	0.81344
FBXO43	4	-0.22665	0.14949	0.81354
SDCCAG8	4	-0.22649	0.14967	0.81354
XKR5	4	-0.22647	0.1497	0.81354
TMEM132D	4	-0.22645	0.14975	0.81354
LYAR	4	-0.22638	0.14987	0.81354
SLC16A10	4	-0.22637	0.14988	0.81354
UBE2B	4	-0.22626	0.15009	0.81354
ABCA8	4	-0.22626	0.15009	0.81354
CAGE1	4	-0.22621	0.15014	0.81354
PAFAH1B2	4	-0.22604	0.15039	0.81354
PIRT	4	-0.22598	0.15047	0.81354
USP6	4	-0.22598	0.15049	0.81354
DDX25	4	-0.22597	0.15049	0.81354
ZNF227	4	-0.22596	0.1505	0.81354
SLC17A1	4	-0.22596	0.1505	0.81354
SLC12A6	4	-0.22581	0.15066	0.81354
CTAGE1	4	-0.22581	0.15066	0.81354
PDK3	4	-0.22571	0.15072	0.81354
ETNK1	4	-0.22571	0.15072	0.81354
ZNF48	4	-0.22571	0.15074	0.81354
SPHAR	2	-0.22569	0.15075	0.81354
KDM4D	4	-0.22564	0.1508	0.81354
TRIM44	4	-0.22558	0.15088	0.81354
TAF3	4	-0.22556	0.1509	0.81354
MPRIP	4	-0.22551	0.15102	0.81376
HSPB2	4	-0.22542	0.15111	0.81404
EPX	4	-0.22523	0.15139	0.81436
SLC16A7	4	-0.22521	0.15143	0.81436
GALNT11	4	-0.22515	0.15152	0.81436
C7orf62	4	-0.22504	0.15168	0.81436
HBM	4	-0.22503	0.15173	0.81436
CITED1	4	-0.22496	0.15189	0.81436
RGS21	4	-0.22496	0.15189	0.81436
INVS	4	-0.22494	0.1519	0.81436
NIPSNAP1	4	-0.22492	0.15194	0.81436
MYO7B	4	-0.22487	0.15203	0.81441
SLK	4	-0.22479	0.15224	0.8153
HELLS	4	-0.22466	0.15248	0.81613
MFHAS1	4	-0.22461	0.15255	0.81624
FAM96A	4	-0.22452	0.15265	0.81634
PCDHB2	4	-0.22441	0.15286	0.81723
PRRT4	4	-0.22435	0.15301	0.81779
BBOX1	4	-0.22427	0.15314	0.81788
QPRT	4	-0.22426	0.15315	0.81788
LYRM1	4	-0.22401	0.15351	0.81857
EDEM1	4	-0.22399	0.15356	0.81857
VKORC1L1	4	-0.22397	0.1536	0.81857
TSPAN33	4	-0.22396	0.15362	0.81857
DDX17	4	-0.22389	0.15374	0.81884
TPP2	4	-0.22385	0.15381	0.81889
BTN2A1	4	-0.22371	0.15403	0.81954
HTR3C	4	-0.2237	0.15406	0.81954
RALB	4	-0.22361	0.15422	0.81954
NEU4	4	-0.22345	0.15446	0.81954
RBMS3	4	-0.22336	0.15459	0.81954
KIAA1328	4	-0.2233	0.15468	0.81954
CALML3	4	-0.22328	0.15475	0.81954
MFAP2	4	-0.22325	0.15476	0.81954
N4BP2	4	-0.22303	0.15504	0.81954
ZNF347	4	-0.22301	0.15507	0.81954
CLCNKB	4	-0.22299	0.1551	0.81954
TAAR2	4	-0.22298	0.15512	0.81954
DEFB121	4	-0.22296	0.15517	0.81954
CAPZA2	4	-0.22294	0.15521	0.81954
ISG15	4	-0.22285	0.15538	0.81954
PLET1	4	-0.22284	0.1554	0.81954
MRO	4	-0.22279	0.1555	0.81954
GATM	4	-0.22278	0.1555	0.81954
C17orf112	4	-0.22276	0.15553	0.81954
MTERF1	4	-0.22276	0.15553	0.81954
DDX4	4	-0.2227	0.15563	0.81954
PTGFRN	4	-0.22238	0.15626	0.81954
EPHA8	4	-0.22236	0.15628	0.81954
GPANK1	4	-0.22228	0.15635	0.81954
IFITM2	4	-0.22227	0.1564	0.81954
BPIFC	4	-0.22222	0.15654	0.81954
HFE2	4	-0.22218	0.15663	0.81954
ZNF41	4	-0.22215	0.15666	0.81954
PRKAR2A	4	-0.22208	0.15678	0.81954
EIF5AL1	4	-0.22205	0.15684	0.81954
PRMT9	4	-0.222	0.15691	0.81954
C1GALT1C1	4	-0.22197	0.157	0.81954
HSF4	4	-0.22197	0.157	0.81954
MTHFSD	4	-0.22194	0.15703	0.81954
EBPL	4	-0.22189	0.15715	0.81954
RPL15	4	-0.22188	0.15716	0.81954
TAF1L	4	-0.22187	0.15718	0.81954
CD276	4	-0.22181	0.15731	0.81954
PARP15	4	-0.22175	0.15738	0.81954
LTA4H	4	-0.22172	0.1574	0.81954
CDC42SE1	4	-0.22172	0.1574	0.81954
OR13C9	4	-0.22171	0.15741	0.81954
ATP13A3	4	-0.22165	0.15753	0.81954
RNF166	4	-0.22164	0.15753	0.81954
TLL2	4	-0.22162	0.15754	0.81954
DLL1	4	-0.22142	0.1579	0.82034
KIAA1755	4	-0.22124	0.15816	0.82034
PEX11B	4	-0.22123	0.15821	0.82034
RBKS	4	-0.22121	0.15824	0.82034
C9orf69	4	-0.22121	0.15827	0.82034
APEX1	4	-0.22121	0.15827	0.82034
RANBP10	4	-0.2212	0.15829	0.82034
UBXN1	4	-0.22118	0.15835	0.82034
NPTX2	4	-0.22111	0.15847	0.82034
TP73	4	-0.22099	0.15872	0.82034
PCNX	4	-0.22098	0.15873	0.82034
CORO1A	4	-0.22096	0.15877	0.82034
RNF130	4	-0.22095	0.15877	0.82034
NXPE1	4	-0.22094	0.15878	0.82034
CYP26A1	4	-0.22094	0.15878	0.82034
ZNF93	4	-0.22086	0.15896	0.82034
RBMX2	4	-0.22085	0.15896	0.82034
CABP7	4	-0.22075	0.15906	0.82034
ASAP2	4	-0.22066	0.15928	0.82034
C17orf85	4	-0.22065	0.15929	0.82034
RTN4R	4	-0.22064	0.15931	0.82034
AGO4	4	-0.22063	0.15934	0.82034
CWF19L2	4	-0.22056	0.1594	0.82034
PTAFR	4	-0.22054	0.15942	0.82034
CHADL	4	-0.22054	0.15945	0.82034
OCLN	4	-0.2205	0.15954	0.82034
TRAPPC5	4	-0.22043	0.15967	0.8206
MBOAT2	4	-0.22015	0.16021	0.82206
LIPT2	4	-0.22012	0.16025	0.82206
ZNF184	4	-0.22011	0.16029	0.82206
IL16	4	-0.22009	0.1603	0.82206
MROH9	4	-0.22001	0.16041	0.82219
APPBP2	4	-0.21997	0.16049	0.82219
UPK1A	4	-0.21991	0.16062	0.82239
C15orf65	4	-0.21988	0.16069	0.8225
NBN	4	-0.21979	0.16094	0.82261
MMP3	4	-0.21974	0.16097	0.82261
TIMM21	4	-0.21954	0.16135	0.82324
TSEN34	4	-0.21948	0.16142	0.82324
NTNG2	4	-0.21948	0.16144	0.82324
PSTK	4	-0.21945	0.16147	0.82324
MTRNR2L7	4	-0.2194	0.16153	0.82324
UTP14C	4	-0.21937	0.16157	0.82324
FTO	4	-0.21932	0.16166	0.82329
ADM2	4	-0.21924	0.1618	0.82332
KLK6	4	-0.21913	0.162	0.82395
HNRNPCL1	4	-0.21896	0.1624	0.82425
CCDC15	4	-0.21884	0.16252	0.82425
ADAMTS3	4	-0.21883	0.16253	0.82425
TSGA10	4	-0.21882	0.16254	0.82425
ZNF667	4	-0.21872	0.16276	0.8246
PAPD7	4	-0.21871	0.16278	0.8246
THNSL2	4	-0.21859	0.16302	0.82554
PLEKHA3	4	-0.21856	0.16305	0.82554
OR5F1	4	-0.21845	0.16332	0.82631
AAGAB	4	-0.21845	0.16333	0.82631
OR4S2	4	-0.21842	0.1634	0.82641
OPTC	4	-0.21837	0.16348	0.82642
FAM47B	4	-0.21833	0.16356	0.82642
IFNA4	4	-0.21828	0.16373	0.82642
CDKN1A	4	-0.21825	0.16375	0.82642
RBMX	4	-0.21825	0.16375	0.82642
E2F5	4	-0.21823	0.16375	0.82642
KCNB1	4	-0.2182	0.16382	0.82642
USP46	4	-0.2182	0.16382	0.82642
ST20	4	-0.21812	0.16391	0.82642
TMEM214	4	-0.21805	0.16402	0.82652
KCNAB2	4	-0.21795	0.1642	0.82659
CCRL2	4	-0.21791	0.16421	0.82659
AGBL1	4	-0.21775	0.16455	0.82754
SOD1	4	-0.21759	0.16496	0.82754
PSIP1	4	-0.21757	0.16498	0.82754
EML1	4	-0.21755	0.16505	0.82754
IQCH	4	-0.21754	0.16505	0.82754
MEX3B	4	-0.21747	0.16519	0.82763
COMMD1	4	-0.21743	0.16528	0.82763
OCLM	4	-0.21733	0.16545	0.82763
KRT31	4	-0.21731	0.16547	0.82763
FAM200B	4	-0.21724	0.16551	0.82763
XKRX	4	-0.2172	0.16558	0.82763
PAFAH1B3	4	-0.21711	0.16571	0.82763
SAMD4A	4	-0.2171	0.16572	0.82763
PI15	4	-0.21701	0.16589	0.82763
GM2A	4	-0.21699	0.16589	0.82763
DFNB31	4	-0.21691	0.166	0.82763
ABI2	4	-0.21687	0.16606	0.82763
CC2D1B	4	-0.21686	0.16606	0.82763
PBK	4	-0.21671	0.16633	0.82763
DEFB110	4	-0.21669	0.16639	0.82763
USP14	4	-0.21668	0.16642	0.82763
KCNA7	4	-0.21667	0.16644	0.82763
MTTP	4	-0.21649	0.16672	0.82783
GTF2F2	4	-0.21644	0.16677	0.82783
GNAT3	4	-0.21639	0.16684	0.82783
CCL17	4	-0.21635	0.1669	0.82793
KIF5B	4	-0.21621	0.16714	0.82812
TUBB4B	4	-0.21617	0.16726	0.82812
HDGFRP2	4	-0.21617	0.16727	0.82812
PSME3	4	-0.21615	0.16731	0.82812
SCN8A	4	-0.21613	0.16733	0.82812
ADRB2	4	-0.21588	0.16773	0.82818
SMC1A	4	-0.21579	0.16786	0.82818
ZNF208	4	-0.21575	0.16793	0.82818
ST8SIA3	4	-0.21572	0.16794	0.82818
STRADA	4	-0.21564	0.16803	0.82818
VWA7	4	-0.21556	0.16826	0.82818
ZMYND11	4	-0.21553	0.16831	0.82818
ZNF527	4	-0.2155	0.16836	0.82818
HMGB4	4	-0.21549	0.16837	0.82818
DYRK4	4	-0.21547	0.16839	0.82818
PCIF1	4	-0.21547	0.16839	0.82818
PRDM7	4	-0.21541	0.16848	0.82818
MOSPD2	4	-0.21537	0.16856	0.82818
XCL2	4	-0.21531	0.1686	0.82818
PRELP	4	-0.21526	0.16867	0.82818
OR9G1	4	-0.21515	0.16879	0.82818
PGBD5	4	-0.21513	0.16881	0.82818
UBL3	4	-0.2151	0.16886	0.82818
CTRB2	4	-0.21487	0.16934	0.82912
GABRA3	4	-0.21482	0.16941	0.82912
RFPL4AL1	4	-0.21476	0.16953	0.82912
LDHAL6A	4	-0.21464	0.16969	0.82912
SYT13	4	-0.21458	0.1698	0.82912
GPR1	4	-0.21458	0.16981	0.82912
KIAA1211	4	-0.21456	0.16983	0.82912
AADAT	4	-0.21447	0.17003	0.82917
NSUN5	4	-0.2144	0.17015	0.82917
EFCAB13	4	-0.21421	0.17047	0.82941
ANKUB1	4	-0.21414	0.17065	0.82941
APLP2	4	-0.21409	0.17071	0.82941
POTEF	4	-0.21402	0.17089	0.82941
SUB1	4	-0.214	0.17092	0.82941
ANKRD16	4	-0.21397	0.17097	0.82941
F9	4	-0.21395	0.171	0.82941
MROH1	4	-0.21391	0.17106	0.82941
GREM1	4	-0.21391	0.17106	0.82941
PAQR5	4	-0.21391	0.17106	0.82941
LALBA	4	-0.21388	0.17108	0.82941
RASSF6	4	-0.21388	0.17111	0.82941
OR52W1	4	-0.21382	0.17119	0.82941
TSPAN19	4	-0.21381	0.17127	0.82941
RAPGEF5	4	-0.2138	0.17129	0.82941
TRPT1	4	-0.21379	0.1713	0.82941
DLGAP1	4	-0.21379	0.1713	0.82941
REEP1	4	-0.21378	0.17133	0.82941
DNAH17	4	-0.21373	0.17138	0.82941
ADGRG4	4	-0.2137	0.17143	0.82941
ETV3L	4	-0.2137	0.17145	0.82941
RPGRIP1L	4	-0.21361	0.17161	0.82964
TMEM200A	4	-0.21355	0.17173	0.82964
KCTD18	4	-0.21353	0.17175	0.82964
GOLGA8B	4	-0.21347	0.17183	0.82964
CHURC1	4	-0.21336	0.17209	0.82964
KCNH2	4	-0.21331	0.17221	0.82964
ACSM6	4	-0.21327	0.17231	0.82964
ADHFE1	4	-0.21323	0.17239	0.82964
TMEM72	4	-0.21321	0.17243	0.82964
RAB23	4	-0.21319	0.17245	0.82964
RBMY1A1	4	-0.21317	0.1725	0.82964
TMUB1	4	-0.21297	0.17277	0.83011
PSME1	4	-0.21289	0.17291	0.83011
CENPE	4	-0.21285	0.17302	0.83011
CCDC94	4	-0.21285	0.17303	0.83011
ENGASE	4	-0.21285	0.17303	0.83011
RPS6KA6	4	-0.21283	0.17308	0.83011
SIGLEC11	4	-0.21273	0.17334	0.83056
FOXJ3	4	-0.21271	0.17337	0.83056
C2orf27A	4	-0.21258	0.17354	0.83056
FST	4	-0.21254	0.17365	0.83056
ZFP36L1	4	-0.21253	0.17366	0.83056
OR5D13	4	-0.2125	0.17372	0.83056
MYO1D	4	-0.21248	0.17378	0.83056
SSU72	4	-0.2123	0.17403	0.83056
GBP4	4	-0.21228	0.17407	0.83056
ERGIC1	4	-0.2122	0.17422	0.83056
AFG3L2	4	-0.21216	0.17435	0.83056
OR10T2	4	-0.21212	0.17444	0.83056
ZMYM6	4	-0.21211	0.17447	0.83056
HHIP	4	-0.21208	0.17448	0.83056
TAF4B	4	-0.21202	0.17456	0.83056
APBA2	4	-0.21196	0.17468	0.83056
PPP1R12B	4	-0.21188	0.1748	0.83056
TTC33	4	-0.21166	0.17521	0.83056
TAS2R10	4	-0.21159	0.17525	0.83056
NACA2	4	-0.21155	0.17529	0.83056
EXTL1	4	-0.21148	0.17541	0.83056
HOXC12	4	-0.21144	0.17543	0.83056
RPL27A	4	-0.21144	0.17544	0.83056
NOTCH4	4	-0.21135	0.17558	0.83056
TCHH	4	-0.21133	0.17565	0.83056
KCTD3	4	-0.21123	0.1758	0.83056
FBXL20	4	-0.21109	0.17602	0.83056
CARD18	4	-0.21105	0.17611	0.83056
CD53	4	-0.21104	0.17612	0.83056
GALNS	4	-0.21102	0.17614	0.83056
KIAA1033	4	-0.21098	0.17618	0.83056
SLC35E2B	4	-0.21096	0.17623	0.83056
ZNF718	4	-0.21096	0.17623	0.83056
SPRR4	4	-0.21094	0.17625	0.83056
PRR36	4	-0.21094	0.17627	0.83056
POTEB2	4	-0.21093	0.17627	0.83056
KPTN	4	-0.21092	0.17627	0.83056
RNF168	4	-0.21084	0.17639	0.83056
APIP	4	-0.21082	0.1764	0.83056
PARP6	4	-0.21077	0.17648	0.83056
TTPA	4	-0.21074	0.1765	0.83056
NLGN4Y	4	-0.21069	0.17656	0.83056
PHKA1	4	-0.21065	0.17662	0.83056
TMEM258	4	-0.21058	0.17671	0.83056
TOX	4	-0.21057	0.17675	0.83056
ACHE	4	-0.21051	0.17691	0.83056
CSAG1	4	-0.21042	0.17712	0.83056
CEACAM6	4	-0.2104	0.17719	0.83056
ZSCAN25	4	-0.21037	0.17724	0.83056
SPINK8	4	-0.21032	0.17738	0.83056
AMPD2	4	-0.2103	0.17742	0.83056
ATP6V0A2	4	-0.21029	0.17743	0.83056
GABARAP	4	-0.21029	0.17745	0.83056
SMURF1	4	-0.21018	0.17766	0.83095
[truncated: 17,115 more rows]

## Sheet: Table3
		WT (T0 vs T1)			Brca2 -/- (T0 vs T1)			WT vs Brca2-/- (T1)
Genes	Seq	T1	T0	Zscore	T1	T0	Zscore	WT.T1	Brca2.T1	Zscore
THAP1	CTGCAAGAACCGCTACGACA	772	233	-2.89756	588	6	-9.69314	233	6	-10.1572
CHMP4B	GAATGCCAACACCAACACCG	2548	1462	-1.23597	3293	85	-8.72617	1462	85	-9.17958
XAB2	CCGACACGAGAACTACGATG	290	136	-1.72944	570	4	-10.1097	136	4	-9.13035
POLQ	TTAGTAAGGATACCCGAACC	1254	980	-0.423535	1165	63	-6.93237	980	63	-8.80179
MAD2L2	TATACTGATTCAGCTCCGGG	1146	806	-0.699565	1071	52	-7.15427	806	52	-8.74619
PRPF38A	GAATCTATGAGTCCAAGTAC	496	74	-4.65699	474	2	-10.2933	74	2	-8.09337
SF3B5	TGTAGGAGCAGTACGAGTCG	597	62	-5.57742	337	1	-9.8743	62	1	-8.07732
UBE2M	GCGCAGCTGCGGATCCAGAA	385	87	-3.59392	441	4	-9.50581	87	4	-7.74859
SOD1	GGAAAGTAATGGACCAGTGA	430	223	-1.48304	313	17	-6.53586	223	17	-7.74446
NSF	GAAAGCCTGCAAGTGACGAG	1861	1155	-1.02899	1407	111	-6.1067	1155	111	-7.60246
RPAP1	CCAGCCAAGCTCATGCCCGG	498	186	-2.33302	933	15	-9.33641	186	15	-7.48367
GATA1	AGACGACCACCACGACACTG	74	46	-0.954709	0	1	0.383568	46	1	-7.19085
NACA	AGCCCCAGGCTGAGACAGGT	627	150	-3.48589	922	13	-9.5622	150	13	-7.1532
MAD2L2	AGACGAATTTCTCCACTGGG	67	54	-0.323477	317	2	-9.34903	54	2	-7.14613
TUBA1B	CCAGAGGGAAGTGGATGCGG	892	154	-4.34085	1576	14	-10.7003	154	14	-7.05873
NUDC	TGGTGGTGGACATCCAGCGG	411	187	-1.81909	156	18	-4.80918	187	18	-7.04437
PRPF6	TCCATGATCCCGACACACGG	615	286	-1.77254	411	30	-6.06106	286	30	-7.021
TOPBP1	GGTGTATCCAGGTGTAACGA	497	262	-1.44362	681	29	-7.31941	262	29	-6.83728
CENPM	GGCTACTTACACCTTCAGCT	1376	558	-2.14146	965	67	-6.35069	558	67	-6.81291
UBL5	CAGCCCAAACTGGTACCCGT	982	182	-4.16428	1400	20	-9.75996	182	20	-6.68733
PSMB4	GAAATCAGCGTAGTCGCCAG	1100	121	-5.50488	1250	12	-10.4198	121	12	-6.67046
CTNNBIP1	CCTGCAGCTGACAGCCAGCG	395	628	1.43098	541	80	-4.58941	628	80	-6.6541
COPA	TATCAGAATGCCCTATACCT	1511	317	-3.86046	1413	40	-8.37442	317	40	-6.53223
SYS1	TCAGTTCCGCAGCTACGTGT	488	524	0.407294	1063	70	-6.48206	524	70	-6.47993
SYNCRIP	GATGACAAGAAAAAAAACAG	611	1223	2.04025	474	169	-2.57291	1223	169	-6.47683
COPB2	AGATGGTGAAAGATTGCCAC	1054	330	-2.81114	1837	43	-8.84173	330	43	-6.45075
VPS13D	AGAGAACGGTTCACTACCAG	1140	509	-1.88791	1775	72	-7.63294	509	72	-6.30202
TUBG1	TGACTGGTCCGTAGTGAGAG	1741	1928	0.491595	1494	286	-4.06109	1928	286	-6.28002
CYP24A1	TGGTGGCGAGACTCAGAACG	161	266	1.50974	157	36	-3.43872	266	36	-6.27753
NPIPA5	AGCATGAAAGAACGTGAGCA	666	426	-0.944767	637	62	-5.54155	426	62	-6.18388
IREB2	GTAATACTCCACTTGAACTG	1586	980	-1.03999	372	152	-2.24817	980	152	-6.09776
RAD9A	GTATTGCTGGAAGAAGAGCG	1040	353	-2.60095	407	54	-4.79044	353	54	-5.99665
POLQ	TCTATCTTAGTCGCTCCTAG	1081	915	-0.214111	831	149	-4.18703	915	149	-5.93991
KIAA1524	GCAAAAACACCGAATCAGTG	2680	2753	0.294475	2324	458	-4.0041	2753	458	-5.92793
OSBPL9	TATTTGGAGACAAGTTCACG	889	956	0.413212	864	157	-4.15854	956	157	-5.917
ITPA	TGATAAGTGCCGGAGTACCA	2647	1636	-1.04085	1912	293	-4.5889	1636	293	-5.67538
KIAA1524	GGCCCATAGTAGTTTAACTG	2296	1788	-0.433506	2521	321	-5.03077	1788	321	-5.67128
IARS	GTTCTGGATTAAGAAGCGAT	505	170	-2.60044	502	27	-6.74591	170	27	-5.66975
PSMB5	ATCTGTGGCTGGGATAAGAG	509	109	-3.75367	688	16	-8.49963	109	16	-5.65575
SNRPB	TCTGGTCTCAATGACAGTAG	819	372	-1.83876	1500	65	-7.46145	372	65	-5.61022
VPS25	TACAACCGAATGTGGACACT	764	102	-4.98234	1113	15	-9.75351	102	15	-5.61
NUP160	CATTCTAGAAAGAGACAACC	619	603	0.153606	294	108	-2.47952	603	108	-5.60389
POLA2	ACAGCAATCAGGTCAAGCAG	644	253	-2.21052	1456	44	-8.24198	253	44	-5.54085
LOC101060321	AAGAAACTAACAAGAAAGCA	918	210	-3.61933	402	36	-5.63059	210	36	-5.53004
PCID2	GGGGAATCATGACTTCATAG	921	141	-4.65002	627	23	-7.58973	141	23	-5.51839
APEX2	ATAACCCTCAACGATAGCCA	2737	2498	-0.0164459	2496	488	-4.02416	2498	488	-5.41273
TOE1	CAGAACTCCAGGGTAAGGTG	485	515	0.37813	732	98	-4.84484	515	98	-5.39896
PCBP1	AGAGATCCGCGAGAGTACGG	594	282	-1.71831	372	52	-4.66164	282	52	-5.39485
CBWD5	TGGTTAGTTACCTAAATACC	354	221	-1.00059	594	40	-6.32677	221	40	-5.38927
PPP1R2	TCCTCGTCGACATTCCCGCG	465	105	-3.61245	628	17	-8.17253	105	17	-5.38833
UBE2N	TGGTTCTGCCAGCAAACGCT	685	377	-1.33657	1009	72	-6.29606	377	72	-5.34442
CDC20	TCCCAGAACTCCAATCCACA	465	83	-4.203	496	13	-8.09978	83	13	-5.32137
GEN1	TCTCCATAAAGGTTCACCTA	143	38	-3.06108	0	4	1.38337	38	4	-5.27866
DNAH10	CATAGGAACGTTAAACGATG	569	729	0.870004	844	146	-4.2705	729	146	-5.27506
BTN2A1	GGGCCCCACGACAATAAACT	529	367	-0.731509	489	72	-4.58704	367	72	-5.25882
VMP1	AATGTAACTGAGGCTATATG	682	363	-1.42356	515	72	-4.70897	363	72	-5.22394
RRP7A	AGAGCACACGGCGTTCGACA	767	746	0.149821	1023	152	-4.63238	746	152	-5.2231
VPRBP	TAATTGGTGCCAATCACCCA	377	165	-1.91591	564	31	-6.73817	165	31	-5.19343
LILRA5	CAGGGCTGTAGTAGTAACAG	323	570	1.70028	587	117	-3.92114	570	117	-5.17634
SNRPG	CATGTCCAAGGAATATTGCG	546	79	-4.74496	371	13	-7.4174	79	13	-5.17063
HNRNPU	GGCTGGTCACTAACTACAAG	943	717	-0.494885	919	149	-4.42485	717	149	-5.15838
CMTM2	GCAGGACCATAAGGAGCCAT	686	1255	1.80544	311	265	-0.539069	1255	265	-5.14193
TIMM10	TCTGCTTCCTTGTAGTGAGG	653	381	-1.18403	930	78	-5.92452	381	78	-5.13538
WASH1	GCGCGGCCAGCAGACCTGCA	439	166	-2.29652	769	32	-7.40388	166	32	-5.12342
NUDT21	CAGAGCTGTCCTTCTCGTAG	1257	128	-5.71187	1001	24	-8.61023	128	24	-5.10265
SRPR	AGCATGTCTACACGACGCTG	2363	477	-3.97131	2881	100	-8.04207	477	100	-5.09202
NOC2L	GGTGATCGTATGGAGCACTG	1186	155	-5.07097	865	30	-7.81469	155	30	-5.08898
RBM18	GCTCCTCCAGAAGTTTGGCA	440	194	-1.90202	717	39	-6.82433	194	39	-5.05119
PPIE	TGGGCACGACATCAGAACGC	1653	243	-4.78523	1481	50	-8.00652	243	50	-5.03898
SMC4	AGGCCAGACTGAACACGATG	1381	824	-1.13106	702	181	-3.33966	824	181	-4.9946
GOLGA8M	TATGCGTCGGGTAGAGAAGC	227	354	1.37012	152	76	-1.73926	354	76	-4.98025
XPO1	AGTGAGCTCTCAAAAAACGT	482	146	-2.86855	732	30	-7.42044	146	30	-4.90183
SNRNP40	AGCATCCACAGATAAAACCG	1228	154	-5.17882	1500	32	-8.98386	154	32	-4.88826
IGBP1	CACCAAAAGGTACTTCAGGT	2135	292	-4.98166	1512	64	-7.51462	292	64	-4.88699
NT5C3A	CAGCCGAAAATATGAACACG	871	709	-0.316209	1288	164	-5.00208	709	164	-4.82239
FBF1	AGACGGAAGTGACTTCTTGG	250	255	0.27006	11	57	3.10851	255	57	-4.80365
STRAP	AGGAGATGAATTGATGACCC	778	906	0.621576	1110	212	-4.05561	906	212	-4.80127
SF3B2	CACAGGCACAGAGTTCCGAG	786	36	-7.6018	1427	5	-12.0204	36	5	-4.77397
PRR34	AGAGGAGGCAGGCACAAAGG	605	453	-0.533528	878	106	-5.09623	453	106	-4.7477
OXCT2	CGTAGGAACAGACGATGCGA	549	603	0.466983	597	143	-3.50121	603	143	-4.73244
OR2T27	TGAGGGCAAAGAGAAGCCAG	658	352	-1.40995	86	82	-0.268722	352	82	-4.73117
S100A8	AGACGTCTGGTTCAAAGAGT	115	97	-0.217264	5	20	2.09426	97	20	-4.72712
DIP2B	TTCTGGCAGAGATCCTACAG	1196	1089	-0.0227338	691	262	-2.44279	1089	262	-4.72248
ETF1	CAAAGACCAGATTTCACGAG	692	158	-3.61078	961	35	-7.74397	158	35	-4.71554
GNB2L1	TTAGTCCGTACCTCGAGAGG	644	125	-4.02062	690	27	-7.49555	125	27	-4.70877
PCBP1	GTCGGTTAAGAGGATCCGCG	824	116	-4.85501	477	25	-6.78032	116	25	-4.68651
IQCB1	TTCGAGAATAATCTTGACTG	485	1097	2.35768	620	267	-2.14297	1097	267	-4.68612
KIAA1524	TCAGTGAAGCACTTATGTTG	2223	2189	0.183183	1953	537	-3.21756	2189	537	-4.68242
ECD	TGAAACACGAATAATGACAT	390	47	-5.14054	355	8	-8.10075	47	8	-4.68167
FIGNL1	GAAGACCCTGATGCACGCTG	896	760	-0.208479	543	185	-2.68357	760	185	-4.66683
CCNJ	CCAGTAAATAGACAGCAAGA	295	811	2.85793	288	198	-1.03749	811	198	-4.66136
PCDHA8	GGTGGCGTCCAAAAGACACC	276	119	-1.94101	5	26	2.61014	119	26	-4.65912
RNF146	CATTCAGGGACGGTTAAAGA	393	931	2.4751	447	229	-1.73042	931	229	-4.64519
RPL36	GTGGCTTTGCCCCGTACGAG	310	34	-5.31019	505	5	-9.56705	34	5	-4.61091
POLQ	CTGACTCCAAAAGCGGTACA	1657	1807	0.451151	1626	459	-3.1527	1807	459	-4.5668
CENPU	AGATTTAAAGTACTAACCAA	676	785	0.613592	517	199	-2.39895	785	199	-4.54108
PEX1	TTGACACTTCGCAAAGACGC	473	498	0.3558	550	125	-3.61658	498	125	-4.53966
SMC2	TCGCCAACTAAAACAGCAGT	1088	230	-3.82981	821	56	-6.36419	230	56	-4.52984
LGALS9B	CGAGGCAGAAAGGAAGATGG	1159	311	-3.21416	1099	77	-6.34818	311	77	-4.52882
COPB2	GCTAGTCTGTATTGCTACTG	738	220	-2.92796	590	54	-5.66414	220	54	-4.49734
MBTPS2	ATGGCAAGAGAATTACTGGG	1292	348	-3.20707	855	88	-5.45484	348	88	-4.47922
YAE1D1	TGAGCACATACTCTTCACAC	556	157	-3.05534	814	38	-7.17883	157	38	-4.46104
RTFDC1	AGAGGCATGAACTGGTGAAG	973	36	-8.16073	1275	6	-11.5215	36	6	-4.45871
DNAJB3	CTATGACCGCTATGGCGAGG	1038	1629	1.40591	625	431	-1.04041	1629	431	-4.43418
RAB6A	GATCTTGCTGACAAGAGGTA	2592	1475	-1.25773	2013	390	-4.0411	1475	390	-4.43354
RIC1	GGAAGACCGAATATGCCCTG	902	1498	1.55371	1226	397	-2.8251	1498	397	-4.4266
RFC1	GGAGTTGGGATACAGCTACG	290	28	-5.58321	563	4	-10.0806	28	4	-4.41495
USP39	AGGCGTGAGACTTCAAACCC	1537	162	-5.63817	1298	40	-8.17348	162	40	-4.41186
P3H1	GGGAGTGCGACTCTACTCAG	612	236	-2.25723	181	60	-2.66748	236	60	-4.40568
ZNHIT2	TCCGGAAACGCCGAGCAGTG	278	13	-7.10175	216	0	-9.29092	13	0	-4.39784
CDC42BPB	TGCAGATGGAAGCTTACGAG	357	999	2.9096	172	266	0.84892	999	266	-4.3977
MCTP1	CCCAAGCCGGAACTTCACGT	624	572	-0.00536821	294	151	-1.7121	572	151	-4.39367
POLR2D	GCAGCAGAATGAGAGTGCAG	556	197	-2.47259	352	50	-4.61726	197	50	-4.37638
NPIPB6	ACAGGTCAGAATGGTGGCAG	96	57	-1.08259	11	12	0.00795999	57	12	-4.37263
RPL15	GCGCGCTTTATCAGGCCGGG	716	215	-2.90812	727	55	-6.11652	215	55	-4.37034
SSC5D	CCCACATCGTCCATCCACAC	815	1196	1.22826	711	322	-2.02825	1196	322	-4.36942
RPS2	AAGGCCGAGGATAAGGAGGT	397	123	-2.80012	1223	30	-8.63358	123	30	-4.36746
CFLAR	ATTACCTATAGTCCGAAACA	524	713	1.02693	587	191	-2.7932	713	191	-4.362
SMEK1	GGTCAACTAAAGTTCGAAGC	1167	716	-1.05722	797	192	-3.50262	716	192	-4.35902
PSMC5	GGTGACACCCAATTGCCGGG	292	111	-2.26319	489	27	-6.68416	111	27	-4.34014
CENPO	TTTGCAGCTATCTCTTCCAG	1405	1219	-0.149427	1366	332	-3.50019	1219	332	-4.33342
HIST1H3D	TCTAGTCCGTGAGATCGCGC	321	654	2.07582	565	177	-2.87944	654	177	-4.32464
RRN3	ATAGCAGACATCCTTCATGT	939	110	-5.33166	1641	27	-9.54413	110	27	-4.31212
MYOT	CAGTGGTGCACAAGACTCGC	990	629	-0.964931	123	171	0.594638	629	171	-4.30811
OR8J3	TAAGACACAGAGAATATACA	481	592	0.763752	86	161	1.2692	592	161	-4.30299
TUBA1B	TGCGAATTCGGTCCAACACA	2196	1080	-1.64003	1867	297	-4.50077	1080	297	-4.29847
SYNCRIP	TATTCCTAAGAGTAAAACCA	534	788	1.23947	475	216	-2.00921	788	216	-4.295
RAB2A	TACATCATAATCGGCGACAC	568	533	0.0557227	271	145	-1.61501	533	145	-4.29456
TUBA1A	TACAGAAAGCTGTTCATGGT	411	251	-1.05973	267	67	-3.32807	251	67	-4.2697
MYBL2	CAAGGGGCCATGGACCAAAG	392	101	-3.2659	460	25	-6.69496	101	25	-4.2582
SHC2	CCTGACGCGAAGGAGATGGA	385	885	2.39577	839	247	-3.03843	885	247	-4.24358
SERTAD1	GCCACCAGGCCGTAGCATCG	206	386	1.84514	189	106	-1.4927	386	106	-4.23739
LSM8	AGTATTCAGCTCTTCACAGG	547	72	-4.98025	680	17	-8.36016	72	17	-4.23294
AGPAT2	CAAAGTGTGGATCTATCCCG	1178	459	-2.24373	1295	127	-5.60282	459	127	-4.22999
TTC1	AGAGAGCACTAGACTAAAGG	1220	131	-5.57454	2303	34	-9.8737	131	34	-4.21221
SCD	CAGGTGTAGAACTTGCAGGT	507	54	-5.48835	363	12	-7.50413	54	12	-4.21156
PSMC4	GTGATGTACGCGGACATCGG	484	33	-6.53765	541	6	-9.49687	33	6	-4.21091
FDX1L	CCCAGTGAGTGGCAGAGTCG	314	26	-5.95628	512	4	-9.85698	26	4	-4.2105
UBR4	GGTGTCAATGAGTTGCAGCG	1119	197	-4.3029	1798	53	-8.33914	197	53	-4.20439
GLTSCR2	CCTCTGACAACAAGCCACTG	799	169	-3.81444	722	45	-6.53538	169	45	-4.20305
GTF2IRD2	AGGAAGATCACATTCAACCC	649	541	-0.253603	912	152	-4.36088	541	152	-4.19491
TOMM40	GTACGAGTCGAAGTTCGGAA	1411	624	-1.91517	1360	176	-4.96765	624	176	-4.19215
TDP1	GCAGAAAAGCGGTTCCCAGG	716	641	-0.0671386	230	181	-0.720691	641	181	-4.19021
ITPA	AGGTAGTCACTCACATGTAG	3511	2096	-1.13261	3369	600	-4.24891	2096	600	-4.18822
KIAA1147	CTTCTAGCTATTTCCGAAAG	191	505	2.73992	102	142	0.593561	505	142	-4.18737
PEX3	TTGTAGGAGTATATATTCTG	343	941	2.85666	273	268	-0.208049	941	268	-4.1821
HNRNPR	AGAACCAGATCCAGAAGTCA	838	1083	0.895012	793	310	-2.37479	1083	310	-4.17142
PTPRK	TGTGTAACTCAGTCAGAACG	336	706	2.15754	482	201	-2.21077	706	201	-4.16981
CENPO	GGCTGGTCAGTTTACCACTG	1408	1216	-0.161491	1522	349	-3.63923	1216	349	-4.16677
CUL3	GAGCATCTCAAACACAACGA	3444	1178	-2.59527	2002	339	-4.35668	1178	339	-4.15726
AGTR1	CAAGCATTGTGCGTCGAAGG	363	947	2.72616	336	272	-0.659302	947	272	-4.15557
P3H1	GGATGTGAGCAGACTGACCC	1066	878	-0.285657	769	252	-2.78598	878	252	-4.15472
KIAA0895L	TGTGCGCAAATACATGCAGA	273	502	1.80403	183	143	-0.733228	502	143	-4.14645
CENPQ	AGAAGGTCTGGCATTACTAC	1102	649	-1.16401	899	186	-3.86067	649	186	-4.14429
MED21	CAAAACTGATCTGCAAGCTT	870	278	-2.75344	489	78	-4.40824	278	78	-4.1336
TUBA1C	ACACAATCTGGCTAATAAGG	1498	223	-4.74862	2005	62	-8.25325	223	62	-4.12853
TMEM209	TGGTACTGGGCGAACGAGAA	708	1228	1.66581	597	357	-1.3744	1228	357	-4.12622
NUBP1	TTCACACAGGTTCACCAGAG	1016	141	-4.90725	929	38	-7.49105	141	38	-4.12487
IL17RD	GGAGGAAGTAGGCGAAACAC	109	413	3.64215	242	119	-1.80388	413	119	-4.09507
CRYGC	TACGAGAGGGAAGACCACAA	393	932	2.47792	409	274	-1.10346	932	274	-4.08114
MCTP1	GGTGGCACAAGTGCGCCCCG	53	75	1.05292	78	19	-3.12705	75	19	-4.0731
CDH1	CTGGAGATTAATCCGGACAC	485	577	0.675084	379	169	-2.04735	577	169	-4.06898
U2AF1L4	TGGCTGAACTCAGTAACCGC	340	741	2.25349	338	218	-1.18877	741	218	-4.06889
MTX2	AATCAAGTAGTATCAGAACT	1070	1221	0.569371	619	363	-1.42064	1221	363	-4.05485
KCNMB1	GATGACGGCACACACCACCA	1222	1051	-0.172306	808	312	-2.40399	1051	312	-4.05475
C17orf49	AGACGGAAATAGAGATGCTG	84	121	1.12827	4	33	3.3603	121	33	-4.0495
CRNKL1	TATATCGCTCATAAATGGTG	1032	239	-3.5921	2010	69	-8.02224	239	69	-4.02605
PPIL1	AAAGACTTCATGATCCAAGG	2545	503	-4.02784	3302	149	-7.45398	503	149	-4.0245
RREB1	CAGCACAACACAGACACTGG	737	1165	1.42261	493	350	-0.970006	1165	350	-4.02011
PPIAL4G	CCACCCTGACACATAAACCC	213	34	-4.34091	340	7	-8.19383	34	7	-4.00849
CLSPN	TGACATTAGACCTTCACCTG	579	786	1.02163	808	236	-3.05562	786	236	-4.00731
TEX30	GATGCCAGTGACATCAAATG	1448	2094	1.1925	864	635	-0.892687	2094	635	-4.00381
TNFAIP8L2	ACCAAAGCTAAGTGCCGTCA	1203	1229	0.279279	537	372	-1.02835	1229	372	-3.99789
ATP2A2	GTTCAACTCGAGCAAAACAG	700	322	-1.80324	172	95	-1.52284	322	95	-3.99775
JMJD6	TTAATTCCCTCAGGATAACG	300	634	2.16994	554	191	-2.65687	634	191	-3.98606
HNRNPK	CTGTTGGGACATACCGCTCG	1560	268	-4.37975	1208	79	-6.51447	268	79	-3.97873
MED29	AGCATCTTATAACGCTGCAC	1243	831	-0.832661	1224	252	-3.88464	831	252	-3.97834
TRIM49	CAGACACCGTCCCATTGAGT	277	154	-1.29331	905	44	-7.11715	154	44	-3.97715
CDC37	TTGGTGCATTGACCTAGAGG	349	121	-2.50688	389	34	-5.67299	121	34	-3.96519
TXNL4B	CAGTTTGGTCCACATCTACC	1131	799	-0.687862	1158	244	-3.82868	799	244	-3.95451
CHMP4B	CACGGCACCAAAAACAAGCG	872	353	-2.13933	916	106	-5.19635	353	106	-3.95285
WDR34	AGGGCACGGACGCCACACCC	392	692	1.70468	110	211	1.337	692	211	-3.9527
VCX3A	TGAGGCGGAGAGCGGGCCAG	1059	527	-1.60392	512	160	-2.88072	527	160	-3.95067
KRT84	CCTCAGCAATGATCCCATCA	996	1346	1.01305	1013	414	-2.27527	1346	414	-3.94928
RPL7	TAGAGCCATATATTGCATGG	717	94	-5.02185	1267	26	-9.00782	94	26	-3.93039
INTS1	GAAGATCACCAACTTGATGG	615	288	-1.75447	521	87	-4.31218	288	87	-3.91287
L1CAM	CTTGGGGACAGTGACAAGTG	521	613	0.646579	178	189	-0.0252502	613	189	-3.91138
GPR89A	AAAGATGATGAGCTCAAACA	1631	217	-5.04235	1763	65	-7.84406	217	65	-3.90067
TTF2	TGTTGTAAGGTAGACACGCC	448	617	1.05708	267	191	-0.944028	617	191	-3.89909
ST3GAL5	TAATATTCAAGGTCAGACAG	654	1493	2.38622	1220	467	-2.43201	1493	467	-3.89816
FNTB	TCGGGCCTCAGACTGTACAG	679	188	-3.11504	234	56	-3.4157	188	56	-3.89387
SKIV2L2	TTGTCTTGTTATGACCACAG	547	105	-4.03599	543	30	-6.71621	105	30	-3.87711
ATP2A2	AGATAACAGAAGTACAACCA	1070	685	-0.945507	815	214	-3.30361	685	214	-3.87563
GOLGA6L9	TCTTACCTCCAGATCCTGCA	627	721	0.587595	991	226	-3.63879	721	226	-3.86752
MALSU1	GGGACGCCCAGAATCGGACG	424	557	0.933039	745	174	-3.57121	557	174	-3.86474
TLCD2	CGGGTGGCCATGGATGGGGT	280	381	1.01955	558	118	-3.78233	381	118	-3.86424
PADI6	TGGGAGGGTCTTGATCGATG	1513	2000	0.956524	1136	634	-1.54344	2000	634	-3.86115
MON1A	CGTCCATGCCCGTTCCTACG	661	647	0.16622	552	203	-2.50703	647	203	-3.85924
RTFDC1	AGCCTTGAAAGAGATAAAAG	533	101	-4.06632	434	29	-6.25839	101	29	-3.85137
PDHB	GCACTGCCCAGGCTTAAAGG	1793	2897	1.48479	1364	925	-1.08467	2897	925	-3.84315
PEX12	GGCCATGTTCACAAATGGGT	395	344	-0.138892	480	107	-3.65085	344	107	-3.84171
PTCHD1	TAATTACCTAGCATGACGAA	399	553	1.07234	304	174	-1.46319	553	174	-3.84169
ZNF304	TGGAGAGAATTGCTTCAGAG	375	687	1.80097	410	217	-1.65255	687	217	-3.84106
CUL3	ATAACTTGTACATGCAACCA	3045	612	-3.987	3457	193	-6.965	612	193	-3.84029
TRIM77	GCTGATCTGTAGGAGACACC	632	879	1.0858	461	279	-1.34253	879	279	-3.83608
BTK	CTGTGTTTGCTAAATCCACA	701	1658	2.48009	1061	530	-1.80398	1658	530	-3.83102
WNT2B	TACAGGCGCGAGTAATAGCG	250	551	2.27466	446	174	-2.36233	551	174	-3.83011
IGBP1	ACTCTGCCACATGATAGCAA	933	606	-0.906958	662	192	-3.0646	606	192	-3.82511
DDIAS	TCAAGTCTGAGTAACGAAGG	721	1303	1.77382	582	418	-0.944325	1303	418	-3.81435
TMEM209	AGGAAAGTGGTCTTAGCCTG	800	1494	1.8609	799	480	-1.36689	1494	480	-3.8127
N4BP2L2	TGCTGATAATCACAATGTGA	634	890	1.11014	511	285	-1.53512	890	285	-3.80852
HDAC3	ACCTGGAGCACAATGCACGT	800	549	-0.762387	1306	175	-4.88493	549	175	-3.80051
WDR11	CACATACGAATAGCAAACTG	621	1195	1.93706	434	385	-0.446751	1195	385	-3.79846
TRAPPC11	TTCATAGAACACAACCACCA	2725	50	-10.0832	1936	13	-11.3179	50	13	-3.79635
GNAT2	AAGATGCGGAGTCATTAAGC	834	991	0.67472	559	319	-1.48302	991	319	-3.79568
PARP15	TGAACAGAGGAAGTACACAT	751	485	-0.920623	489	155	-2.84575	485	155	-3.78472
RFWD2	GCTAACGTGCTATTATACCA	599	1039	1.66431	596	336	-1.51249	1039	336	-3.78249
ORC1	AACTCCTTGACCATACCGGA	1003	313	-2.81852	982	99	-5.51589	313	99	-3.78093
SERTAD2	TGTGAAAGGGACCTCCAGCG	507	699	1.06106	429	226	-1.66449	699	226	-3.76828
CYP4Z1	AAGGATCCAGGAGATAGCAC	1052	1141	0.436034	1011	371	-2.52794	1141	371	-3.76791
IL1B	CTTCGACACATGGGATAACG	654	713	0.448209	180	231	0.414889	713	231	-3.76269
APOC2	GGAGGACAAGAAACAGAGCT	256	673	2.73635	802	218	-3.22259	673	218	-3.76064
TP53TG3B	GGGCTGCGAAAGGCGGGACA	532	238	-1.86967	395	75	-3.99416	238	75	-3.76064
EVX1	TCAAATTTGTCCGAAGCCGT	850	660	-0.439696	725	214	-3.02733	660	214	-3.75661
ZNF763	AGACGCATGGTAATGCACAG	68	25	-2.16144	4	5	0.141872	25	5	-3.75372
VRK3	TGTGGGCAAAGCTTCAAGTG	349	768	2.27937	525	250	-1.90452	768	250	-3.75089
TUBA1B	AAGTCTACAAACACAGCCCG	974	749	-0.465332	1463	244	-4.382	749	244	-3.74745
KANSL1	CTGTACTGAGCTGTAAGAAG	637	436	-0.767924	446	141	-2.84711	436	141	-3.74045
TINF2	CAGAATCTGGACCTATAGTG	1112	194	-4.32595	929	61	-6.46828	194	61	-3.73779
EPSTI1	TGATAGCACCAAATATAAAC	198	493	2.58474	192	160	-0.585865	493	160	-3.73762
PTH2	CTGGGACTGGCACCTACCTG	383	647	1.58916	566	211	-2.47629	647	211	-3.73745
VPS13D	AGATCCACGACAACTAACAC	1175	360	-2.86989	1132	116	-5.49161	360	116	-3.73668
ARHGAP33	GAGATGTGCAGCAAGCTCCG	308	758	2.56922	462	248	-1.62242	758	248	-3.7343
SNAPC4	GTGCCGTAGCCACTGCACAT	1270	1032	-0.321225	1209	339	-3.16238	1032	339	-3.73254
SYT4	AGAGAGAGACTGTGAAGACC	225	531	2.4498	310	173	-1.52226	531	173	-3.73002
FXR1	TACCTTCTTTAAATGCACAG	325	838	2.69273	579	275	-1.91279	838	275	-3.7287
CHRNA9	TGGGACCGAGATCAGTACGA	703	863	0.759344	553	286	-1.71294	863	286	-3.69863
SLC17A3	CTATGGTGGCATACTGACAA	274	245	-0.0703015	154	79	-1.68275	245	79	-3.69457
PCF11	CAGCTACTGACTGACCATGG	758	692	-0.0159727	1085	229	-3.82239	692	229	-3.69441
GOLGA6L1	ACATCATAGGATGGGTAGGG	1221	370	-2.89933	637	121	-4.03706	370	121	-3.69311
DDIAS	CAGATTGTTCTACCAGACCC	1496	1883	0.827775	2351	629	-3.2846	1883	629	-3.69265
TOPBP1	ATGTGAGTAGAATCATTCAA	792	1065	0.998841	1491	355	-3.55056	1065	355	-3.68692
GBA	CGCTATGAGAGTACACGCAG	449	1160	2.70515	1108	387	-2.64556	1160	387	-3.68653
DONSON	TGAGGACGGAATATCAGGCT	871	659	-0.507572	868	219	-3.39875	659	219	-3.67891
HIST1H3E	ACGGCTCGTAAATCCACAGG	451	810	1.75201	253	270	-0.0130764	810	270	-3.6779
PSG9	GATCCAGAATGTCACCCGGA	656	457	-0.722078	461	151	-2.76727	457	151	-3.67663
PRAMEF5	TTTGGAGGCAGCACAGCTTG	935	670	-0.649986	239	223	-0.325943	670	223	-3.67479
FBXW11	GACACGGCGTAAAGTGATGT	1051	978	0.0342242	1152	327	-3.13252	978	327	-3.67463
ZNF76	GGAAGTCACATCTGTATGGA	1274	1059	-0.261741	941	355	-2.46167	1059	355	-3.66879
SSFA2	TGAGCTCTGAAAATACAACT	821	713	-0.146691	409	238	-1.43191	713	238	-3.66837
HIST1H3D	CCGTTACCGGCCCGGCACGG	81	166	2.02545	14	53	2.53035	166	53	-3.66609
JOSD1	TCTACCATGAGAAACAGCGC	228	468	2.08601	177	156	-0.455703	468	156	-3.65069
GUCA2A	AAAAGGAGAAATTTCCATCC	354	834	2.45837	470	281	-1.37133	834	281	-3.64497
TMEM31	AAGGTTGATCGTTCTGTCGC	697	1960	2.93471	976	665	-1.0719	1960	665	-3.64344
ST6GALNAC5	CCTCGGAGTGGCGGACCACA	590	449	-0.491084	416	150	-2.54114	449	150	-3.64104
FBXW11	AGACTATAGAATCTAACTGG	663	525	-0.387797	507	176	-2.63747	525	176	-3.63976
TAAR5	TGGGGCAAGACCCATTCACC	339	647	1.90614	643	218	-2.70112	647	218	-3.63453
DGCR14	GGACGAGGAAGAGTATATCG	1103	176	-4.55498	1673	57	-8.00936	176	57	-3.63383
GSTM2	GTGAGTCCCATCAATCAAGT	510	1291	2.65392	455	440	-0.244312	1291	440	-3.62112
CHERP	GGCATGTGGGGCGAGCAGCG	602	181	-2.89804	658	59	-5.72729	181	59	-3.61911
PTTG1IP	CATCACCATGTCGGTAGTCG	1252	1836	1.22862	922	628	-1.07234	1836	628	-3.61647
EEF1A1	GCACAAATGCTACTGTGTCG	349	73	-3.77607	313	22	-6.04405	73	22	-3.60736
EPS8L1	GGACGATGGCGTGCATACCG	325	1009	3.17946	80	345	3.20566	1009	345	-3.60445
KIAA1217	ATTGGTTACTCTGAAAGACG	756	1258	1.55756	250	431	1.11017	1258	431	-3.60386
NPIPA3	TGTCAGAGGCAGAGGAAAAC	548	745	1.025	346	254	-0.887772	745	254	-3.60326
EPRS	AATGTATATCAAAACACACG	687	307	-1.87808	411	103	-3.37259	307	103	-3.59751
SPC24	GGAGGAGGACACCCGTCTGA	427	93	-3.69605	729	29	-7.48014	93	29	-3.59731
CATSPER4	AGAGAAGAGGGAATATGCAA	763	705	0.0155321	283	241	-0.539701	705	241	-3.59265
CENPO	AGTACCTGAATGCTTACTCT	3082	1799	-1.1914	2304	620	-3.2707	1799	620	-3.59203
RPS15A	ATCAACAATGCCGAAAAGAG	760	162	-3.79192	461	53	-5.12404	162	53	-3.58959
SPATA31C1	GAAAAGCAGTGGGGACATTG	636	1460	2.40046	670	503	-0.841187	1460	503	-3.58932
SERF1A	TAGCAAGGGAAAGAGGAAAG	1252	525	-2.0529	1987	179	-5.82651	525	179	-3.5867
RPL37A	TCCGGAGGGAGGCCCCATAG	641	81	-5.10158	176	25	-4.45044	81	25	-3.58102
SON	GGACATCATAGAGCGCTCGT	1406	839	-1.13089	1461	289	-3.98382	839	289	-3.57513
HSDL2	GACGTTTATGCAATTAAACC	222	546	2.55713	410	187	-1.9978	546	187	-3.57468
VCP	AATGAGACTCACGGGCATGT	420	32	-6.23935	939	8	-10.3921	32	8	-3.57308
C12orf77	AGACGCTGGACAGCATACGA	66	32	-1.52815	48	8	-3.53333	32	8	-3.57308
C1orf50	TATCTCTATAAACGGGAGAG	625	643	0.296357	212	221	-0.067827	643	221	-3.57156
RPL23A	GCACGTCACCCACCTTCCGG	524	95	-4.17606	489	30	-6.46961	95	30	-3.56857
SETD7	ACGGAGAAAAGAACGGACGG	329	407	0.773655	315	139	-2.06399	407	139	-3.56551
ZNF282	CAGGGAAGAACCTTGTGTGT	375	1025	2.84918	290	356	0.314915	1025	356	-3.55512
SNRNP48	TACTTACTCAAAGTAATCGA	1069	921	-0.167714	946	320	-2.7173	921	320	-3.55075
SUN3	GGAGGACCCGGACCACACAG	715	823	0.590739	737	286	-2.39026	823	286	-3.5465
INTS6	GTTACCTTGATAGCATAGGG	1042	63	-6.99575	1253	19	-9.59543	63	19	-3.54601
GOLGA8O	GCAGCAAAGCACATACAGAG	1136	1174	0.309428	747	410	-1.57841	1174	410	-3.54116
ZNF773	ACACGGGAGAGAAGTCACAT	871	1117	0.874963	264	390	0.748312	1117	390	-3.54068
UBE2N	CCTCAAAGGGGGAATCCTGA	477	736	1.35509	166	256	0.841652	736	256	-3.53951
SRPR	TCAAGCTCTTTGAACCCACA	903	273	-2.89798	560	93	-4.33172	273	93	-3.53902
FAT3	GCTCACTTGGCGATTAACGT	436	561	0.879079	763	195	-3.36374	561	195	-3.52957
CREG1	AGCGAGAGGACGTCGGCGAA	501	833	1.55134	787	292	-2.49672	833	292	-3.51937
KARS	TGTCTACATGGAACTTGTGT	2073	147	-6.67256	2761	49	-9.52626	147	49	-3.51681
ATXN3	TATGCAATTATAAGGAACAC	451	713	1.41802	365	250	-1.05013	713	250	-3.51285
CHMP5	GACTGACTGCATTGGCACGG	849	589	-0.734237	1417	206	-4.70011	589	206	-3.51253
GOLGA6B	TACACAAAGCACAAATGGAG	537	884	1.52603	878	311	-2.60777	884	311	-3.50985
PSMC3	GTTGGAGACAAGGTACGGCA	800	65	-6.2266	512	20	-7.38426	65	20	-3.50703
MTMR11	TAATCGTCCAATGTTGACCA	477	1302	2.8506	551	460	-0.5904	1302	460	-3.5066
ANKLE2	GAAGCGTATCCGTTACGTGG	967	79	-6.23996	1238	25	-9.0316	79	25	-3.50477
EIF1	ATAGCTTACCGAAAGAGTGG	782	275	-2.50239	557	95	-4.27095	275	95	-3.49688
DROSHA	TACAGATCTGATTATGACCG	840	1141	1.02563	1138	404	-2.60786	1141	404	-3.49659
CHAF1B	AGATGTGTATGATATTTGCT	1022	597	-1.18483	761	210	-3.18556	597	210	-3.49508
TALDO1	CAAGGAAGCTGGGATCAGCA	354	568	1.45327	374	200	-1.62624	568	200	-3.48953
SNX19	GATAGCGACGATTCACAGTG	992	1183	0.684802	865	420	-1.86819	1183	420	-3.48888
GAREML	GGTGACAGCTCATACCCTGG	381	962	2.6416	427	341	-0.693048	962	341	-3.48849
U2AF1	TGATTGACTTGAATAACCGT	349	31	-5.83104	248	8	-7.2618	31	8	-3.48365
RANBP2	TGGTACTTCAGAGACAAGCA	1156	829	-0.648646	753	294	-2.37649	829	294	-3.48229
ZCCHC2	TGCATGACACAGTGTAACGT	238	931	3.77442	211	331	0.88595	931	331	-3.47802
GLIPR2	TGAAGGCCCACAATGAGTAC	1256	951	-0.506469	449	339	-0.824916	951	339	-3.4703
PTPN13	TTACTTACAAGAATAGACCG	633	1101	1.6721	292	393	0.530744	1101	393	-3.46997
ASMTL	CATTGGAGCGGACACGATCG	400	773	1.94192	429	275	-1.20713	773	275	-3.46994
NPPB	TAGCCACCGAGGGCATCCGT	517	574	0.494848	475	204	-2.14197	574	204	-3.46077
ZNF281	GAGGATAACACGCATTGCGG	857	560	-0.890745	482	199	-2.23397	560	199	-3.45996
CAAP1	TGAAGTACCTTTAACACATC	467	681	1.20703	264	243	-0.358095	681	243	-3.45562
CEND1	GGTGCCCCAGGTCACCACCG	357	263	-0.572678	254	92	-2.50141	263	92	-3.4539
NOL7	GGCGAAAGTCAGCTCCTCCG	616	387	-0.990924	479	137	-3.08109	387	137	-3.45011
ZNF516	CCTCACTGAGTGATCCGCAG	507	641	0.83443	256	229	-0.424428	641	229	-3.44934
MEOX2	TCCCGCGATTATGCAAGATG	495	768	1.36996	396	275	-1.0191	768	275	-3.44915
PYURF	AGCGCCGGATCGAAGTCGCG	1429	980	-0.766339	1170	352	-2.99663	980	352	-3.44701
FDX1L	TTCACTCACATACACATGGC	1477	930	-0.990348	1212	334	-3.20304	930	334	-3.4459
SYT9	AAAAACACTTCATCAAACAC	1304	1301	0.21721	858	469	-1.58969	1301	469	-3.44231
BBS4	TTGAGGTTATCAGCACTCTG	697	1440	2.12482	623	521	-0.58692	1440	521	-3.43272
CAP1	GGAGTTCCATACCACCGGAC	312	599	1.91982	477	215	-2.02988	599	215	-3.43159
WBP11	GGAACACCATGTCCAAGAAG	1390	843	-1.08839	828	304	-2.5225	843	304	-3.42985
FAM193B	TGTGCCGACAGGAACGAGCT	1027	932	-0.0315242	407	337	-0.607985	932	337	-3.42438
ETV3L	AGACCTCTGGGGATAAGAAG	2342	1877	-0.358005	1934	682	-2.63112	1877	682	-3.42352
UGT2A3	GGTCTCCACAGGGAATCACA	963	591	-1.0554	204	213	-0.0641228	591	213	-3.41805
ZNF720	GGCCATAGAATTCTCTCGGG	105	22	-3.52269	272	5	-8.1156	22	5	-3.40854
PIWIL4	GTCGCTACATAAAATCAACC	460	488	0.375475	162	176	0.0276397	488	176	-3.40631
ARHGEF7	TATTTATCCAGGCGCATGAA	404	297	-0.579037	386	106	-3.16	297	106	-3.40383
MTDH	TACCACTTCTGATTATCAGT	635	825	0.907311	515	300	-1.43359	825	300	-3.4027
HES3	GGAGAAACACTACTCGCACC	376	264	-0.69757	270	94	-2.59542	264	94	-3.39997
FAM173B	GGCTGGCGTTACAAACGGCG	386	748	1.94848	337	272	-0.666266	748	272	-3.39936
SKP1	TGTTGTTGTAGGTCATTCAG	673	579	-0.171154	566	210	-2.48733	579	210	-3.39716
NUP214	CAATGGTACAGAAATCACCC	634	405	-0.947787	977	146	-4.61631	405	146	-3.39655
TUFT1	GGTGGACACCTGTATAAATG	103	174	1.54666	131	61	-1.88535	174	61	-3.39557
TIMM9	TAAGCAATGTTCTGAACAGG	1584	220	-4.93014	299	78	-3.2538	220	78	-3.39306
KIAA1456	CGTGCTTGTTCCATGGAACA	860	724	-0.228127	133	264	1.42416	724	264	-3.38945
MEPE	GAGGGCAGCAACGATATCAT	373	431	0.597048	292	156	-1.62108	431	156	-3.3879
PDXP	GCAACAACAGCCGGCGCGCG	430	206	-1.68758	178	73	-2.19411	206	73	-3.38649
YAP1	TCGAACATGCTGTGGAGTCA	1356	1073	-0.390968	819	394	-1.88913	1073	394	-3.37919
NKAP	TGATGAACATACACCAGTGG	925	524	-1.2643	1044	191	-4.15268	524	191	-3.3767
SEPN1	TCCTCATCCAGGATCACGGA	1229	2222	1.77876	1725	820	-1.92529	2222	820	-3.37597
DCLK3	TCTGGAAGAGAGGCACGCAA	351	718	2.08829	410	263	-1.20483	718	263	-3.37481
SLC6A8	GGGCGTGCACATCTCCAAGG	713	440	-1.03879	268	160	-1.36227	440	160	-3.3746
TPM1	GCTCGACAAGGAGAACGCCT	371	677	1.79047	257	248	-0.24791	677	248	-3.37236
PRKCSH	CAGGGACAAGTACCGGTCCG	916	863	0.066607	295	317	0.00320117	863	317	-3.37209
BCLAF1	TAAAGAGACTGGATATGTAG	783	932	0.678971	618	343	-1.54964	932	343	-3.36828
SF3B1	TTAGTTAGTTGATACTACTG	821	361	-1.92324	1006	131	-4.93441	361	131	-3.36807
TPSG1	CCTTCGACTTAGGGTGTGGC	649	718	0.486559	667	264	-2.34166	718	264	-3.36279
DEFB118	TGGGGTAGGAGCACAAGCAT	499	309	-1.02631	546	112	-3.85016	309	112	-3.35954
TRMT44	GCTGCAATGACAGGTATCCA	477	736	1.35509	413	271	-1.15203	736	271	-3.35922
MED21	ATTGGAGTATTGCAGCAATG	621	690	0.497699	777	254	-2.79198	690	254	-3.35763
EFR3B	TGATGGTAGAGAACTTGTGG	1714	2625	1.34386	1283	976	-0.812941	2625	976	-3.35379
FUT7	GTGGCTAGGAGACTCCATGG	286	402	1.10439	148	147	-0.179209	402	147	-3.35154
ELP4	CCAACGGCTAAACCTCCACC	523	482	0.00855864	349	177	-1.747	482	177	-3.34903
MANEAL	GCAGGTCCGAGTAGACGCGC	498	511	0.28881	562	188	-2.72733	511	188	-3.34622
OR5K1	GGTTGCATATGGCCACATAG	424	558	0.937726	599	206	-2.66553	558	206	-3.33964
CENPO	GGAGTGGTTTCTGTATGACA	1503	747	-1.6102	1506	277	-4.15472	747	277	-3.33736
PACRG	CAAAGCCCATCAAAAAACAG	425	1013	2.49275	621	377	-1.33951	1013	377	-3.33497
ZNHIT1	GCTGAGGGAGTCCCGCGTGG	403	333	-0.275516	244	122	-1.76617	333	122	-3.33234
COL16A1	GGTGCACATCTACTGTGACC	453	884	1.96953	449	329	-0.895035	884	329	-3.33115
ADAM18	TATAACAGTCAATTTGAACT	417	551	0.94807	170	204	0.258297	551	204	-3.33002
STYK1	GAAAAACAAGTATATCACAT	979	1224	0.808777	870	457	-1.68343	1224	457	-3.32908
APOBEC2	CCTGTGACAATCTCAAAGGG	255	513	2.03689	73	190	2.02026	513	190	-3.32542
PAQR5	CGTGTATGCAGAGTAGGCAA	297	701	2.45879	429	261	-1.32907	701	261	-3.32224
SCAI	CAAGTCTTGGATAATCGGTA	462	661	1.15708	232	246	-0.0281721	661	246	-3.3214
RPL39	TGAAAACTGGAAATAAAATC	389	329	-0.214962	210	121	-1.43562	329	121	-3.31945
DLD	ACTGCTACGAAAGCTGATGG	1083	947	-0.128851	1373	354	-3.36198	947	354	-3.31911
PEX6	AGGGACTGGAGATTCACTAG	1180	687	-1.19448	749	256	-2.68705	687	256	-3.31886
AGAP9	GATGGGTGCACAGGCTGATG	436	543	0.793879	552	202	-2.5185	543	202	-3.3143
ZNF638	TCATAAATACGTACTTCAAG	859	1133	0.948605	279	425	0.820993	1133	425	-3.31253
UTP14C	TGAGGCAGAAGAAAGACCAG	705	574	-0.315285	711	214	-2.98131	574	214	-3.30994
INPP5B	GTCCGACACTGTGATAGTGG	960	1124	0.636496	915	422	-1.98981	1124	422	-3.3095
H2AFZ	CGTTCACCCATTTACCTCTG	1593	1896	0.680914	1903	715	-2.48136	1896	715	-3.30464
SURF4	GCTGGCGTCAAAGTGAAGGA	373	404	0.428476	473	150	-2.84301	404	150	-3.30426
ZNF624	AAGACTCCCACTAGTCAAAG	683	966	1.13033	390	363	-0.333645	966	363	-3.30297
SIGLEC10	GTGTGACACAGACCAGGCAC	928	1346	1.19834	1017	507	-1.80824	1346	507	-3.30285
NSMCE2	AGTGAGTAGTGAATATAGTA	504	459	-0.0224794	438	171	-2.35999	459	171	-3.30115
RBBP8	AATCGATCAGACAGATCCAG	674	812	0.70991	689	305	-2.08098	812	305	-3.29933
NEDD1	GGCTGACACTCCTCTAACTG	752	58	-6.34414	1302	19	-9.68621	58	19	-3.29811
TMEM19	ACTGCTTGGAAAAATCGACT	735	872	0.670099	99	328	2.60586	872	328	-3.297
MAD2L2	CAAGACCTCAACTTTGGCCA	2214	1604	-0.623213	1469	606	-2.25829	1604	606	-3.29629
APEX2	CATGGATGAGTTTACCCAAG	1469	1236	-0.230001	1326	467	-2.62918	1236	467	-3.29135
HSF1	TGAAGACATAAAGATCCGCC	377	310	-0.287997	232	115	-1.78359	310	115	-3.28801
DDX11	TCTGTCTTCTTCCTGCGAAG	663	467	-0.693361	373	175	-1.92926	467	175	-3.28376
KRT78	TCAGATGCTTCAAGAAGTAG	419	744	1.72105	200	281	0.627367	744	281	-3.27903
MAD2L1	AGCAGGGAATCACCCTGCGC	495	526	0.380111	509	198	-2.37393	526	198	-3.27562
SLC16A10	GCAGGCAAATATGATTCCAT	568	591	0.325623	160	223	0.60532	591	223	-3.27333
C1orf146	AAGAGATGAGCTAATAATAA	291	554	1.89622	323	209	-1.18039	554	209	-3.27108
USP15	ATTTCACAGAATATTCGCTA	1820	1800	0.194525	1253	686	-1.58949	1800	686	-3.27013
SPNS2	CTGGTCCCAGCCACTAAAAG	617	969	1.40407	570	368	-1.19419	969	368	-3.26939
TCEB1	GTCAAATTGATATCATCTGA	880	870	0.192793	531	331	-1.27554	870	331	-3.26071
KLF16	CAGGTGCGACTTTAGGTGCG	363	500	1.05502	445	189	-2.16566	500	189	-3.26002
TMEM139	GAGAAAGAAATAAGCAACGG	126	216	1.59491	127	80	-1.21118	216	80	-3.25814
LOC100506388	CAAACCTCGTCAGCATGCAG	978	1035	0.371441	808	395	-1.85125	1035	395	-3.25541
PTPRN	CTCTTCTGAACAGACAATGG	1047	1365	0.918962	337	522	0.862371	1365	522	-3.25476
PRKAG2	AGGAGTATACAGCATCGAAG	692	971	1.10964	407	371	-0.38272	971	371	-3.25017
GRPEL1	AGGCATTCAAGCCTTCTGCA	2065	1017	-1.63603	1664	389	-3.59604	1017	389	-3.24785
INHBE	GCACAGTTACTGGACAACCG	602	752	0.804102	510	287	-1.51417	752	287	-3.24632
FIGNL1	ATTACGCATTCAGTATGCAT	1727	770	-1.89557	449	294	-1.15816	770	294	-3.24568
BMPR1A	ATGGCGTGGCGAAAAAGTGG	1975	2520	0.864206	902	969	0.00330999	2520	969	-3.24554
MAMDC2	ATTTAAAATCCACGGCAGAG	494	572	0.604404	336	218	-1.17486	572	218	-3.24038
EARS2	GGACGGCGCGAGGCCAACCT	873	274	-2.80002	741	103	-4.76082	274	103	-3.23664
ANKRD6	TGCTGCCCTAAATCACAAGA	593	1374	2.42394	769	529	-1.04782	1374	529	-3.23332
SLC30A9	AAAGAGGATTACCCATAGAA	564	736	0.918063	490	282	-1.46107	736	282	-3.23314
H2AFX	GCCGGTGTACACGGCCCACT	489	938	1.92565	839	361	-2.15129	938	361	-3.2262
SRSF7	AAGGTGTATGTTGGTAACCT	998	340	-2.59046	1548	129	-5.98949	340	129	-3.22522
ELOF1	CACGGTACAAGAGATGACTC	658	785	0.684144	679	302	-2.06961	785	302	-3.22233
ZBTB45	CAGCTGTCGCACTGTCTGCG	801	432	-1.39113	274	165	-1.34297	432	165	-3.2197
GOLGA8O	GATGAGTAAAATGTCGCAGG	653	236	-2.42667	350	89	-3.32617	236	89	-3.21257
ALKBH1	GAAACCTAATGTATGTAACC	678	1252	1.82983	1043	485	-1.97229	1252	485	-3.21196
PSMD14	TACCAACCAACAACCATCTC	1105	456	-2.09307	1209	175	-4.70231	456	175	-3.20769
GRINA	TGGGGGTTACCAGTGCAACA	293	748	2.66378	465	289	-1.28059	748	289	-3.20721
TSPAN13	GGATACTCACGGTGTAAAGC	327	504	1.34694	393	194	-1.81319	504	194	-3.20335
HIATL1	GCAGCATTCATAGCTATGGT	293	583	2.01182	391	225	-1.45695	583	225	-3.20156
GOLGA6L6	TGGCCATAGGATAACTGATG	1817	519	-3.06065	1032	200	-4.01858	519	200	-3.20117
HSD11B1L	TAGGGAGTGGAGAACGACGT	339	276	-0.313382	237	105	-2.0404	276	105	-3.20041
SDHC	CGGCCAAAGAAGAGATGGAG	524	570	0.441489	161	220	0.559436	570	220	-3.20036
KDR	CAAGAACTGAACTAAATGTG	997	1344	1.00652	366	523	0.673327	1344	523	-3.19884
ERH	ATACTTACACCAGGCAGCTG	954	171	-4.24858	855	64	-6.16615	171	64	-3.19712
KCNRG	CAATTGAGATGCTAACAGGG	808	1029	0.856303	778	400	-1.73238	1029	400	-3.19669
HMCES	GATGTCAGGGAACAAACCAG	567	725	0.864794	660	281	-2.17109	725	281	-3.19617
FASLG	AGAAAGCAGGACAATTCCAT	1170	1189	0.265402	1137	463	-2.28554	1189	463	-3.19431
DCTN2	TGATCAAGCGGAGTTCGATG	672	816	0.730551	876	317	-2.55767	816	317	-3.19257
PARK2	ACCTGATCGCAACAAATAGT	539	1391	2.70549	568	543	-0.271717	1391	543	-3.18937
IRF8	GCGTAACCTCGTCTTCCAAG	836	1031	0.772212	371	402	0.0229689	1031	402	-3.18703
ARHGAP11B	AGTCCCGCAATATCACAAGG	831	651	-0.416424	1182	253	-3.7928	651	253	-3.18386
GOLGA8J	CCAAGACTCACATCCCTAGG	940	666	-0.679625	789	259	-2.78271	666	259	-3.1826
GON4L	TGGCTTTCGAAACTTAGAAG	272	343	0.821206	487	132	-3.20536	343	132	-3.18166
XKR5	TGGCCACCGACTTTCTCCAG	586	863	1.23508	311	337	0.0228461	863	337	-3.17772
PRRC1	GGTGGCATAGAAGTAACAAG	52	109	2.03614	6	40	3.26509	109	40	-3.17718
SOBP	TGTGCCTGGTGCCAGAAAGT	1077	1336	0.788527	1513	524	-2.67059	1336	524	-3.17356
GPR107	ACATACTGCATGGAACACCA	963	1523	1.42574	738	598	-0.661937	1523	598	-3.17226
ZNF675	GAGATGGTGAATGAACCCCC	788	499	-0.972199	700	194	-3.17225	499	194	-3.1715
DDX23	ATGACCTCCAAGATGTGTGG	2006	238	-5.34739	2133	91	-7.54285	238	91	-3.17121
GLTSCR2	AACTCATCCTGGCCAACCAA	1995	481	-3.50465	1381	187	-4.8636	481	187	-3.16975
OR5D14	AACAAAAATCAACAAAAGAG	801	967	0.716128	401	379	-0.297803	967	379	-3.16903
SYNPO2L	TAAAGGCCGGAAAATAACCG	1581	711	-1.87233	1056	278	-3.3063	711	278	-3.16774
NPNT	CAACGGATATATGCTCATGC	1190	1986	1.56822	531	784	0.752959	1986	784	-3.1587
PRR5-ARHGAP8	AGAGCTGCAGAGAGACAAGG	1067	635	-1.13643	736	249	-2.71035	635	249	-3.15463
NOL10	GTGTCATAACATCGAACCCG	532	209	-2.2051	488	80	-4.34669	209	80	-3.15418
USP17L8	CAAAAGTGTCTGAAATCCCG	601	496	-0.279601	145	194	0.508832	496	194	-3.15224
ZNF626	GGCCATAGAATTCTCTCTGG	131	25	-3.79914	483	7	-9.01832	25	7	-3.1513
SRRT	GGAGCGCAAAACCAACGACA	520	448	-0.167254	732	175	-3.51641	448	175	-3.15121
EDEM1	CAATAATGAGACATGCACAG	1461	2180	1.27484	864	863	-0.168714	2180	863	-3.15078
USP9X	ACAAGTGCTATATCTAACAG	830	425	-1.52681	900	166	-4.12638	425	166	-3.14866
ZNF492	AAAGAAACCCTACAAATGTG	800	495	-1.03276	524	194	-2.48963	495	194	-3.1458
SCD	ATGTCGTCTTCCAAGTAGAG	995	515	-1.50068	509	202	-2.32752	515	202	-3.14512
C1orf234	TCCAGGACGAGATCCTCCAA	294	560	1.89781	166	220	0.488766	560	220	-3.14377
SLC16A1	ACAGACGTATAGTTGCTGTA	2617	3008	0.589983	2147	1195	-1.55368	3008	1195	-3.14243
LTA4H	TCTAGTGACCAACAAAACTT	1183	1949	1.53427	1938	774	-2.33742	1949	774	-3.13935
NUBP2	TCCTGGTCCTCTCAGGAAAG	1009	223	-3.71203	1194	86	-6.29621	223	86	-3.13834
NUP133	CAGCAAGGCTTGGCCAATAG	637	233	-2.39489	781	90	-5.19035	233	90	-3.13792
TCEB1	AGGTCCTTCACAGCCACCAT	1293	1123	-0.146659	1643	445	-3.25013	1123	445	-3.13745
VWA7	GTTCCGAGCAGCCTTAGGTG	794	1172	1.24339	1257	465	-2.5128	1172	465	-3.13432
ZNF821	ACACAGCACAGTTAGATCGC	751	1307	1.67522	1243	519	-2.22786	1307	519	-3.1337
HUS1	TAAGCTTATCAGGGCTGATG	2093	1347	-0.934063	2383	535	-3.69795	1347	535	-3.13354
TRIM56	GCAGCTACGAGCCCACGTGG	374	420	0.522709	328	165	-1.7638	420	165	-3.12986
PEX10	AGGACGAGTACTACCGCGGT	1221	1400	0.582279	1254	557	-2.08235	1400	557	-3.12875
ZNF468	CATGACAGAAATCAAAGAGT	888	949	0.396893	703	377	-1.63205	949	377	-3.1256
RPRM	TAGCCTGTACATAATGCGCG	536	744	1.07927	1023	295	-3.09256	744	295	-3.12486
GTF3A	TTGCCAATGCAGGTGTACCC	546	162	-2.92768	1224	62	-7.08458	162	62	-3.12266
IREB2	AATTCGGCAGAAATCGAGAG	727	429	-1.15565	80	169	1.54399	429	169	-3.1224
PDPN	GAAGATGACACTGAGACTAC	757	1077	1.14651	1012	429	-2.18935	1077	429	-3.11996
MS4A13	GAACCTGTAACTTACAAAAC	832	1042	0.812602	579	415	-0.949061	1042	415	-3.11968
RHBDL2	GGTACACCAGCCCCACACGG	845	608	-0.638874	490	241	-1.82755	608	241	-3.11886
PTEN	ATTCTTCATACCAGGACCAG	1853	2761	1.27188	1381	1106	-0.691534	2761	1106	-3.11513
U2SURP	GCATTAAAAGGCAGTCCGGA	1478	281	-4.11526	1047	110	-5.42806	281	110	-3.11374
CDH26	TTGCACATCCACGTGAACGG	632	813	0.881304	721	324	-2.04672	813	324	-3.1114
EPSTI1	CAGAGCTAAACCGGTTCACC	303	544	1.74398	366	216	-1.3968	544	216	-3.10899
SFPQ	ATGGGCCTCAATCAGAATCG	1528	1006	-0.873519	893	402	-2.04631	1006	402	-3.10827
ELF3	GCAGTCACGAAAACCATCTG	456	1182	2.71415	382	473	0.336527	1182	473	-3.10717
PRAMEF5	GGTGCTTCCTCAATGCCAAG	467	680	1.20318	862	271	-2.88604	680	271	-3.10579
ZFYVE9	TGAATAGACCGAAAACAGAG	718	1094	1.32596	316	438	0.60048	1094	438	-3.10403
GPR162	CACAGTGTGGGAGCAATGCG	532	858	1.47221	187	343	1.24971	858	343	-3.10299
PLK1	AACCAAAGTCGAATATGACG	426	151	-2.46077	519	58	-5.20562	151	58	-3.10165
SCP2	ACAGATCCCTTATTCAGCAG	786	1026	0.9209	486	411	-0.559497	1026	411	-3.10089
DNASE1L3	ACACGGACGTGAAACACCGC	895	728	-0.318177	334	291	-0.487605	728	291	-3.09853
CHCHD1	CATTCTAGCTAACCGCGTCG	1483	1131	-0.487852	1186	454	-2.43151	1131	454	-3.09638
INTS2	GTACAGACGTAAGAGTGCAC	451	74	-4.40913	57	27	-1.73988	74	27	-3.09602
KRTAP10-4	GAAGAATCCCCACAGCAGAC	531	697	0.932911	477	279	-1.42279	697	279	-3.09267
CLEC18C	TCGGGGTTGGGATTCCACAG	431	546	0.838302	587	218	-2.4863	546	218	-3.09165
DCAF8L1	CCGCATCGTGGACACATCCG	684	1030	1.29472	558	414	-0.867682	1030	414	-3.0902
REEP2	GATCGACGAGTACATCACGC	300	543	1.76495	303	217	-0.943481	543	217	-3.08854
CCDC27	ACCCATCTTACAGATGCAGG	579	1031	1.73273	747	415	-1.54995	1031	415	-3.08563
H2AFB1	CCAGGTGGAGCGCAGTCTAC	220	377	1.61457	300	150	-1.77466	377	150	-3.08389
FZD9	GGAGGCGCCCGAGAACGCCA	343	298	-0.144963	345	118	-2.65223	298	118	-3.08289
RUFY3	ACAGCAGTAAAGGTACTGAA	809	958	0.6656	678	386	-1.49127	958	386	-3.08077
BMPR1A	CAACTGGACAGGTTTCATAG	1111	2577	2.43317	1262	1046	-0.610148	2577	1046	-3.07221
TMEM64	CCAACACGCAGACCAGCACG	892	1503	1.59166	916	609	-1.12932	1503	609	-3.07149
DAND5	GCTGCAGCGTGGGCAAGACG	852	935	0.466312	436	378	-0.500602	935	378	-3.06949
USP31	GACGGCCCTATGGACTCGGG	848	790	0.0370948	337	319	-0.293711	790	319	-3.06882
C11orf49	TGTACTTGTGCCGATCACAC	889	964	0.435059	700	390	-1.54242	964	390	-3.06797
DENND3	CGGGAATAGGACCTATGGCG	759	883	0.618885	616	357	-1.44826	883	357	-3.06786
GOLGB1	GAAGTTAATCACAAGTAACA	367	603	1.51588	637	243	-2.42636	603	243	-3.06632
C1orf216	TCGGGCTGACATAATCCAGG	723	626	-0.154514	902	253	-3.15355	626	253	-3.05854
VPS37D	GGCCCACCTGAGGCGGACGC	451	396	-0.117676	432	159	-2.49555	396	159	-3.0583
C15orf65	CCTTTGGAGTATAATTGCAG	551	1132	2.10727	670	460	-1.05136	1132	460	-3.05733
HIST1H4E	GCGACGAGCAAGGCGCCGGA	300	320	0.387267	302	128	-2.15444	320	128	-3.05667
RAD9A	CCACTCCCTGTCCCGCATCG	1182	503	-2.01375	1165	203	-4.27074	503	203	-3.05425
PCDHB11	GAGTAGCGAGTAGTTGACCT	1037	1072	0.310041	797	436	-1.58697	1072	436	-3.05343
SKI	CCAGGATTACACGGGCAAGG	537	979	1.79359	1045	398	-2.44134	979	398	-3.05283
RRP15	GCGTGATAAGAGGCTGGAGT	1350	461	-2.58993	884	186	-3.82091	461	186	-3.05104
NCAPG2	CCTCCTTAGTAACATGACAA	1009	446	-1.91264	697	180	-3.33562	446	180	-3.0485
OR4D6	GTGTATGTAGCAACAGTCCT	526	1170	2.31507	608	477	-0.737044	1170	477	-3.04754
SDR39U1	CGGGCCCGGCCGGATCACGT	84	85	0.238109	2	32	3.92966	85	32	-3.04688
ADAMTS7	GGACGCCAGGTGGCACCGAG	196	326	1.53362	418	131	-2.86356	326	131	-3.04368
TTC1	CTGCAGTGCCTCATTTGAGG	1536	854	-1.3166	1276	348	-3.22862	854	348	-3.042
C2orf15	ACTTAGTAAATCTGCTACTC	313	905	2.99183	250	369	0.745634	905	369	-3.0416
TMPRSS11A	TGGAGTCATTGCACCCAAGG	266	518	1.9531	433	210	-1.85698	518	210	-3.04131
ACSM6	CAGGGATAAAGATCCACCAA	1234	999	-0.33101	254	408	0.944343	999	408	-3.03866
CLPTM1L	CACTTAACAGCAGATCGAGG	589	673	0.570619	708	274	-2.39563	673	274	-3.03779
NAA50	GATGTCTGGCACCTTACCGA	1204	126	-5.63892	849	49	-6.73425	126	49	-3.03603
LIN52	TTCTGGCCAAAGATCTGGTG	820	891	0.440203	313	364	0.188442	891	364	-3.03501
GPD2	CAGGACAACATAACGATGCA	619	1293	2.15235	903	530	-1.4228	1293	530	-3.03212
KANSL1	TCACTGTCTACCAAATCATG	820	890	0.43726	955	364	-2.43789	890	364	-3.03141
PRAMEF6	TGGTCTGAAGCTATGGCCCG	446	504	0.540192	436	205	-1.92916	504	205	-3.02971
GMNN	TCCATCCTCTCAGTATTGGA	938	230	-3.44102	1369	92	-6.4678	230	92	-3.02962
DCUN1D1	TTAGTGTGTTGATTATTGCG	640	1151	1.75988	757	472	-1.27892	1151	472	-3.0286
ATP5L2	CGTGGTGTAGTACCAAAATG	388	981	2.64554	218	402	1.26567	981	402	-3.02753
PLEKHA8	TCTTTAGTACCATGAACACA	607	1172	1.94564	435	481	0.0708047	1172	481	-3.02637
NELL2	AATAACTCCTGAATTTAAGT	543	1006	1.83593	736	413	-1.52628	1006	413	-3.02226
SUGP1	TTTGCACGATAAGAATAGCA	459	522	0.556973	348	213	-1.31103	522	213	-3.02117
HECTD3	TAGTAAGCCGTACCCAGTGT	1056	1027	0.149974	904	422	-1.96123	1027	422	-3.01985
PALMD	CTGGACCAAACTTTCAAGAA	546	1085	2.01982	600	446	-0.863794	1085	446	-3.0198
PSMA1	CCATATTGGTATCTCAATTG	557	396	-0.668139	908	161	-4.21789	396	161	-3.01917
CD163	TCTGTGATTTGTAACCAGCT	680	1017	1.27674	400	418	-0.0620562	1017	418	-3.0188
SQLE	CGCTGTCGCCACCGAAACGG	911	1058	0.615016	300	435	0.70594	1058	435	-3.01856
RPL9	CCTGGATAACAACGTTGATG	614	147	-3.48279	701	58	-5.91419	147	58	-3.01768
CCDC181	GGCTGAGCGATATAAGCCAG	713	835	0.635987	109	343	2.49163	835	343	-3.01588
SUPT16H	TGACGTGTATAACGCTGTCA	1010	1163	0.592934	1358	479	-2.62596	1163	479	-3.01492
HACD2	AGTAACACATAGCGTCAAAG	574	755	0.938908	211	310	0.732546	755	310	-3.0145
MTRNR2L6	CACAGGCAGGTCAGTTTCAC	360	837	2.42413	683	344	-1.77868	837	344	-3.0143
PPM1E	GGCGGACTAAGTTAACGTGG	393	446	0.550456	707	182	-3.34365	446	182	-3.01379
GOSR1	CCCGAGATGGAAGACGCGAC	687	750	0.451956	346	308	-0.437585	750	308	-3.01375
BATF3	GAAGGCTGACAAGCTCCATG	582	867	1.26508	669	357	-1.6429	867	357	-3.00923
RAD17	GATAAATGAGAGGGCAACCG	884	455	-1.51403	615	186	-2.96449	455	186	-3.00923
C19orf80	ACTGTTTATTAAGCAGATGG	844	1132	0.992416	681	467	-1.05427	1132	467	-3.00915
CNTNAP3	TGGACGGTGGTGCAGCACGG	480	800	1.55709	293	330	0.113188	800	330	-3.00144
CRNKL1	AGTGATTTACAAGTATGCCC	382	139	-2.38867	513	55	-5.29463	139	55	-3.00082
TMEM199	CAGTGAAATCTATCTCCCAG	794	175	-3.70847	346	70	-3.83723	175	70	-2.99999
UBAP1	TTGGACAATAACTTGCCCAG	1084	581	-1.41023	1488	239	-4.47035	581	239	-2.99991
DPP8	CAACTTACCGTAAATCCTTG	598	1292	2.24048	417	535	0.420471	1292	535	-2.99964
ZC3H14	TGTGTTGTTCCCTAGAAACA	457	456	0.215576	481	187	-2.37326	456	187	-2.99938
CPXM1	GTCCACCTGAAACCATGGAT	1233	1520	0.772572	619	630	-0.124261	1520	630	-2.9992
CENPU	GACTTACTGATGCTCTAGGT	764	259	-2.5967	824	105	-4.96783	259	105	-2.99894
PPP1R15A	GGAGGAAGAGAATCAAGCCA	386	427	0.483695	523	175	-2.7238	427	175	-2.99807
C12orf77	ATATTTCTGGTGGCATTCGG	77	110	1.10232	59	43	-0.846163	110	43	-2.99623
NEDD8	ATGCTAATTAAAGTGAAGGT	914	98	-5.55248	321	38	-4.98905	98	38	-2.99618
KBTBD8	ACAGTTGACAGACATTGTAG	1089	1281	0.649126	285	531	1.29488	1281	531	-2.99615
OR51F1	GGCTTAAGGAGCAAAAGTAG	440	1007	2.38687	168	417	1.95604	1007	417	-2.99473
RAD1	AGAGATTCCTAACGTTGTCA	2618	1557	-1.14189	2732	647	-3.57415	1557	647	-2.9913
DNAJC17	TACGCCAGGAGCGTGACCAG	2087	1084	-1.49655	1686	450	-3.28507	1084	450	-2.98837
POLR2E	ACGGTGAGGTCCGTGCGCCG	1586	368	-3.59985	1651	151	-5.78034	368	151	-2.98619
PRR5-ARHGAP8	GAGTCACCCGTTCTACGACG	743	853	0.584055	902	354	-2.36825	853	354	-2.98388
ZNF830	CCAAGATGTCAAGAGAGCGA	704	296	-2.03669	763	121	-4.46294	296	121	-2.98368
TERF2	CGCGCGGCGATCGGACACGA	755	982	0.911263	1221	408	-2.75128	982	408	-2.9836
PRKDC	GTTCTCAGAAACGATCAACA	2183	2540	0.621882	1672	1060	-1.24476	2540	1060	-2.98302
MTX1	TGATCTGTCAGCTCGGCAAG	804	666	-0.270363	827	276	-2.74544	666	276	-2.98127
SYS1	TGGTGATACTCACCAGGTGA	763	379	-1.60487	1064	156	-4.66545	379	156	-2.97812
ABHD4	GGAGGGATACATATCTGGCC	295	620	2.15507	233	257	0.0637821	620	257	-2.97809
PRSS48	GCTGGCAAGAAGATACCGAT	557	1028	1.82622	366	428	0.201965	1028	428	-2.97797
TSC1	GTGCGGATCTCATCTGAAGG	797	701	-0.113453	920	291	-2.8736	701	291	-2.97749
NAA10	AATGAGGTGATATGTCCATG	2634	462	-4.34007	2643	191	-6.35245	462	191	-2.97455
GCG	AGTGGTTGATGAATACCAAG	713	1494	2.16214	856	624	-0.911903	1494	624	-2.97437
LRRC37A2	GCATCGGTAGGGAATCCAGA	1940	1613	-0.261374	1255	674	-1.63489	1613	674	-2.97403
GLT8D1	AGGATTAAATGAGCAAGTGC	506	643	0.847727	125	267	1.59284	643	267	-2.9738
LMX1B	TGTGAACGGCAGCTACGCAA	911	728	-0.364589	1068	303	-3.13179	728	303	-2.97033
CTSC	CCAGCGCGATGTCAACTGCT	542	1104	2.08455	1213	461	-2.4488	1104	461	-2.97001
ACTR8	CACGTGTATTGTAGACGTTG	1105	1995	1.77445	1455	836	-1.47654	1995	836	-2.96746
OR10S1	GTTGACAGATAGCCAGATAG	777	1345	1.66139	880	563	-1.21961	1345	563	-2.96576
POLR1C	TCATAACCGGAATAGTTACC	1012	59	-7.08	799	22	-8.249	59	22	-2.96557
TRAPPC2	GCCACATGTTCTCATCTACG	830	78	-5.87153	1074	30	-8.32625	78	30	-2.96497
CYBA	CCCCGCAGTCCTCATCACCG	942	1266	0.99827	1535	530	-2.67797	1266	530	-2.96435
TCERG1	GATGTTGAAGTGGATACTGC	845	427	-1.56146	994	177	-4.2129	427	177	-2.9624
CNBD1	GCCACATTAGAGGACAACAC	569	868	1.32708	265	363	0.571211	868	363	-2.95991
AGBL4	TTGAACCAGACTCGGAAGCG	597	1259	2.17694	940	528	-1.5266	1259	528	-2.95862
EFTUD2	GCTTGGCATCCACCTGACGA	885	182	-3.89181	503	74	-4.59236	182	74	-2.95521
CEACAM3	AATGTCACCCAGAATGACAT	943	831	-0.108494	345	348	-0.144943	831	348	-2.95448
FAM180A	GTGGAGCTGCTCTACGAGGT	368	632	1.63164	205	264	0.42433	632	264	-2.95436
ERP44	TCAGCGATCAGTGAAAGCAT	864	1906	2.29921	1139	802	-0.995111	1906	802	-2.95377
C1orf186	GAGTGAACAGATACTGAAAG	1042	1039	0.215425	536	436	-0.651324	1039	436	-2.95308
RSPH10B	AAGAACGGGCGTGTGTACGA	535	795	1.25776	336	333	-0.186199	795	333	-2.95259
FBXL15	TCACGAATGGCTGTCAGACG	384	442	0.587203	296	184	-1.27151	442	184	-2.95071
SCAP	GGTCCACGTGCACTTCAAGG	2807	475	-4.43492	2536	198	-6.17102	475	198	-2.94988
PPIL1	TCCAATCGGGCAGGTCGAGG	569	633	0.500537	585	265	-2.02354	633	265	-2.94745
VAMP2	GGAGCGAGACCAGAAGCTGT	970	439	-1.85058	627	183	-3.04771	439	183	-2.94611
SEZ6L	GACCGTGGTGGTGATAATGG	1010	864	-0.186327	522	363	-1.01907	864	363	-2.9451
CISD1	CAAAAGCATGTACTATCTTG	659	755	0.578138	481	317	-1.14392	755	317	-2.9436
SNRNP40	TGCATGGCCTCTCATGGTGT	808	127	-4.57365	941	51	-6.89056	127	51	-2.94284
LRP4	GAGAACTGCAATGTTAACAA	568	882	1.3736	681	371	-1.59466	882	371	-2.94184
WTH3DI	GATGATGTCAGAACAGAAGG	1094	747	-0.776872	1104	314	-3.12679	747	314	-2.93967
GTSE1	TGAGCAGTGCATGATTCCCT	595	1095	1.8195	1054	462	-2.11135	1095	462	-2.93682
ARAP3	AGCACACACCAAAGGCGCGG	671	645	0.11887	348	271	-0.750148	645	271	-2.93664
MXD3	CCAGGATGCACATCCAGGTG	649	1229	1.89544	565	519	-0.365653	1229	519	-2.93609
TAS2R31	ATTGGTAAATTCCATTGAGC	888	1556	1.69445	627	658	-0.052015	1556	658	-2.93529
PCYT1A	CCATCGGCATAAACTCTCAC	664	1233	1.84424	1033	521	-1.78105	1233	521	-2.93424
ZC3H12C	GTATGGATACCGTTAATGTG	549	1475	2.81147	791	624	-0.725376	1475	624	-2.93324
MAD2L2	GTGCGCGAGGTCTACCCCGT	703	543	-0.452919	524	228	-2.11455	543	228	-2.93249
SF3B3	CCACAGGCCACATACAACTG	1201	150	-5.18781	1640	61	-7.81306	150	61	-2.9303
PDGFB	TGGGGCGGCACTGCACGTTG	362	580	1.44986	385	244	-1.23192	580	244	-2.92895
EBF1	CCAATAACGGAATTCACTAC	300	561	1.85015	433	236	-1.58554	561	236	-2.92781
SERTM1	GCAGAAACGCTAAAAGGCTG	524	676	0.88748	574	285	-1.80893	676	285	-2.92728
PSMD11	CTTTGTACTTTGATACCAAG	476	434	-0.0195009	643	182	-3.11981	434	182	-2.92678
CUEDC2	CTCCAGGACCCCAAGCACAT	672	1082	1.47017	900	458	-1.7584	1082	458	-2.92623
GRHL3	TGTGTGGAACGTGAATGAAG	587	1046	1.73478	400	443	0.0744016	1046	443	-2.92384
DAZ4	CAGACGTTCTGAAACTGTGG	1081	1207	0.512293	859	512	-1.38609	1207	512	-2.92145
SAC3D1	CAGCTGTAGAACCTCATGCA	960	986	0.292936	723	418	-1.45596	986	418	-2.91948
TATDN1	TTTCAGTTTATGATTACAGG	770	1576	2.10126	818	670	-0.636944	1576	670	-2.9185
BSND	TCCCACAGCCTTACATAGGG	641	1007	1.40522	860	428	-1.81018	1007	428	-2.91174
OR10H1	GCACATGGCAAGCAAAATGG	1129	1418	0.82128	792	604	-0.805135	1418	604	-2.91081
CCDC180	TGTACACTTCGGGCCGCATG	715	1429	2.03801	1580	609	-2.41914	1429	609	-2.90927
CDKL3	GGACATTTATACGGACTATG	386	936	2.53587	501	398	-0.706483	936	398	-2.90875
CLN5	TGTTCAACCAAATGGCAAAG	441	991	2.33896	263	422	0.9423	991	422	-2.90536
CASP4	TATGCAAGAGAAGCAACGTA	815	757	0.0292746	291	322	0.0717545	757	322	-2.90237
CLDN15	GATGACGTTCCCGTGCACAG	432	750	1.66255	735	319	-2.12851	750	319	-2.90234
PKIA	TTTATTGCTTCAGGAAGAAC	526	878	1.56218	560	374	-1.11456	878	374	-2.90164
ADGRF1	AATACATCTATTCCCATCAG	1356	1712	0.835527	974	732	-0.840609	1712	732	-2.90121
TAF3	GAAATGACGGAATTTGGTGT	2184	1318	-1.10304	920	563	-1.32465	1318	563	-2.90062
SPG11	TTTAAATGTAGGCAACACCC	746	1425	1.91962	930	609	-1.16517	1425	609	-2.90027
TMEM253	GCAGGCGACTGAGACAGCAA	714	470	-0.870432	1204	199	-4.39482	470	199	-2.90024
FLOT2	CCGCTGCGAGGACGTAGAGA	271	556	2.08987	385	236	-1.30956	556	236	-2.89919
SNRPF	AGATGGCTACATGAACATGC	1482	74	-7.52236	1724	29	-9.51584	74	29	-2.89902
BMPR2	CCTTTGGGAGAAATCAAAAG	446	1010	2.3594	552	431	-0.7477	1010	431	-2.89902
FBXO41	AGTGGTTCGGGAGCCAACGT	722	1184	1.51885	1064	506	-1.91972	1184	506	-2.89732
KEAP1	AGTACGACTGCGAACAGCGA	3580	2560	-0.65808	2752	1098	-2.34241	2560	1098	-2.89523
UGT1A3	TTTCAAAGTACAGTTGAGTG	995	1250	0.821458	635	535	-0.569489	1250	535	-2.8935
DCTN2	TTCATACTAGACGACAGTGA	2174	1617	-0.554097	2092	693	-2.77946	1617	693	-2.893
LCE1D	CACTTGGGAGTGCACTTGGG	743	961	0.896506	1033	411	-2.33858	961	411	-2.89091
KCNK17	GGAGGGCTGGAGCTACACAG	2113	1035	-1.6504	1433	443	-2.93689	1035	443	-2.88992
CDON	GAGGTGCGCTATAAAATCCG	279	531	1.89444	319	226	-0.969437	531	226	-2.88889
DUSP11	TCAACGCTATTATAAACCAG	396	830	2.1544	481	355	-0.878781	830	355	-2.88728
CDC6	ATAGCGTGTACAATACATCC	619	338	-1.35579	1121	143	-4.98918	338	143	-2.88557
RIMBP2	GACGTGAACATCGACGACAT	1063	2109	2.02209	682	907	0.507228	2109	907	-2.88487
RAB28	AGCAAAACACGTAGTTAAGG	873	1914	2.28308	1269	823	-1.1898	1914	823	-2.88441
PDPK1	CAAGTTTGGGAAAATCCTTG	1205	734	-1.07627	1041	314	-2.98783	734	314	-2.88343
DONSON	AGGTACAAACGTAGAAATAG	225	18	-5.895	322	5	-8.51031	18	5	-2.882
RPL36AL	AAAGTGACACAGTATAAGAA	1030	451	-1.93756	1009	192	-4.05995	451	192	-2.88122
TMEM116	ACAGGTGTCATCAATAGCAG	484	928	1.92435	671	398	-1.39495	928	398	-2.88122
OLFM3	TCAATTGCAGACTTTGTCAG	1065	1736	1.50571	957	747	-0.751118	1736	747	-2.881
BMPR2	AGCAACTGGACGCTCATCCA	3340	4236	0.849131	3297	1827	-1.56565	4236	1827	-2.88054
RANBP2	TGTGAACATCCGGCTAGTGG	284	393	1.06359	686	167	-3.47139	393	167	-2.88032
FEN1	GACTACTGTGAGAGTATCCG	365	784	2.21695	882	336	-2.43753	784	336	-2.87944
TTK	AAAGACAGGTTGCTCAAAAG	617	217	-2.49522	347	91	-3.25584	217	91	-2.87932
DNAAF2	AGTCAGGTTTCCTCGAGTCG	491	906	1.82403	380	389	-0.110425	906	389	-2.87712
DNAJC9	GCTCACCCAAGACCGAGACT	361	226	-0.993685	140	95	-1.04789	226	95	-2.87574
ANKRD13A	TGGGATTTGAAAACATGAGC	597	508	-0.199755	67	217	2.5199	508	217	-2.87564
CHEK1	ACACCACCTGAAGTGACTCG	1855	695	-2.35164	1249	298	-3.54105	695	298	-2.87456
SMC4	CATTGATGAAAAATACGACG	291	487	1.55963	606	208	-2.67048	487	208	-2.87436
ASCL3	GAGGGTGCGAGTACTCCTAC	474	540	0.561722	247	231	-0.320703	540	231	-2.8735
KCNK1	GGCCAGCAACTACGGCGTGT	254	593	2.42565	304	254	-0.584675	593	254	-2.8728
PRAMEF17	AGACAGTGGAGGACTATCCA	1467	1641	0.517754	1285	708	-1.57471	1641	708	-2.8718
C1orf109	GAGCAACACGCAGACACAGT	857	669	-0.425738	761	287	-2.45776	669	287	-2.87178
VENTX	AGACGTTGAGTAGAAAGCTG	50	11	-3.10855	0	2	0.765526	11	2	-2.87129
EGLN2	CCGCCAAAACCGTCCCGAAG	538	934	1.66537	890	402	-2.03835	934	402	-2.87004
ISG15	ATCCTGGTGAGGAATAACAA	899	1344	1.2776	770	580	-0.83415	1344	580	-2.86828
PYCARD	GCTGGAGAACCTGACCGCCG	258	290	0.521936	388	123	-2.83293	290	123	-2.86782
ZNF736	GTTAGAGAACTATGGAAACC	770	532	-0.744521	334	228	-1.05657	532	228	-2.86708
SEH1L	GAATCAAATGATAAACTGCG	578	442	-0.478395	342	189	-1.54764	442	189	-2.86644
PHC2	CCACTGTACACAGAAATCTG	820	1032	0.825346	903	445	-1.83394	1032	445	-2.86624
SP140L	CCAGATAACAGCAAAGCCGA	399	949	2.4859	531	409	-0.779396	949	409	-2.86615
C19orf54	TCCAGGCCGAAGACATGACG	337	587	1.66702	376	252	-1.10122	587	252	-2.86529
MME	TCTCGGCATCCATCCAAGTG	200	34	-4.17901	0	12	2.92797	34	12	-2.86426
NDUFS1	TGTGCCATGCCAGTAATGAA	402	262	-0.891114	417	111	-3.23652	262	111	-2.86384
CASC1	TCTGGGTGGAGTATACCACT	256	574	2.32027	126	247	1.393	574	247	-2.85706
PPIH	TTCAAGTCCTGTTAACCCCG	491	776	1.41825	568	335	-1.40608	776	335	-2.85605
U2AF1	GGTGGGGAACGTGTACGTCA	822	27	-8.38028	1056	9	-10.4902	27	9	-2.8551
CUL4B	CTCTTCAGTAGAGTTCGAGG	693	1267	1.80387	1056	549	-1.70989	1267	549	-2.85435
GDF3	GAAAGCGAAGTACATTCCCG	368	500	1.01948	126	215	1.07011	500	215	-2.85414
ORAI1	TGCTGATCATGAGCGCAAAC	327	780	2.48894	622	337	-1.60619	780	337	-2.8536
POLD3	TAAAACCCAAGAAACCAACA	930	789	-0.207975	1406	341	-3.50587	789	341	-2.85286
FBXL22	TTGGACCGAAATCACCTCGG	2104	2854	1.02525	2006	1241	-1.30335	2854	1241	-2.85204
KIAA1524	TAAATGTTTAGAACCTACTG	1006	1165	0.607843	1747	505	-3.09808	1165	505	-2.8517
EEF2	AGACACGCTTCACTGATACC	1283	43	-8.46636	616	16	-8.23892	43	16	-2.84982
PRAMEF19	TCTGGAGGTACTCCAGCCTG	1358	1875	1.07061	1196	815	-1.07267	1875	815	-2.84952
NFS1	TCACAGTCATGACTGACACC	2182	98	-7.83609	1543	40	-8.58281	98	40	-2.84875
MSMO1	AAGTTCCAGATTGCAACATG	1330	1784	0.994562	2225	776	-2.6586	1784	776	-2.84668
RFC4	ACAATCTTAAAAGGCGGACA	605	393	-0.903795	249	169	-1.06431	393	169	-2.843
CT47A3	GAAGGGAGTGGACCATGTCC	356	434	0.736315	416	187	-2.03193	434	187	-2.84162
NPIPB6	AAGACGTCATTACTCTACGG	846	379	-1.87516	963	163	-4.32839	379	163	-2.84073
DLAT	AGATGGTAGAATCACCAAGA	2567	3816	1.26657	2773	1667	-1.37228	3816	1667	-2.83897
ZNF585B	GTATCAAGTTCCTAAACCAG	1543	2833	1.82037	1405	1237	-0.46754	2833	1237	-2.83864
C1orf228	TGAGCAGGTCCTTACCACTG	999	790	-0.392191	797	343	-2.14986	790	343	-2.83833
2017-09-12	GGACCAAGCATCTCGCAGGG	793	1317	1.55282	321	574	1.19992	1317	574	-2.83633
TFRC	AATTGGTGTGTTGATATACA	1365	723	-1.4429	2192	314	-4.75088	723	314	-2.83506
EXOC4	TTCTCATAGATGAACTACAC	736	439	-1.12776	469	190	-2.27696	439	190	-2.82812
PDLIM4	TCTGCCACAGGCCTGAGGGT	422	571	1.01021	504	248	-1.82714	571	248	-2.82752
OR51G2	CCAGATACATGAAGCACAGT	260	582	2.3164	343	253	-0.876556	582	253	-2.8254
TMEM14C	AGGAAAACCCAAACGTTCCT	1302	1328	0.275156	855	581	-1.07739	1328	581	-2.8243
CDX2	CAAATATCGAGTGGTGTACA	1758	1894	0.419319	1670	830	-1.81991	1894	830	-2.82349
PITX3	AGTTGCCGTACGAGTAGCCG	1065	1680	1.41957	1301	736	-1.51248	1680	736	-2.82311
HUS1	TGTGACAAGCTGGCTAATGG	1443	1325	-0.000622223	1416	580	-2.27462	1325	580	-2.82254
SIRT4	TGGCACAAATAACCCAATGG	417	979	2.45269	900	428	-1.91759	979	428	-2.82127
URGCP-MRPS24	TTGGAATGGAGAGAAATGGA	1490	438	-2.98237	1652	190	-5.251	438	190	-2.82084
GABBR2	GGTGGGAGAGTACAACGCTG	588	1301	2.30274	490	570	0.190383	1301	570	-2.81943
GLS	GATTGCGAACGTCTGATCCC	405	976	2.52062	316	427	0.540727	976	427	-2.81888
COPB1	AGGAATGCAATGTTCGCACT	1393	1287	0.0155539	2680	564	-3.85211	1287	564	-2.8185
CYSTM1	TACCCACAGTACGGCTGGCA	1079	692	-0.940861	865	302	-2.64121	692	302	-2.81841
POLR2G	CTGGATAAAGGACAAAGCCT	258	433	1.56438	285	188	-1.13314	433	188	-2.81749
EIF2D	TTACCAGGACCACTTGTGGT	880	1234	1.10942	1151	541	-1.9482	1234	541	-2.8165
FABP5	TGGCGCCTGGTGGACAGCAA	333	190	-1.23132	115	81	-0.956132	190	81	-2.81603
OSBPL11	CATCAGGAACGACAATCGAG	1379	1421	0.302086	768	624	-0.655701	1421	624	-2.81341
SLA	AGACGGGTAGTCACTTAGCA	81	81	0.207973	287	33	-5.02262	81	33	-2.81301
PLK1	AGCCAAGCACAATTTGCCGT	1813	183	-5.75905	1511	78	-7.07275	183	78	-2.81272
ELOVL6	CAGGTCCATTGTAAAAACCC	301	439	1.20147	443	191	-2.13068	439	191	-2.81161
VRK3	TCTGAGAAGAGGGATAATCG	476	584	0.755424	412	255	-1.2883	584	255	-2.81146
RGPD4	AAATTATTCTCATCACAATG	988	1610	1.50448	421	708	1.05836	1610	708	-2.81051
SEMA3D	GAGCATTTCATCCAATATGT	1319	1184	-0.0601156	684	520	-0.811757	1184	520	-2.81016
IMMP1L	CTCTAATTCTAGGTGCCAAT	810	1536	1.9012	490	676	0.592383	1536	676	-2.80735
SFPQ	TCTACCTGCTGATATCACGG	1007	22	-9.36667	1076	7	-10.9084	22	7	-2.80612
WDR33	CAATGAACATGGCTCAAATG	1879	1428	-0.497369	1457	629	-2.15107	1428	629	-2.80367
MTF1	CCACGTGCGAGTGCACACGA	640	1039	1.49134	801	457	-1.48825	1039	457	-2.80306
MTX1	GATAGACACCAAGAACTACG	1119	1113	0.208975	1321	490	-2.50718	1113	490	-2.80138
FAM228B	ACTTTATAACTCCAAACGAG	579	860	1.25733	318	378	0.239841	860	378	-2.80136
BACE1	TACTACGTGGAGATGACCGT	527	916	1.66827	271	403	0.764155	916	403	-2.79971
HORMAD2	TCTGATAATATGCAGTGACC	273	338	0.773545	107	147	0.564225	338	147	-2.79946
CDKL4	GTGGCCTGGAAAATCAGATG	687	584	-0.202512	317	256	-0.664402	584	256	-2.79907
POLQ	GACTTGTCAGGCCACTAGTG	677	728	0.412351	196	320	0.97814	728	320	-2.79703
FRG2	CCAGTGAGAAGCACATACAA	1076	989	0.00192148	603	436	-0.928835	989	436	-2.79484
KEAP1	CAGCACCGTTCATGACGTGG	2219	2548	0.587166	1563	1128	-0.938066	2548	1128	-2.79361
FAM169B	AGGAACAAGCTAAAATCCTG	1015	1615	1.44197	551	714	0.445156	1615	714	-2.79345
XKR4	TGGAGCCGATTGCAAGACGG	1659	1349	-0.319723	1323	596	-2.0497	1349	596	-2.7932
CATSPER2	GAAATCTGTTCTATACGCTG	885	1020	0.594928	766	450	-1.41903	1020	450	-2.79307
KCNA10	TATAGGATTCCATCAAAACT	444	963	2.24616	348	425	0.303708	963	425	-2.79083
TMEM160	AGTGTCCGAGCTGGATCGTG	558	992	1.72806	837	438	-1.69188	992	438	-2.78996
SUV420H2	TCTTATGGGTGCGGAAACCG	411	364	-0.0952129	899	159	-4.22318	364	159	-2.78994
KRTAP5-11	GCAGCAGGGCTTACAGCAGT	680	553	-0.318264	798	243	-2.95814	553	243	-2.78952
TOMM70A	AGCCATGTTAAAATCTTGAG	757	580	-0.474269	370	255	-1.03589	580	255	-2.78948
VPS4B	TATTAGGAATGACAGTGATG	878	1147	0.923533	719	507	-0.989093	1147	507	-2.78909
RABGAP1L	TAAGCAAGTATACATGACTG	1119	1176	0.353432	733	520	-0.975027	1176	520	-2.7884
C7orf49	CCAGGTGGCTACAAAGAATG	229	456	2.00698	104	200	1.34049	456	200	-2.78794
ZNF618	TGATGTAATATTGTTCACTG	1304	1657	0.852355	1136	734	-1.198	1657	734	-2.78751
AP5M1	ATTTATGGACTCCTGATAGG	1467	1279	-0.136669	1014	566	-1.5421	1279	566	-2.78716
MRPS31	AAAAGTTTGGAAGCTACACT	1604	2144	0.985913	2013	951	-1.94097	2144	951	-2.7859
ATG4B	TCCTGTCGATGAATGCGTTG	744	1501	2.06309	872	665	-0.805621	1501	665	-2.78578
DHTKD1	CTGATGTTCCGTAAAATGCG	350	667	1.90289	240	294	0.308842	667	294	-2.78578
ARCN1	GATCCTATTTACCTCTCTGA	1028	377	-2.3994	1273	165	-4.96032	377	165	-2.78568
PDE3A	TCAGAATGGGACCACAAACG	351	359	0.278996	415	157	-2.4304	359	157	-2.78553
AKIRIN2	GCCGCAGAAGTATCTCCGAA	412	197	-1.69136	394	85	-3.70758	197	85	-2.78299
SNRNP27	GTGCGTTTGCATTAGAACGT	1239	774	-1.01032	918	342	-2.49061	774	342	-2.78204
TNFSF12-TNFSF13	GGTGTGGACGGGACAGTGAG	582	702	0.712237	309	310	-0.157526	702	310	-2.78137
TUBB8	GTGTACTACAACGAGGCCAG	1250	823	-0.872735	1324	364	-3.21066	823	364	-2.78049
NBPF10	GCTGCTGTAAGACTGGTACG	1117	208	-4.15823	766	90	-5.14456	208	90	-2.7795
JPH3	TCGGACGGGCTCAAGTACGA	358	733	2.09113	1123	324	-3.09378	733	324	-2.77949
TCAF1	AGCACCGGTTAATTACGAGT	640	881	1.05889	751	390	-1.7084	881	390	-2.77921
VN1R2	GTGCCTGAGAATCAAATCTG	946	881	0.0362745	252	390	0.856882	881	390	-2.77921
ODF1	TCCAAGCGATCACGCTCTTG	701	1392	2.02085	811	618	-0.807118	1392	618	-2.77807
HDLBP	TTAGGAAAATGAGCGTACCA	337	524	1.3704	337	231	-1.0471	524	231	-2.77739
MEI4	TCCTAAAATAGCATGTAGTA	1562	1321	-0.216586	613	587	-0.2679	1321	587	-2.77448
CFAP221	GCAAAACAATCGATAGCACA	424	756	1.73207	273	335	0.313657	756	335	-2.77238
NCOR2	GACAGCGCCATCACATACCG	501	1217	2.54543	683	541	-0.71511	1217	541	-2.77196
RMDN1	GCAGACTACCTGTATGAAAG	407	832	2.08944	604	369	-1.32437	832	369	-2.77195
ORC4	ACCTGCAGAGTTTCCAGACA	1050	852	-0.324779	807	378	-1.95154	852	378	-2.7714
SEC62	GGTGTTTATTACCTCAGTGT	643	241	-2.33214	213	105	-1.79186	241	105	-2.77093
FAM151B	GGGGATGGGCCATAATTGGC	868	675	-0.435775	292	299	-0.109628	675	299	-2.77045
CYB5R1	GCGGGACCTCCGAACCAAGT	505	930	1.81925	613	413	-1.0949	930	413	-2.77027
POTEF	AAGCACAGAAGTACTCATGT	2690	2518	0.0500614	2581	1123	-2.13707	2518	1123	-2.76976
CTNNAL1	CATCTTGGAACTGTCAACTC	636	1046	1.52533	964	465	-1.8851	1046	465	-2.76924
GIPR	CCAGCAGACGTACATATCGA	609	905	1.25905	609	402	-1.14284	905	402	-2.76888
RAET1E	TCTGGGGTTTGATGTCACAA	348	536	1.34616	561	237	-2.18513	536	237	-2.76873
TCF21	GAGAATGGGTCTCCCCAGAA	665	726	0.451904	385	322	-0.584112	726	322	-2.76843
CSNK2B	CAGTTGGAAAAGTACCAGCA	1036	480	-1.79022	884	212	-3.5174	480	212	-2.76809
AHI1	CCTGAAGAGCCATCATAGAG	1215	1139	0.0536887	1154	507	-2.10713	1139	507	-2.76662
CDCP2	CACGAACACCAGCTTGACGT	836	837	0.22579	464	372	-0.684474	837	372	-2.76538
RPS6KC1	GCCAAGATAGCTCTCCAAAG	610	993	1.49803	681	442	-1.18359	993	442	-2.7642
RND1	GGACGGACATTATCGTAGTA	746	1645	2.29667	601	734	0.305668	1645	734	-2.76415
KLK12	GCCATTGAAAATCTTCGGTG	496	707	1.14804	575	314	-1.58648	707	314	-2.76339
C9orf91	TGTCAATCCGGAGAACAGTG	818	597	-0.601586	587	265	-2.03159	597	265	-2.76011
FSD2	TGAATGCTATGTCATCCCCG	411	862	2.1568	326	384	0.218597	862	384	-2.75868
PGBD3	GGGTGCAAACAATTTATTCG	308	425	1.05743	604	188	-2.89717	425	188	-2.75802
ARL8B	GAGATGGAGCTGACGCTCGT	907	1278	1.12222	337	571	1.07363	1278	571	-2.75654
SPSB3	TGGGCCTCACGCACCCGTGT	764	545	-0.66099	393	242	-1.29938	545	242	-2.75597
OR4D5	TTGAGTCAGGCATCCACCAA	2839	3244	0.574574	2299	1454	-1.25157	3244	1454	-2.75552
ASB5	TCACTATGTAGAAATGACTG	809	1115	1.0636	814	498	-1.32422	1115	498	-2.75545
MLEC	TCAAACTGAGCGGTACAATG	1315	1440	0.461667	1109	644	-1.44965	1440	644	-2.75516
MED21	ATATTATTGAAAGAGGCAGG	594	409	-0.751931	367	181	-1.81323	409	181	-2.75491
SMEK1	CCTGAGTGATGTCCACGGAA	904	518	-1.23421	1198	230	-4.04661	518	230	-2.75429
RPL11	TGTCCACTGCACAGTTCGAG	637	75	-5.27678	799	31	-7.5598	75	31	-2.75415
RBM46	ATAATTATGAAATTCGACCA	619	709	0.577217	779	316	-2.28788	709	316	-2.75228
SCCPDH	GCCAGTTGTATCGACATCAG	804	1948	2.54493	1053	873	-0.6091	1948	873	-2.75199
PLEKHA3	TTATCTAAAACAAACCAACG	460	733	1.43896	583	327	-1.52409	733	327	-2.75021
KATNBL1	CACTAATAAGAACATGAAGG	433	913	2.17172	281	408	0.708438	913	408	-2.74991
NPL	GGAGTGGGTGACAAAAGGGA	672	1075	1.45315	886	481	-1.60615	1075	481	-2.74906
MTTP	CAGAAGGACATCCTTTACAG	687	1166	1.6086	813	522	-1.21056	1166	522	-2.74872
CTNNB1	ATACTTACGAAAAACTACTG	194	57	-2.86805	368	23	-6.3362	57	23	-2.74412
VNN1	AATTCAACAGCTGACAAATG	894	1435	1.46422	814	644	-0.718693	1435	644	-2.74398
NAA15	GCCTGGACTAAATATCCCAG	1350	179	-5.04163	1355	78	-6.81477	179	78	-2.74323
MPP1	GCAGAAGCGTAGTCGGCCAG	586	786	0.990252	752	352	-1.95195	786	352	-2.7397
FAM72B	GTTGTTGCAGGAAGGAAGAC	483	378	-0.417412	229	168	-0.882881	378	168	-2.73764
G3BP1	GGTACTTTAACAACATGAGG	808	1153	1.15476	799	518	-1.18765	1153	518	-2.73729
RPL4	GAAAAATAGATGTGTCGTGG	617	48	-6.28575	563	19	-7.70591	48	19	-2.73655
ANKDD1A	ACTTACATGATCAACCACGT	801	1022	0.861177	538	459	-0.53928	1022	459	-2.73619
VSTM4	TCCTCAGCCACGGAAATGAG	693	1185	1.62828	636	533	-0.582016	1185	533	-2.734
RHBDF1	GGACATGGACGACCACAGGT	844	373	-1.9105	771	166	-3.76095	373	166	-2.73277
OPALIN	GGCGGGCATACCATTGCTGG	854	844	0.191833	546	379	-1.02378	844	379	-2.73275
GALNT1	GCTGGAATGGATATTTGGGG	872	1242	1.1503	865	559	-1.19578	1242	559	-2.73267
RBPJL	CTCCACACGCTACCTCTCTG	737	1085	1.23597	1068	488	-2.0138	1085	488	-2.73266
MORN2	CCAAATGGGGCAAAGTATAC	294	647	2.27535	360	290	-0.67138	647	290	-2.73178
SPTLC1	TGATCTTATCAGTGCCAACA	1331	1239	0.0352751	1357	558	-2.26495	1239	558	-2.73062
RPL26	TTTGCGATTCTTGCTTCGGT	776	523	-0.809392	153	234	0.820599	523	234	-2.73052
TRAIP	AGGTCATCATCGACACTCTG	1488	960	-0.926598	1678	432	-3.36972	960	432	-2.72875
DR1	ACTCTTCTTCAGGAATGCCA	1428	898	-0.993563	1480	404	-3.22974	898	404	-2.72817
SMYD5	AGCCACTGAGCAATACCACC	1080	944	-0.129896	950	425	-2.0619	944	425	-2.72691
STAMBPL1	CCAGACCTAAAGTAACGTCG	853	687	-0.344018	248	309	0.348747	687	309	-2.72246
PLSCR1	TATACTGGCTGATTATACAC	840	1035	0.76987	376	467	0.343663	1035	467	-2.72163
C3orf14	CAGAAAAGTCACTACAGACC	1758	1923	0.45925	1103	870	-0.726945	1923	870	-2.7215
PIFO	CTTAGGGGATCACCCCACAG	544	473	-0.143343	252	212	-0.567027	473	212	-2.72119
OR10G3	TGACACAACAGTCAACGAGC	549	1072	1.9739	614	484	-0.725932	1072	484	-2.72024
TAS2R19	TAAACACAGTTGCATACCAA	751	1023	1.03242	298	462	0.863112	1023	462	-2.71855
STRIP1	CAAGTACACGTCGATTGCAG	730	1668	2.38986	1027	755	-0.892869	1668	755	-2.71844
MFAP1	AAGGCGCAAGTACACACTCA	1244	532	-2.00149	1959	239	-5.12173	532	239	-2.71824
SYT15	CCTGGAGGCCGAGAGCCTGG	982	1009	0.294027	1485	456	-2.95331	1009	456	-2.71603
ANGPTL7	GGAGAGGGACTGGGTCAGCG	1781	1838	0.306315	1373	833	-1.34771	1838	833	-2.71544
IL2RB	TTGGGAAGGACACCATTCCG	917	912	0.208475	325	412	0.39098	912	412	-2.71531
NEO1	TGACACCATCAGGATTACGT	892	1316	1.24281	965	596	-1.30334	1316	596	-2.71365
CCDC3	GCGCGGCAGCCCTCGCTCAG	345	707	2.09264	299	319	-0.0135852	707	319	-2.71322
PVRL1	GGAAACTCGGTTAAAAGGTG	744	665	-0.0713329	219	300	0.56931	665	300	-2.71207
POLR2B	ATAGACCGTGTAGTCACAAG	1460	186	-5.14863	1381	82	-6.74762	186	82	-2.71169
MSMB	AACACCCAATAAACTCGGAG	568	867	1.32865	547	392	-0.94896	867	392	-2.71156
FBLIM1	TGGTAGCAGGGTTCGCAGAG	1445	1554	0.414337	1021	705	-1.0407	1554	705	-2.71033
NSD1	AAGCACATAAAGATGAACGG	849	1090	0.877766	590	494	-0.583842	1090	494	-2.70841
PABPN1L	TGAGCCCTGAGACCGTGGGT	771	967	0.816032	423	438	-0.0835974	967	438	-2.70807
TEX28	GGAGTCCTATCACAGCCTAA	992	697	-0.701665	224	315	0.630894	697	315	-2.70768
ARF4	TCAATTCATCTACCAGAAGC	777	1192	1.34444	864	541	-1.27012	1192	541	-2.70531
MCMDC2	ATCTAATTCAACAACATCAG	1352	1685	0.801519	1375	766	-1.54912	1685	766	-2.7047
NPL	TTCCTCAAGCCATGGACCAA	1988	1654	-0.259653	1163	752	-1.1964	1654	752	-2.7041
TG	GATTCTACCAAGAACAGGCA	1052	1003	0.0979144	766	455	-1.39306	1003	455	-2.7039
CFLAR	CCACATCTATAGCAACATCC	1288	490	-2.30739	280	221	-0.716412	490	221	-2.70279
COL27A1	CGAAGTTGGAGGTACCATCG	737	720	0.161346	478	326	-1.06368	720	326	-2.70263
RNF185	GGAGACCAGACCTAACAGAC	190	422	2.28505	116	190	0.97252	422	190	-2.70216
NUTM2B	GGAAGGTAGACAGCACCAGA	563	376	-0.831031	507	169	-2.73129	376	169	-2.70214
TPTE2	TAAACTTGAAATCAGTGAGA	1387	1819	0.935485	1030	828	-0.681872	1819	828	-2.70132
RMDN3	TATACGCAGACTTCAGATCC	419	610	1.20148	308	276	-0.42145	610	276	-2.7002
ZNF398	GTTATGGACCCGAAGATGGT	528	866	1.51622	384	393	-0.110996	866	393	-2.69975
HSPA13	ACTGACAATGATGTATATGT	654	971	1.25729	1249	441	-2.62225	971	441	-2.69955
C1orf100	AGTATATTCATCGCTCACCA	922	1984	2.23444	1173	904	-0.781933	1984	904	-2.69901
HUS1	GAAGGACTTACAAGAACCGG	1436	614	-2.00351	1135	278	-3.47694	614	278	-2.69823
PPP1R7	TAAATGCATTGAGAATCTGG	533	113	-3.78266	866	49	-6.78109	113	49	-2.69793
C1orf112	AGGTCTCAGAAACGACAACC	2288	1810	-0.392201	1897	825	-2.1361	1810	825	-2.69701
NUDT10	CGTGTATGTACTGACTGTCA	1135	1103	0.14807	802	502	-1.27033	1103	502	-2.69517
B3GALT5	CAAGAAGCCAGTGAAAAACC	774	703	-0.0293593	457	319	-1.00881	703	319	-2.69505
BDP1	AATGACCCCATATTTGAGCG	1176	126	-5.5772	923	55	-6.6803	126	55	-2.69484
PDE2A	GCCGCGGTAGAAAAGCGGAT	532	362	-0.781952	430	163	-2.42732	362	163	-2.69461
LRRC75B	TGCACGTCCTGTGTCGACAG	708	901	0.853731	308	410	0.505343	901	410	-2.6919
MTFP1	AGAGAGAGGCAGCACACACG	1563	879	-1.28674	798	400	-1.79231	879	400	-2.69129
POLR2C	GGTGGCCAATTCGATTCGGA	445	80	-4.18033	521	34	-6.35992	80	34	-2.69081
LDHAL6B	GGAGACCTTACTGTGATGAA	932	988	0.375803	643	450	-1.006	988	450	-2.6908
MMP8	ACCCTAGAGATATCACCTGT	802	1756	2.27879	705	802	0.138379	1756	802	-2.69024
TOP3B	CTTGGCTGAACAGTTCTGCG	501	1005	2.04333	512	458	-0.427776	1005	458	-2.68933
TRMT10A	ATGTTACGCAGAAAACCGAC	1187	1079	-0.0271199	916	492	-1.63165	1079	492	-2.6888
GJA1	TGGTAAGGTGAAAATGCGAG	529	959	1.77864	308	437	0.655135	959	437	-2.68871
MZT1	GCGGTGCGGGAGACCATGGA	1106	141	-5.12975	1183	62	-7.00397	141	62	-2.68825
TMEM128	CCAGAATGGATATTAAGTCT	362	745	2.10478	265	339	0.410919	745	339	-2.6877
PKD2	CCGGGTGTAGTAGTACACAT	376	782	2.13311	662	356	-1.62466	782	356	-2.68742
TCF7	CAGAACCTAGCATCAAGGAT	863	891	0.306382	194	406	1.55992	891	406	-2.68734
DZIP3	TAATACTCTACCAAAAGGTG	1445	2270	1.41008	1389	1039	-0.852971	2270	1039	-2.6857
CGB8	CCGTGGCCGAAGCGGCTCCT	2321	986	-2.02433	2121	450	-3.82888	986	450	-2.6843
THAP10	CCCGCCCCGGCACCTAAGAG	93	180	1.88948	43	80	1.20573	180	80	-2.68376
TMEM222	TGAGGAGTACAAGCACCGCA	816	1175	1.17856	453	537	0.234629	1175	537	-2.6829
MPZL1	AGTCTACTAGTACGACTGGC	651	1351	2.13582	871	618	-0.975717	1351	618	-2.68204
TM4SF18	GCGGAATCAGCAAACAACTT	447	489	0.455495	852	222	-3.32317	489	222	-2.68202
PKN2	TTTGAAGCTCGATAATACTG	440	526	0.687021	240	239	-0.174414	526	239	-2.68199
TUBGCP3	AGCATCATCATACCGTCCTG	2463	711	-3.03704	2253	324	-4.74257	711	324	-2.68189
SAMM50	ATTCCGAGAATCGATGACCA	446	95	-3.75594	286	41	-4.55777	95	41	-2.68179
NPHS1	AGGATCGTCACGTTAGTTGG	882	998	0.546644	1200	456	-2.44894	998	456	-2.68086
UBQLNL	TGGTATGAATCAAGCTCCAG	593	1067	1.76035	389	488	0.367327	1067	488	-2.67897
CLEC18C	TCATGCGACAAGGATTCCTG	708	397	-1.28835	524	180	-2.66313	397	180	-2.6774
RAD1	AAATGGTATCAAAGTAACAG	373	260	-0.716282	427	117	-3.17216	260	117	-2.67666
POLR3F	TTGCCTCATCACATGAAGTG	1035	249	-3.49371	1329	112	-5.95126	249	112	-2.67495
PABPN1	GGCGCAGGGGACTACGGGAA	310	162	-1.45507	495	72	-4.61574	162	72	-2.67262
MT1A	GCATCCCTTACCAGTGGCGC	586	852	1.20146	633	390	-1.3051	852	390	-2.6719
STRIP1	TGGCTCATTGTTGTACAGCG	773	1199	1.37331	639	550	-0.519193	1199	550	-2.67139
ANAPC13	GATGTCGCAATACCACTGGT	1743	1383	-0.384091	2225	635	-3.13165	1383	635	-2.67043
BCAM	CAGAGTGGAGGATTACGACG	592	1007	1.61298	404	462	0.149739	1007	462	-2.66797
KRTAP15-1	CTGACAGCCATTGTAGAGAG	859	1557	1.78309	1001	716	-0.957399	1557	716	-2.66696
RABAC1	TCCAGGGCCGGATGGTCGCG	272	257	0.0723607	195	116	-1.35986	257	116	-2.66649
IST1	GCTCTGTGCCAAGTATAGCA	372	952	2.67633	563	437	-0.761703	952	437	-2.66521
PSMD6	CTTAGAAAGACCAGATCTCA	1626	1489	-0.00770325	1543	685	-2.08576	1489	685	-2.66515
YPEL3	CCTTGGAGATGAGGTCGTCG	790	705	-0.0754724	393	323	-0.625134	705	323	-2.66457
TMEM40	ATTCAGTCTTCTTAACTGAG	884	1311	1.25641	223	603	2.16664	1311	603	-2.66408
KIAA1211	CGAGGAGCCAGGTATTTGCG	425	378	-0.0841769	216	172	-0.692488	378	172	-2.66386
CHMP4B	TATCAACCATCGAGTTCCAG	1573	1027	-0.895546	2460	472	-4.06812	1027	472	-2.66275
ARNTL	TTAAAACAGATATAACCCCT	1043	1516	1.20449	1248	698	-1.53912	1516	698	-2.66272
ACSBG2	AAATTCAGGGATGGTCATCG	936	1552	1.54979	1551	715	-1.99689	1552	715	-2.6611
CS	AACTGGACATATCCCAACAG	2439	2708	0.498848	2475	1250	-1.78421	2708	1250	-2.65988
PRIM2	AAATACTAAATCTAAATCGA	649	118	-4.18716	903	52	-6.75091	118	52	-2.65709
CFL1	GCGTAAGTCTTCAACGCCAG	2297	1537	-0.832003	1480	709	-1.90582	1537	709	-2.65687
TUBGCP4	GAAGAATTCTTTATCAAACA	1183	1105	0.0441925	1097	509	-1.97804	1105	509	-2.65677
CTSV	ACAATGGGGAATACAGCCAA	986	2014	2.09804	558	930	1.03949	2014	930	-2.65635
CCNL1	TAGTTCTGATCAAGGATCAG	552	340	-1.0413	466	155	-2.73241	340	155	-2.65262
HHIPL1	TGAAATCCCCAAAAATGTAG	1019	1267	0.794446	727	585	-0.678277	1267	585	-2.65134
CTR9	CCTGGCGAGATTATATGACG	1153	411	-2.47541	1429	188	-4.93213	411	188	-2.65122
CCDC67	TGGATTGGGAAAGAAAGATG	485	1047	2.23532	455	483	-0.0251148	1047	483	-2.65111
PRR35	AGTGGATGTCGGCGACCACG	599	1075	1.75365	249	496	1.44974	1075	496	-2.65103
SETSIP	TCTGGGACTGGAGGAGACAT	988	676	-0.771129	762	311	-2.2731	676	311	-2.6503
ANGPTL1	GGGAGGTAACGAGATTCAGA	863	954	0.485457	1160	440	-2.45268	954	440	-2.65013
INTS1	TGCCACACAGGTGTACATCG	830	150	-4.21951	634	67	-5.35881	150	67	-2.64877
TMEM30A	GAGATTTCACGTAACGACGA	562	1462	2.72714	1087	676	-1.28791	1462	676	-2.64869
ZNF517	TGTACTTCACAAGGATAGAG	753	725	0.123271	500	334	-1.1128	725	334	-2.64776
TP53TG3C	CTAGGGCGGCTAGTTTCACC	489	688	1.11381	416	317	-0.802593	688	317	-2.64596
JAK3	TGACGCGGAGGCGTATTCGG	267	294	0.46886	409	134	-2.76051	294	134	-2.64504
THAP6	CCAAATATTAAACTGAAACC	280	578	2.10677	325	266	-0.633382	578	266	-2.64474
CSF1	AGTGAGATTCCCGTACCCCA	461	1105	2.509	630	511	-0.658875	1105	511	-2.64424
OGG1	ACGAGAGTCCTCATATGAGG	611	978	1.45384	437	452	-0.0861816	978	452	-2.64402
BCL2L1	CAGGCGACGAGTTTGAACTG	902	25	-8.79605	760	9	-9.71295	25	9	-2.64394
MAP4	GTGGTCGATCCTATCCAGAC	198	369	1.82969	90	169	1.2785	369	169	-2.6423
MAK	CACTGAGTCATAAAAGTGGT	820	1287	1.4047	560	596	-0.0189388	1287	596	-2.64208
VPS72	TTCTACCAGACGACTTATGG	550	814	1.24746	682	376	-1.56672	814	376	-2.64203
EXOSC3	TGCCGGGCTCCTTGTGACGG	302	83	-3.08141	258	36	-4.59209	83	36	-2.64092
SMC3	ACAGTCCATAGTGAAAGCAC	604	184	-2.86445	545	83	-4.52412	184	83	-2.64073
TIMM50	CCGGGACACACCGACCACTC	638	985	1.35956	260	456	1.15115	985	456	-2.6388
SDCCAG8	GCTAATACTTGTAACCGTGT	479	667	1.08656	522	308	-1.40383	667	308	-2.63816
MBD3L4	CCGTACTCACCAGAACAGGT	1404	1442	0.293452	1823	669	-2.53647	1442	669	-2.63775
C4orf46	GCAGAGGCGTCTGAAGAGGA	408	407	0.214535	313	187	-1.36473	407	187	-2.63681
FCER1G	TCCAGGATATAGCAGAGCTG	631	1141	1.77399	635	529	-0.596038	1141	529	-2.63659
CCDC74A	ACAGGCCAGGAGGCAAGCGT	356	688	1.93986	309	318	-0.0979126	688	318	-2.63596
IL24	GGTTGTTCCCCAGAAACTGT	508	763	1.28526	386	353	-0.374923	763	353	-2.63552
OR4F29	TGGTCACAGAAAACACAATG	1497	617	-2.09997	728	285	-2.36945	617	285	-2.635
ETFDH	TTGGGAACATTCATAAAACC	974	1578	1.48915	691	733	-0.0266414	1578	733	-2.63487
GOLGA8R	GTGTAAAGGAGAGTTAGAGA	493	664	0.999663	422	307	-0.911228	664	307	-2.63406
TLR1	TAAGTGTCTCCAACTCAGTA	1027	814	-0.386253	214	377	1.15808	814	377	-2.63358
SLC34A2	GGATGCCATCCGTCCAACAG	643	1052	1.51173	733	488	-1.12447	1052	488	-2.63353
PREB	GCACGAGGGGCTAGAACTCA	844	533	-0.979811	1106	246	-3.70098	533	246	-2.63298
OR8S1	GAGGAAAACCATTTCAGTAG	698	985	1.1246	222	457	1.52458	985	457	-2.63181
TOMM22	CGACGCGGAGAAGCCTGAGG	385	359	0.0387738	524	165	-2.86425	359	165	-2.62992
STBD1	CTAAACCAGGGAATGGACAA	1077	1693	1.41045	1150	788	-1.05942	1693	788	-2.62921
PAFAH1B1	TGTATGGGTCGTAGCAACAA	1010	785	-0.437519	704	364	-1.71769	785	364	-2.62899
PRAMEF15	AGCTTTGGCCATGTCCACCC	3237	2273	-0.705802	3475	1059	-2.98111	2273	1059	-2.62877
MED25	GGGAGCGTGACATTGTACGT	532	543	0.27517	586	251	-2.15415	543	251	-2.62875
RBMY1E	TGACATGCGATCATTTCTCC	760	1461	1.93649	1067	680	-1.23007	1461	680	-2.62761
MAT2A	TCCTCATCAAGGTATTTCGC	1246	378	-2.89683	715	174	-3.4742	378	174	-2.62759
ZNF556	TACATGTTCAGTGAGAGAGT	550	669	0.733882	889	310	-2.64472	669	310	-2.6272
ART4	AATGAACGTTCATACTGCTG	1726	2036	0.657559	463	949	1.5266	2036	949	-2.62643
MANF	GCTCCAGTGCTACTATATCG	675	673	0.214499	152	312	1.50716	673	312	-2.62587
CWC25	GCCCCAGCAGGTACTCGTCA	1551	816	-1.46136	2126	379	-4.23765	816	379	-2.6246
PADI3	ATGGGAAAGAGTACCCCCTG	764	999	0.92526	180	465	2.05236	999	465	-2.62173
ATP13A4	AGAGTGAAGCGGATTACAAG	730	1407	1.94296	1293	656	-1.76932	1407	656	-2.6216
GNE	ACATGAGCATCATTCGCATG	1219	1477	0.727165	406	689	1.07942	1477	689	-2.62052
NOS2	GCAGAACCGAGGGTACATGC	1452	2188	1.30069	1276	1022	-0.691132	2188	1022	-2.62029
CEP350	TGAAGCCAAGAAATTAGCTG	717	665	0.025364	878	309	-2.62286	665	309	-2.61826
TIMM22	TGGGTGACAAGCGTCAGCCC	367	428	0.620979	316	198	-1.25457	428	198	-2.61742
DYRK2	CTAAATGCTAAGAAGCGCCA	1338	1147	-0.180948	1062	535	-1.7841	1147	535	-2.61739
C16orf72	GCCGTGGCCCAGCTCTACAA	536	479	-0.0717928	593	222	-2.46799	479	222	-2.61605
C7orf69	GGTGGAATGAAGCAACAGAG	385	594	1.35213	515	276	-1.62842	594	276	-2.61517
C9orf78	CCCATAACTTACCACTAGAG	854	630	-0.573669	808	293	-2.55092	630	293	-2.61393
EFCAB2	TTCGAATCGAATGTATCCAG	757	1186	1.39943	662	554	-0.585528	1186	554	-2.61324
ARMC4	TTTCTCTTAAAAATGTGACA	713	1203	1.59343	282	562	1.45321	1203	562	-2.61311
ZWINT	CACCTACAGGGAGCACGTAG	1589	291	-4.2147	1024	134	-4.92442	291	134	-2.61249
PIRT	TGATGACCACGCCGAAAAGC	1273	2065	1.49387	1401	967	-1.04309	2065	967	-2.61165
UAP1L1	GGTGGAAAAGGCATACCCCG	384	506	0.940009	807	235	-3.06258	506	235	-2.61148
ZNF335	GAAGCCCCACATGTGTGACA	841	578	-0.758723	615	269	-2.10646	578	269	-2.60923
FXYD4	GGGAGGACTCACCTGCCAGT	353	618	1.68115	451	288	-1.2168	618	288	-2.60698
DDB1	TCGTGTCTTGGACTTCAATG	1672	388	-3.60076	1351	180	-4.89995	388	180	-2.60434
NPEPPS	GAAAGTTTAGAAAATGCTAG	880	1019	0.607195	930	477	-1.74032	1019	477	-2.60403
RPS19	AACTGGTTCTACACGCGAGC	413	65	-4.50056	938	28	-8.147	65	28	-2.60375
RBM22	AGAAAACCCATATATCCGAA	573	31	-7.12225	1438	12	-10.7515	31	12	-2.60307
COPS8	GCAGGCAAATTCTGAACTTG	528	853	1.47659	819	399	-1.85953	853	399	-2.603
FSTL5	AGATATTAATGAACTAACTC	565	1061	1.87186	940	497	-1.66899	1061	497	-2.60253
HIST1H2BN	CGACACCGGTATCTCGTCCA	912	746	-0.303522	702	349	-1.80961	746	349	-2.59957
SLC4A8	ACAGCATGAGGGTTAAAGTG	1239	1514	0.74945	1366	711	-1.70941	1514	711	-2.5994
LYSMD4	TCTACATGAAAGTTACTGCA	741	1380	1.85297	721	648	-0.417661	1380	648	-2.59862
RPN1	TGGATACGGATGAAGCACAT	518	1072	2.12556	447	503	0.112039	1072	503	-2.59732
POLR2C	ACAATGTCATCACTAATGAG	723	209	-3.00655	721	96	-4.8558	209	96	-2.5967
NPIPA3	GAGCCATACCTTCCTGTCTA	557	103	-4.13182	518	46	-5.70533	103	46	-2.59652
PITHD1	CTTACAGTCTCATCTCAGAG	716	1201	1.57808	876	564	-1.20467	1201	564	-2.59642
WDR38	AGATGGCTGCGTGTATGGCT	217	599	2.85788	136	280	1.51027	599	280	-2.59638
GLI2	GGCTGCTGTGCACAGAACGG	669	688	0.295521	127	322	1.99422	688	322	-2.59626
ZNF318	TCTTGCCAGACGAAAGCGAG	733	529	-0.630447	784	247	-2.8783	529	247	-2.59608
CEP295	GAAGATAAACCACTTTCGTG	1271	1241	0.160536	1146	583	-1.76181	1241	583	-2.59571
OR2L8	TGACTCAGTAGGAAATACAT	1033	815	-0.398306	466	382	-0.63237	815	382	-2.59557
CHD1L	GTCGCCTGCATATGTTACAC	900	1147	0.858714	758	539	-0.969721	1147	539	-2.5936
PRR13	GAGCCAAGGGATTCACAGGA	2182	1166	-1.42222	1315	548	-2.23312	1166	548	-2.59343
DUSP6	CATTGCGAGACCAATCTAGA	648	846	0.920201	238	397	1.03191	846	397	-2.59259
PRPF8	GGACGGGCCTTACATCACAG	507	33	-6.6587	948	13	-9.62793	33	13	-2.59244
RNF141	AGTAGCAAAACATGTTACGT	2788	3306	0.672035	1166	1559	0.521318	3306	1559	-2.59243
FHIT	TGGTGGAAAAACATTTCCAT	124	215	1.62344	118	99	-0.56236	215	99	-2.59142
RPS14	GAAGAACAGGTCATCAGCCT	888	471	-1.4357	892	220	-3.45261	471	220	-2.59084
APOL5	CTTCGAAAGGTAATCTACGG	847	1387	1.51632	312	653	1.5704	1387	653	-2.59028
SUPT6H	GCTGTGATTACCTAGACCGA	183	52	-2.94154	457	22	-6.93219	52	22	-2.58937
VPS54	CTTGAGCAGATCAAACCACT	760	1477	1.96509	987	696	-0.990936	1477	696	-2.58816
ZFP30	TGTGGAAAGATCTTCACATG	511	737	1.17913	597	346	-1.44774	737	346	-2.58814
OR10H1	AACGTGCTCATGAGCCCGCG	731	868	0.672327	641	408	-1.22881	868	408	-2.58783
TRIM49D1	AAATCAGAGAAACCTGAACG	1311	555	-2.02856	486	260	-1.63138	555	260	-2.58715
GMEB2	CGAGCATGTAATCAGCCCAA	1091	633	-1.20299	366	297	-0.654404	633	297	-2.58612
FTL	TTGGCCGAGGAGAAGCGCGA	1393	804	-1.21813	1169	378	-2.82753	804	378	-2.58553
LRFN3	GCGAGGGTGGCACGAACAGG	588	753	0.869038	764	354	-1.97604	753	354	-2.58426
FECH	TACAGATACTATAATCAAGT	746	1004	1.00073	480	473	-0.200126	1004	473	-2.58332
ARHGAP27	GGGCAGCTCCCATCGAACAG	569	892	1.39856	767	420	-1.5842	892	420	-2.58291
TUBG1	CGTGGAGGAGTTCGCCACCG	251	16	-6.42179	427	5	-9.17246	16	5	-2.58251
PFKFB3	GGATTACAAAGACTGCAACT	669	845	0.833735	267	398	0.76958	845	398	-2.58078
KRT74	TGCAGCCTACGCAGTCAAGG	872	847	0.146508	402	399	-0.182987	847	399	-2.58037
YWHAG	TTTCGTTCCTCATTCGACAG	1160	1880	1.49105	672	889	0.494718	1880	889	-2.57953
SLC19A3	GTATTAGAGGAAACTCACGA	655	1144	1.68332	575	540	-0.313622	1144	540	-2.57927
FIGNL1	ATCAGTGGTAATCCATAAGG	1454	777	-1.42009	1057	366	-2.66497	777	366	-2.57873
EFS	CAATTTGTATGAAGCACCCG	785	838	0.393687	1224	395	-2.83309	838	395	-2.57822
SLC25A35	GAGGAACCGACGATAACTCG	1033	644	-1.01473	861	303	-2.62253	644	303	-2.57779
ATF5	TGGGATGGCTCGTAGACTAT	418	863	2.11589	485	407	-0.577612	863	407	-2.57713
CSNK1D	AGAGGGGGACTACAACGTCA	976	1067	0.456666	852	504	-1.40382	1067	504	-2.57597
TBC1D2B	ATATTGTAACAGTCTTGACA	1382	1545	0.516082	915	731	-0.696141	1545	731	-2.5757
ZMYM5	AATTTGTAGTAAATTAGCAG	730	852	0.627158	684	402	-1.41674	852	402	-2.57538
RP2	TTTGAGGAAGACTCAATGAT	966	1117	0.603781	1119	528	-1.93876	1117	528	-2.57439
MTSS1L	ATGGTGGCAGGGGACATCCG	648	919	1.1371	740	434	-1.42258	919	434	-2.57402
HSPA13	TCTTTACTGAATAAACAAGG	1390	864	-1.02392	1182	408	-2.67447	864	408	-2.57302
IFT46	ACCAGAGTGAGAGCACCGTA	840	1821	2.2531	1319	863	-1.16917	1821	863	-2.57216
POLR1D	TGTGACATTTGTATTGCACG	721	119	-4.44083	531	54	-5.41593	119	54	-2.57162
OR11A1	TGGGGCCCAGACGGTACATG	390	771	2.00097	621	364	-1.4218	771	364	-2.57133
AHSG	GTTGTCTATAAATCAGCCCT	615	876	1.14809	431	414	-0.259992	876	414	-2.57073
ARL17A	CATCAAGGCTCACTTGCCAG	1361	1164	-0.187072	1047	551	-1.68108	1164	551	-2.57047
ARFRP1	CTTACTGTTTAGGCCCACGG	504	325	-0.921208	421	152	-2.53871	325	152	-2.57027
CACNA1D	TGCTTGAGGGAAATTGTCAA	476	817	1.63398	811	386	-1.91408	817	386	-2.57026
CMC4	GAGATACAGAAATGTTTACA	359	594	1.53382	696	280	-2.30471	594	280	-2.56957
ABCG4	GGTGGAGAGAACTACCTGGT	487	409	-0.233663	152	192	0.376165	409	192	-2.56947
NDUFB1	ATCCAATGACAAATCCCATA	1647	2181	0.961421	540	1035	1.36956	2181	1035	-2.56943
CXCL12	TGGCTTTCGAAGAATCGGCA	458	926	2.06259	284	438	0.850259	926	438	-2.56911
TRAPPC2L	CAGCTCCCTCTGGTCGACCA	1686	560	-2.66552	1444	264	-4.16738	560	264	-2.56748
IL10	AAACTGGATCATCTCAGACA	563	1249	2.30913	906	592	-1.1701	1249	592	-2.56736
PPIE	TGTACACCTGAGGATTTGAG	1190	293	-3.43811	2112	137	-6.58749	293	137	-2.56527
LURAP1	TAGCACCGGCCACGACTTGG	536	803	1.27911	541	380	-0.995927	803	380	-2.56474
POLR3GL	GGGAGCTAAAGATCCGAGTG	375	404	0.414578	424	190	-2.03981	404	190	-2.56319
TNFRSF18	CACAGTGAGAAACCCGAACT	444	1027	2.41487	682	487	-0.959112	1027	487	-2.5629
ATF1	CAACTGTAAGGCTCCATTTG	807	813	0.242002	767	385	-1.78845	813	385	-2.56279
SULT1E1	TAGAAAAGAAATAGTACACG	685	794	0.608869	647	376	-1.44245	794	376	-2.5623
CCNA2	CTGAAGTCCGGGAACCCGCG	91	62	-0.743184	287	27	-5.43393	62	27	-2.56162
CBWD2	TTAGCAGAAGAGAAACCTGA	286	431	1.28589	63	203	2.50163	431	203	-2.56117
DPYSL2	TGTGGACGTCAATTCCTCCG	362	649	1.74377	478	307	-1.2042	649	307	-2.56092
RAB18	AGTTGGAAATAAAATCGATA	1377	1022	-0.559016	575	485	-0.566404	1022	485	-2.56037
TBC1D22B	TCTTACCCACATATTCTGAG	957	1072	0.520441	1210	509	-2.20997	1072	509	-2.55946
NHLH2	GGCCGAGCGGTACTTGGCCG	455	703	1.35805	405	333	-0.624379	703	333	-2.5586
RASA1	AATTTAAGAACAGATGAACA	604	1042	1.65016	335	495	0.751348	1042	495	-2.55742
B4GALT3	TGGAAATGGAACATTTAACA	356	753	2.17616	687	357	-1.70554	753	357	-2.55742
ATR	TGACGTGCGAAAACAAGATG	516	579	0.522565	391	274	-0.997773	579	274	-2.55641
CALD1	TTCAGAAGAGCCTAAACAAG	1149	1945	1.60535	1278	927	-0.925427	1945	927	-2.55461
RGS13	AAATATGCTGCATAGACTAC	1898	1614	-0.202245	1399	769	-1.58086	1614	769	-2.55381
VPS4A	GGCCGCCCGGAGGATCAAAA	222	225	0.252794	278	105	-2.41276	225	105	-2.55375
ZNF281	TGCTGAGTAATACGTCACGG	591	614	0.321786	191	291	0.815932	614	291	-2.55334
BMP8B	CTGAAGCGTCACAAGGACCT	1877	1243	-0.858797	1918	592	-2.94506	1243	592	-2.5519
SQLE	GAAAACAATCAAGTGCAGAG	779	967	0.789019	182	460	2.00134	967	460	-2.55177
IGFLR1	TACATAGCTCCGCGCCGTCG	641	1098	1.63213	508	523	-0.0971448	1098	523	-2.54971
GPR82	GCATGAAGTAGTCTCTTGCG	1124	1992	1.72579	1536	951	-1.30033	1992	951	-2.54942
IARS	GCTTGTTGACAACTATGTGA	626	45	-6.47846	408	19	-6.94835	45	19	-2.54705
BIVM	AAGTATTAGACCTCAGACGA	765	913	0.685844	597	435	-0.910659	913	435	-2.54568
ZNF781	CAGCATCAGAGAATTCACAC	1060	70	-6.78089	588	31	-6.83637	70	31	-2.5449
U2AF1	CTCACCCCATCTCATACTGA	823	364	-1.90808	638	172	-3.23212	364	172	-2.54369
TMEM184B	CTGTGCTATGAGTACCTAGG	544	831	1.33023	432	396	-0.369791	831	396	-2.54327
MED6	TCATCATTCGGAAGCAACAG	1173	243	-3.88497	868	114	-4.9035	243	114	-2.54301
NFKBIE	GCTGTACATCTGGACCAACC	599	914	1.32824	1163	436	-2.48024	914	436	-2.54187
DEFB104B	AGTGAGAAGCGAATTTGAAT	1237	1664	1.00182	551	796	0.701743	1664	796	-2.54132
PDC	ATAAATGTGAACAACAATTG	1284	1480	0.596208	667	708	-0.0251227	1480	708	-2.53995
BTBD10	GAATGTTTATAAAGTTTACG	359	601	1.56445	307	286	-0.330711	601	286	-2.53984
FRG1	TCTACCAAGCTCGTGCTCAA	1773	1744	0.18021	2048	835	-2.28913	1744	835	-2.53898
OVCA2	GAGGGCGCCAGATCAGACTT	669	859	0.87679	597	410	-1.04967	859	410	-2.53883
H2AFJ	GGGCGGCAAAGTGCGAGCAA	623	809	0.905862	1088	386	-2.60854	809	386	-2.53872
HINT3	AGATAATGATGAGTTGCTGC	969	1966	2.08022	412	942	1.78341	1966	942	-2.53767
NSF	GAGAGTCTTACCACAACCTG	2593	180	-6.74186	1706	84	-7.19393	180	84	-2.53509
HNRNPA1	GGGAACGCTCACGGACTGTG	523	155	-2.92849	1302	72	-6.89914	155	72	-2.53422
ARSF	GATCTGATGTAAAGTAGACA	1794	2860	1.44952	1498	1373	-0.37245	2860	1373	-2.5342
ARG2	GATAGTGAATCCACGCTCAG	440	949	2.23133	474	454	-0.266919	949	454	-2.53338
OR51S1	TGCTAATTACACCATTGGTG	893	1252	1.10902	839	600	-0.956949	1252	600	-2.53214
ALG10B	CATGCAAAGATCCAAATGGC	548	1175	2.21934	475	563	0.234429	1175	563	-2.53182
MTRNR2L7	TGAATGGCCACAGGAGGGTT	1196	1657	1.07916	651	795	0.305676	1657	795	-2.53179
KCMF1	AGGCGATCCTAATCATGTCA	704	400	-1.25393	1177	190	-4.44847	400	190	-2.53148
MAGEA11	TCCGCAAGTATCGAGTCAAG	341	778	2.37345	299	372	0.346505	778	372	-2.53111
FAM120A	TCAGGAAGCCAACTAGCCGA	1644	1810	0.476193	1004	869	-0.507276	1810	869	-2.53047
DLL1	TGACGAACACTACTACGGAG	1340	865	-0.924751	1176	414	-2.62815	865	414	-2.53021
MC4R	TAACATTATGACAGTTAAGC	324	823	2.6534	309	394	0.404318	823	394	-2.52839
OVGP1	TAGGATGTTTGGACGATGTG	590	1321	2.33392	593	634	-0.00818788	1321	634	-2.52814
ZNF208	CAGAGCAAAGTATTTCAACG	1251	2221	1.73103	755	1068	0.653456	2221	1068	-2.52718
LTV1	CTGCTGCTAAAGGATCTCGT	396	416	0.349174	804	198	-3.45192	416	198	-2.52674
ZNF93	CTTATGTCTAGTTAGGACTG	419	1007	2.51418	554	483	-0.488467	1007	483	-2.52612
DPH3	TATTTCTATCCCTGCCCATG	1548	335	-3.78049	2067	159	-6.19375	335	159	-2.52579
TMEM55A	TGATTAGTGATTGGCACACA	1717	1857	0.429456	769	893	0.187114	1857	893	-2.52556
H6PD	TACCGGGTGGACCATTACTT	191	252	0.932363	410	119	-3.038	252	119	-2.52517
FHOD1	CTGGGTCCGAAGGATCAGCG	551	1160	2.17138	770	557	-0.929455	1160	557	-2.52481
RNF19A	ATTATATAAGCAGCACATCG	508	623	0.7548	461	298	-1.18859	623	298	-2.5245
CHD8	CTGTCTTCTACACTACCGTG	1064	1108	0.329305	844	532	-1.25429	1108	532	-2.52431
PABPN1	GCCGGAGCCCGAGCCCGAAG	134	142	0.362093	475	66	-4.71207	142	66	-2.5227
PSMB1	ATAATAAGGCCATGACTACG	800	144	-4.22745	582	67	-5.15708	144	67	-2.52114
RPL36AL	AAGGATTCTTTGTATGCCCA	1663	1202	-0.628875	1800	578	-2.85101	1202	578	-2.52071
PKNOX2	AAGAAGTCCAAGAACAAACG	546	1108	2.07484	671	533	-0.708366	1108	533	-2.51831
MPV17	CTGTACTTTCCACGGGTGAG	444	928	2.14911	1033	446	-2.1466	928	446	-2.51831
ZCCHC16	TCAAACTTAGCATTCATCAG	453	1112	2.57117	206	535	2.06923	1112	535	-2.51792
MSANTD2	AGATCACTATTAGCGAAGCT	522	754	1.18328	643	362	-1.5168	754	362	-2.51742
SREBF2	ACTCGAATGACAGGACACTG	1609	857	-1.42932	1537	412	-3.27319	857	412	-2.51586
ACTRT2	GAATTTCAGGTGCCCCACGA	821	1134	1.06938	561	546	-0.229529	1134	546	-2.51578
PEX13	TGGCCTTGGAAGAATAGGTG	681	735	0.422	588	353	-1.36501	735	353	-2.51575
SLC35E1	AAAAGACAACTCGGTGACGG	648	898	1.07651	328	432	0.480788	898	432	-2.51462
C19orf35	TGCCCAAGAAGATCCTAACC	884	1026	0.61327	1302	494	-2.45376	1026	494	-2.51422
HS2ST1	GTGGCCATAGCTCCGAATGC	347	590	1.60444	221	283	0.411825	590	283	-2.51418
MSR1	GATATAACTCAAAGTCTCAC	322	598	1.83366	138	287	1.53439	598	287	-2.51276
CNOT7	TGACAGGAAAAAACAATCGA	1369	1717	0.818149	620	829	0.519611	1717	829	-2.51194
PCDHGA12	GTTCCCGAAAACTCTCCCAG	764	924	0.720658	550	445	-0.664042	924	445	-2.51161
ZBTB14	TGATGATGTAGAGGAAATCG	559	994	1.72867	208	479	1.78662	994	479	-2.51097
CYP4A22	TTTGCACACATACCAATCCG	1573	1563	0.206688	1049	755	-0.942988	1563	755	-2.50947
MAD2L1BP	AAGTGCTTAAGCTGTTCATA	1711	1507	-0.109959	1100	728	-1.1412	1507	728	-2.50885
LOC643355	CCAGATTCCCACCCTCAGGG	1567	1705	0.445139	818	824	-0.148693	1705	824	-2.50878
U2AF1L4	CGTGGGCAACGTCTATGTCA	1042	595	-1.2444	314	286	-0.383483	595	286	-2.50774
RBPJL	GCGGATCCTGCATGCCAAGG	242	502	2.11538	298	241	-0.66047	502	241	-2.50646
CSGALNACT2	AATATCAGTTTCTCTCCAAG	1143	1161	0.264101	712	561	-0.727748	1161	561	-2.50471
PRTG	GCTTACAACAACATAGACGA	1571	1418	-0.0456425	901	686	-0.809598	1418	686	-2.50351
PROX1	GCCTGTACTAGAGAGACCGC	231	520	2.32732	512	250	-1.84549	520	250	-2.50307
CYP4A22	TGACATCCTGAAGCCATACG	750	765	0.274319	518	369	-0.962521	765	369	-2.50289
OR2M3	GCTGAGGAGGAGGTACATGG	432	139	-2.70867	1517	65	-7.48814	139	65	-2.50192
GDNF-AS1	TGAAGAACAGCAACCAAAGT	794	1194	1.29219	734	578	-0.729253	1194	578	-2.49927
DLEC1	AGATGAGTTAGACCACACTG	1696	470	-3.13849	1773	226	-5.01556	470	226	-2.49913
GLTSCR2	CTGGGACACTCACTCTTTGG	589	182	-2.82686	625	86	-4.76704	182	86	-2.49799
BRE	TGAATACCAGACATTACTGG	377	868	2.39953	382	420	0.0572495	868	420	-2.49546
RHNO1	GGACTCTCAAAAGTTAGATG	1162	1478	0.854547	862	717	-0.600779	1478	717	-2.49516
FAM92B	GAGGGTGATGGAGAATACCG	508	531	0.337218	876	256	-3.05695	531	256	-2.49492
RAB6A	GTGTTCCTGGGGGAGCAAAG	2277	570	-3.40875	1702	275	-4.46138	570	275	-2.49478
KLF14	TGGGACGGCGGGCGCATCGG	331	342	0.305116	549	164	-2.98805	342	164	-2.49461
ALDH7A1	GGGCTCCGCGAGGAAAACGA	995	533	-1.41096	367	257	-0.99857	533	257	-2.4946
RNF168	AAGAAATTCTCTCGTCAACG	1136	1212	0.393018	1922	588	-2.96597	1212	588	-2.49247
WDHD1	CTGGCATGGCATCCTACTTG	1243	354	-3.06118	1174	170	-4.69981	354	170	-2.49171
SFR1	CCAAGATTTCACTTTCAAGA	468	641	1.04309	245	310	0.384686	641	310	-2.49035
RNF34	TGTAAATCTGAATGGACCGG	506	725	1.1618	290	351	0.281766	725	351	-2.48994
ZCCHC2	AGCAGGAGCGGGTATACGAG	831	1137	1.04462	647	552	-0.539987	1137	552	-2.48934
KLHDC7B	CAGGAGGCTCCTCGCCACGA	717	774	0.422658	638	375	-1.41566	774	375	-2.48903
ART3	AATACCTGAAATGTACGGAC	1676	1510	-0.0504581	1307	734	-1.52979	1510	734	-2.48896
TNS1	CAGAAAGCGTGTGTTCCACG	661	946	1.16108	493	459	-0.333644	946	459	-2.48828
HAGHL	GCGTCAGGAGGCAACGCACG	516	331	-0.935051	581	159	-3.19296	331	159	-2.4876
DCLK3	GAAGGGCCCAATGTATGATG	345	796	2.40308	299	386	0.433162	796	386	-2.48681
QDPR	ATTCTCCACCACATCAACGC	789	1627	2.12112	959	792	-0.617975	1627	792	-2.48518
BUB1B	AAAATGGAGAAAGGTACACT	453	343	-0.503064	246	165	-1.09137	343	165	-2.48485
AFG3L2	TTCCACTCACCTGAAAACCC	1632	128	-6.39713	1906	60	-8.20554	128	60	-2.48476
TEK	AGACCACTCTAAATTTGACC	1194	1854	1.37868	1256	903	-0.946313	1854	903	-2.48465
RNF220	CATCAACCTTTAGTGAACCG	2294	2632	0.585092	1423	1283	-0.411285	2632	1283	-2.48461
PAK3	TGATGAACTATGGGTAGTCA	439	1219	2.89399	758	593	-0.744843	1219	593	-2.48389
PPT2	CTGCGGGCAGCGGCTCCCCG	215	261	0.719025	395	125	-2.83801	261	125	-2.48368
PHKA1	ATGTATTTCTACACGAACAG	987	1667	1.59853	1410	812	-1.47095	1667	812	-2.48334
MUTYH	CAGCACCAATGGCTCGGACA	798	705	-0.101844	377	342	-0.393728	705	342	-2.48294
RFC4	CCCCCGCTGACCAAGGATCG	418	578	1.06684	318	280	-0.462647	578	280	-2.48224
VAMP3	GACACAAAATCAAGTAGATG	671	1071	1.44726	555	521	-0.314532	1071	521	-2.48204
HPS4	GTCCACAAAGCAACTCCTGT	669	1052	1.40812	1049	512	-1.8584	1052	512	-2.48025
TMEM30A	CATTTATTACAGGGACTGGA	707	917	0.903562	480	446	-0.338295	917	446	-2.48006
TEX28	ACAACTTACAGGATAGTGTC	1674	1839	0.470469	768	897	0.200745	1839	897	-2.47991
TMEM138	ATCTCCTTCAGAACTTACGC	754	1017	1.00656	595	495	-0.598974	1017	495	-2.47949
ISY1	TCAAACAGCTCTCTAACACC	1196	138	-5.38978	1405	65	-7.30655	138	65	-2.47939
VPS51	GAACGATTTCCGGAAGATGG	797	465	-1.18607	558	225	-2.29343	465	225	-2.47899
LLPH	TCAAGAGATAGCAACTGTGG	680	636	0.0472833	613	309	-1.77486	636	309	-2.47555
RAB12	GTCATCATTATCGGCTCCCG	594	642	0.42518	387	312	-0.670099	642	312	-2.47493
OR4D9	GCTTGGAGATGGCTATATAG	894	842	0.0657402	1007	410	-2.28402	842	410	-2.47475
FAM205A	CAAGTGCCAGATGTGCTCCG	403	507	0.819574	170	246	0.69371	507	246	-2.47319
ADRA2C	ATGGTGGCCTTGACGCGGCG	245	356	1.188	75	172	1.72943	356	172	-2.47296
SPATA33	GCTCGCGTGATGATGATCTG	521	1182	2.36676	382	577	0.804303	1182	577	-2.47237
THOP1	CTTCAACAAGAACCTGAACG	490	935	1.91193	404	456	0.11901	935	456	-2.47169
PZP	TCTTAATTGTGACAAGCAGG	516	525	0.266786	158	255	0.946628	525	255	-2.47099
RIC1	CCAGAAGTTGACGTAGAATG	1574	1860	0.662046	1577	910	-1.46685	1860	910	-2.47028
SMARCC1	ATCTCGAATGGATCGTAATG	942	1173	0.798043	1124	573	-1.75671	1173	573	-2.47007
LGALS9B	CAGAGGCGCTCTGCACCGTG	410	747	1.78809	372	364	-0.216295	747	364	-2.47001
UBE2U	TAAGTGAAGATATGATGGAA	1091	1299	0.680942	1104	635	-1.47214	1299	635	-2.46916
WSB2	CTTGCTACGGGACTCAACGA	725	596	-0.290144	420	290	-1.03325	596	290	-2.46907
NDUFB6	ACACTCCGGATGAGAAACTG	1734	710	-2.11858	1755	346	-3.99682	710	346	-2.4686
C2orf61	ACTCATTCAAAGACAAACCA	776	1594	2.11078	938	780	-0.601684	1594	780	-2.46824
MKI67	TTGCCAGTGATCAACGCCGT	852	622	-0.60095	484	303	-1.26422	622	303	-2.46656
STK32B	GTACCTCTGAAGATACTCCA	1068	1259	0.654709	655	616	-0.310536	1259	616	-2.46588
AADACL4	TAGAAGATGATGCCTCGCCG	534	589	0.477867	702	287	-2.26728	589	287	-2.46426
TATDN1	CTTTGGGACAAAACTGCAGT	576	825	1.16204	653	403	-1.3015	825	403	-2.46423
LYPD3	CTGCCAGCGAGAATTGTCCG	1835	1841	0.232142	1507	903	-1.37758	1841	903	-2.46203
C14orf178	TGGTTAAGATCATGTTCTCC	865	806	0.0376357	842	394	-1.95455	806	394	-2.46149
CHRNB2	TGCGGTCGTAGGTCCACGAA	646	930	1.17636	416	455	0.0450957	930	455	-2.46149
ELOVL2	TATCTGCTCTCAATATGGCT	558	753	1.00577	360	368	-0.113751	753	368	-2.46087
PPP1R12A	TGGTCAAGGAGCACATGTAG	829	816	0.18124	643	399	-1.28852	816	399	-2.46085
CLUH	ATTGAAGCGAATGTCGAAGG	1885	1383	-0.589814	640	678	-0.0297939	1383	678	-2.46077
MTA1	TGTGGAGAGTATCCATGGCG	462	383	-0.267362	365	186	-1.73732	383	186	-2.46001
MSMO1	GTAGGATAAGCCAGAGACAT	758	641	-0.216261	866	313	-2.56026	641	313	-2.45978
GLIPR1L1	GAAGCCCACAACGAATGGCG	529	653	0.772142	178	319	1.19416	653	319	-2.45885
C11orf95	GAGCCAGAGGAAGACGAAGG	1217	915	-0.524878	1166	448	-2.42254	915	448	-2.45879
CEP41	GAGCAGTTCATAAACAACGC	327	527	1.46345	425	257	-1.34307	527	257	-2.45842
TAS2R14	TGAGAAAATAAAAAGTACCG	207	466	2.32355	162	227	0.61798	466	227	-2.45791
TXLNG	CATCAAGGCTCAAATTGTGG	1416	1471	0.3234	764	722	-0.29935	1471	722	-2.45766
PUS3	CAATATCTAAATCAGCACGA	896	939	0.345633	1254	460	-2.53256	939	460	-2.45752
TAX1BP3	GATTGGAGACAAGATCATGC	341	403	0.654971	107	196	1.22888	403	196	-2.45749
GLYR1	AAGAAGCATTTCTTTCCGCG	911	1585	1.67597	542	779	0.689568	1585	779	-2.45415
LDHAL6A	TGCAGTGACCAGGTAATCTG	673	1335	2.01767	653	656	-0.155009	1335	656	-2.45286
ADGRD1	AAAAGAAAACGTGACCCCTG	749	988	0.94811	294	485	1.00897	988	485	-2.45182
RPS3A	CCTGACTAACTTCCATGGCA	2012	315	-4.62898	1518	153	-5.55114	315	153	-2.45045
GRINA	AAAAGTGAACACAGACACCG	1090	1467	1.00266	820	722	-0.466388	1467	722	-2.44891
ATP5S	GTGGCGTAAAGAAACTCCCA	554	412	-0.550869	259	201	-0.754667	412	201	-2.44859
FAM221A	TAAACAACATAAAACTGACT	346	1003	3.00135	371	493	0.502494	1003	493	-2.44794
OR1S2	CAGCAAAGGATAGGTAGGCA	1530	1784	0.626869	1022	879	-0.522261	1784	879	-2.44728
KBTBD8	TGATCATATACTTAGCACAT	1306	1207	0.0163598	400	594	0.764616	1207	594	-2.44674
IL13RA1	AGAGGATTTGTCTGCAAGTG	999	1314	0.942004	636	647	-0.125372	1314	647	-2.44614
TCF7	TCGCTCGTGAACGAGTCCGA	722	891	0.773266	478	438	-0.371003	891	438	-2.44554
FBXW11	AGTGCAATACAGCCTCATTG	1222	893	-0.599419	1271	439	-2.67425	893	439	-2.44546
SPATA18	TGTTGCATATCCCGATCCCG	385	822	2.20228	467	404	-0.50601	822	404	-2.44466
MBIP	AATCAATGAAAACAACGTCA	1009	1697	1.58761	1112	837	-0.837498	1697	837	-2.4435
OTC	GAACACTATAGCTCTCTGAA	1420	1654	0.623953	778	816	-0.0533347	1654	816	-2.44243
MBD5	TTGTGGTGGAACATTGCTCG	315	298	0.075938	334	145	-2.10403	298	145	-2.44201
CNIH1	CGGGATTCAGGGTATTACAC	432	498	0.591978	456	244	-1.62957	498	244	-2.4418
CENPK	TGAAATGGTACTGTCCACTA	522	102	-3.98707	814	48	-6.67943	102	48	-2.44179
FCGR1B	TCCAGCAGAGTCTTCATGGA	613	706	0.591566	325	347	-0.0117541	706	347	-2.44133
SETD8	TTTAGGAGAACGTATTTACC	559	411	-0.580653	331	201	-1.3283	411	201	-2.44085
MAPRE1	TATTCAGAGCTGGAGCAACA	672	845	0.822038	664	416	-1.26636	845	416	-2.43986
CSTF2	ACAGGTAGTGATGAGAATTG	665	754	0.550975	426	371	-0.489911	754	371	-2.43928
ZNF385C	AGCATCCAAGAGCTCTGAGT	859	433	-1.56812	1378	212	-4.56737	433	212	-2.43924
CCNB1	GTCAGACCAAAATACCTACT	1360	1297	0.0987896	1120	640	-1.48769	1297	640	-2.43912
TMPRSS9	GAGGTAGGTCGCACCCACGT	595	867	1.20739	1247	427	-2.69425	867	427	-2.43908
PSMB7	GCAGATACAAGAGCAACTGA	684	223	-2.69427	667	108	-4.40481	223	108	-2.43862
MRFAP1	GCTCATCCAGATCAAAACGC	876	552	-0.985762	1201	271	-3.67019	552	271	-2.43861
DAZ3	GTGACCTGAAATGCTGAATC	1050	1111	0.371121	648	548	-0.560755	1111	548	-2.43832
KRT84	GTCTGATCTCGAGGCCAACG	370	810	2.26705	319	399	0.359352	810	399	-2.4372
MTNR1A	GTTTGTCGTACTTGAGACTG	634	1276	2.05505	454	630	0.605715	1276	630	-2.43707
TRPC5	CTGAACCACAGCGTGTATGT	747	874	0.633735	745	431	-1.45477	874	431	-2.43514
UROS	TTCTCATCCTGAAGATTACG	960	1922	2.04519	1363	951	-1.01743	1922	951	-2.4344
RELL1	GACCCATGATAAAGAACACA	1081	1178	0.448476	462	582	0.377882	1178	582	-2.43391
TRIM77	CAAACACTATATGACAAGGG	798	1053	0.949366	611	520	-0.545588	1053	520	-2.43378
ACTN4	GTTCATCGTCCATACCATCG	965	1200	0.794553	558	593	-0.0224003	1200	593	-2.43345
TNP1	CCTCACAAGGGAGTCAAGAG	754	1423	1.88803	343	704	1.52587	1423	704	-2.4319
GSR	TATTTGCCAATAGGTCAAGG	486	1463	3.10796	709	724	-0.116473	1463	724	-2.43128
CTDSPL2	GGTGAAAAAAAGTTGAAGAC	438	744	1.6056	496	367	-0.873109	744	367	-2.43101
MAMSTR	CACCGAGCCCTGACGCCGGG	274	597	2.24734	390	294	-0.827184	597	294	-2.43099
SPINK2	TACCTGCGAAGGTAACTGCC	1327	1950	1.23427	853	966	0.127952	1950	966	-2.43071
LOC100131303	GGGTGTGGAGAAACTCAGGT	393	619	1.40644	748	305	-2.27489	619	305	-2.43021
RHOC	TGGGGAATAAGAAGGACCTG	576	1251	2.25372	819	619	-0.826491	1251	619	-2.42987
C8orf44	CAAGGCAGGCAGATCACCTG	249	9	-7.4989	511	2	-10.4702	9	2	-2.42722
NUP155	TTTGGATAGGGACTACCACT	1115	1147	0.297308	1020	568	-1.54774	1147	568	-2.42613
HNRNPC	AGGTGTGAAACGATCTGCAG	424	407	0.114434	211	200	-0.288743	407	200	-2.42537
RPL22	AAAAAGCTTGTGGTGAAGGG	1186	1203	0.260495	1063	596	-1.53203	1203	596	-2.42533
RTKN	TTGACAGCAATAGTAAGCAG	806	1753	2.26128	809	870	0.00573392	1753	870	-2.42392
ARFRP1	TGCTTCCTCCCAGTATTATG	1261	678	-1.40314	804	335	-2.22579	678	335	-2.42363
TMEM261	GATATAGGACTCAAAAGGCT	757	907	0.69607	569	449	-0.723021	907	449	-2.42352
TANC1	TTCATGTTCTCGCGTCAGGA	1157	1359	0.645458	910	674	-0.874709	1359	674	-2.42347
OXCT2	GGAGGTGGAAGAGATCGTGG	1465	1142	-0.430402	1127	566	-1.79197	1142	566	-2.42338
C18orf63	ATGGGAAATCCACATATATG	737	1192	1.48273	681	591	-0.499994	1192	591	-2.42278
GAL	TTCAAGGCCAAGGAAAAACG	361	728	2.05154	796	360	-2.03353	728	360	-2.42264
NT5C1A	GCTGCGCGTGGCCTTCGATG	680	730	0.407973	316	361	0.146708	730	361	-2.4226
RBM23	TCGGAGCCATAATAAAAGCA	1114	975	-0.126457	500	483	-0.246985	975	483	-2.42251
GDF2	TTTGACAGGAGACATAGAGT	559	1238	2.30452	593	614	-0.0837424	1238	614	-2.42227
NDUFC1	GGAAAGGGGACGCAGCAAGG	1183	292	-3.4315	934	143	-4.55766	292	143	-2.42079
DNMBP	CTAGTCCTCAAGTACCGTAA	874	852	0.15593	335	422	0.376302	852	422	-2.42067
NARS	GGTGCGTTAGAAGGATATAG	293	19	-6.46272	436	7	-8.77756	19	7	-2.4195
TBC1D5	ACTAGCATATTACCAACCCG	811	1008	0.79253	739	500	-1.08656	1008	500	-2.41888
TBL3	AGATGATACATATCTTGTCA	1497	2021	1.01188	813	1005	0.334948	2021	1005	-2.41876
MAD2L1BP	GGAACCTCTCAACGCTTCGG	438	695	1.42727	624	344	-1.5656	695	344	-2.41865
OLR1	AGTTTCTTTACTCTCCATGG	627	1044	1.55755	437	518	0.234374	1044	518	-2.41854
EMID1	CAGACCAAGTCGGTGCTTGG	689	1058	1.34602	780	525	-1.09922	1058	525	-2.41842
DDIAS	ATGCAAGTGAATTCAAGTGA	943	743	-0.401639	818	368	-2.04639	743	368	-2.41804
ARHGAP42	TGATGATCAAAACTACAGGG	672	412	-1.05529	705	203	-3.08386	412	203	-2.41741
PHLDA1	CAAGTACATGTACTTCACTG	2409	4430	1.82612	1828	2207	0.280175	4430	2207	-2.41714
PUM1	TCTTAGACAGGAATCGCCCG	963	843	-0.125921	1311	418	-2.86272	843	418	-2.41698
MASP1	GACAACTCGGGAGAGAACCG	1372	855	-1.01715	858	424	-1.82673	855	424	-2.41687
TMEM155	TCTTCTTGTGGGGTGCTGCG	1273	1687	0.962617	2067	839	-2.29973	1687	839	-2.41685
QTRTD1	CACACGCTGCATAATATCCA	615	1354	2.2903	861	673	-0.747427	1354	673	-2.41638
C12orf73	CAGGGGCAGAAGTGGTGCAC	1184	933	-0.401708	1217	463	-2.44641	933	463	-2.41622
PRRT4	CGTTCGATGCCCAAGCGTGG	819	484	-1.15286	804	239	-3.01449	484	239	-2.41618
PAQR9	CGAGGTGCCCGACGACTTCG	361	983	2.83833	217	488	1.73191	983	488	-2.41586
RAPSN	ATTGTTGTGGGCATAGCGCA	1201	2043	1.61845	1329	1017	-0.799043	2043	1017	-2.4155
SPRR2G	GTAAGGCTCAGGGCACTTCG	2995	2668	-0.0801882	1487	1329	-0.432085	2668	1329	-2.4152
GLP1R	GAGTGCGAGGAGTCCAAGCG	465	648	1.08826	450	321	-0.957891	648	321	-2.41439
FFAR4	CATTCCTGGAGAGATCTCGT	698	716	0.288969	866	355	-2.2654	716	355	-2.41389
RNF220	GTTGGCTCGTACTCGCAGAA	808	814	0.24198	174	404	1.80049	814	404	-2.41331
PRR32	TCAGTCAGCACATTGACGGA	1040	926	-0.0814252	378	460	0.295708	926	460	-2.4128
RASSF10	CCTCGTAGTGATCGATCTCG	1428	964	-0.80766	983	479	-1.86149	964	479	-2.41266
MAGEB10	CATTTGTGAAGATAATACCC	780	1074	1.06087	958	534	-1.54484	1074	534	-2.41229
DEFB104B	TTGATAGAGTAGAAGAGAAA	750	1206	1.46762	706	600	-0.549449	1206	600	-2.41194
KBTBD7	TCAAGTCCTTCTACGACGCG	1060	1314	0.786651	650	654	-0.151348	1314	654	-2.41171
ADIG	GGAGGCAGAACCAGAAAACC	489	185	-2.29933	72	90	0.339735	185	90	-2.41037
TFRC	CAGGAACCGAGTCTCCAGTG	1106	255	-3.60605	1062	125	-5.16988	255	125	-2.41002
MFRP	GGGACAGAGGGACCTACCTG	337	369	0.45613	144	182	0.376846	369	182	-2.40973
SMG5	AGCAACCAGGTGCGTCCTGT	829	379	-1.82201	800	187	-3.57264	379	187	-2.40971
ITGAL	TCTGGCGGAAGAGGTAACAC	293	401	1.03531	61	198	2.51515	401	198	-2.40968
RPL38	GTTGCAGCCTCGGAAAATTG	806	487	-1.09485	577	241	-2.21241	487	241	-2.40957
MAN1A1	CTCAAACCTATATCAAAAGG	426	503	0.654466	321	249	-0.758398	503	249	-2.40956
HLX	TCCTTCGTGAGCACAGCATA	747	1069	1.16175	650	532	-0.637786	1069	532	-2.4093
KRT81	AGATGTGCGACTGGAGAATG	2581	2360	-0.0115703	1920	1178	-1.32277	2360	1178	-2.40782
HUS1	GATTTATTTAGAGCTAACAT	1257	1464	0.623422	1196	730	-1.33266	1464	730	-2.40705
EPM2AIP1	CTGAGCACGAATACTACGAG	952	1136	0.686282	858	566	-1.14728	1136	566	-2.40647
GPBP1L1	GGTGTCCCAATAGGTCTGCA	1043	1106	0.376822	1077	551	-1.74789	1106	551	-2.40639
ATP4B	AGGCGTGGAGAGTCTGTGTG	945	2095	2.31296	1393	1046	-0.843903	2095	1046	-2.40612
PTGES3L	TGGAACTCTAAATGCCACCC	592	974	1.52561	876	485	-1.55985	974	485	-2.40603
P4HB	TCGGTGAACTCGATGACAAG	269	864	3.26251	626	430	-1.04964	864	430	-2.40565
CSN2	AGAAAGCCTTTCAAGCAGTG	1868	1779	0.0953112	1446	888	-1.31932	1779	888	-2.4056
GRIN2B	TCTGTGCTGAAATGAAATCG	790	838	0.37707	208	417	1.46087	838	417	-2.40554
CAMK2D	TATCTTCCCAGAGTTACTGG	639	830	0.906731	741	413	-1.54226	830	413	-2.40551
BEST4	CTGTGCTTAGCATCACCTAC	1141	1729	1.31436	970	863	-0.442195	1729	863	-2.4055
ENKUR	CCTGTCATGGGAATACAGAG	439	736	1.57136	708	366	-1.71822	736	366	-2.40506
SMAD5	TCATCAGGTGGCATATAGGC	229	648	2.92488	530	322	-1.33564	648	322	-2.40451
SORBS1	TACTCGAAACAGCTCCCGTG	721	608	-0.223557	246	302	0.314039	608	302	-2.40422
CRYBA4	AGGAGGTGAGCCTCTCGGCG	903	1352	1.28155	1074	675	-1.26294	1352	675	-2.40214
FDXACB1	TGGTGGGACATCACAAGATG	559	719	0.880136	755	358	-1.92173	719	358	-2.40052
NPIPA8	ACTACTACAGATGCAAAGTA	540	326	-1.09321	954	161	-4.33469	326	161	-2.40008
LIPH	TTTGTTGGAGAGATGTACGA	538	962	1.74281	1109	480	-2.14178	962	480	-2.39934
RPAP1	GGGTACTTTGTATAGACTAG	543	286	-1.44742	571	141	-3.42864	286	141	-2.39884
RAB40A	CCTCAAAGAAGGTCACACCC	527	1189	2.35238	734	594	-0.664923	1189	594	-2.3985
WDR33	TGCATACCTTGAGTACCCGG	1941	784	-2.15524	1780	391	-3.74363	784	391	-2.39715
ABCA12	GGCAGCTATAAATACAACCC	843	1031	0.75038	469	515	0.0545355	1031	515	-2.39689
RNF19B	GGAAAACCTCCAAACACAAG	1663	2545	1.34181	1266	1275	-0.149377	2545	1275	-2.39655
L2HGDH	TCGTTGGTGGCGGAATTGTG	159	232	1.18789	246	114	-1.94007	232	114	-2.39651
EIF4EBP2	GGATCGTCGCAATTCTCCCA	530	487	0.000802757	453	242	-1.63322	487	242	-2.39648
OCEL1	CCTGGAACACTGCGACATAG	897	929	0.314646	969	464	-1.90239	929	464	-2.39556
MAS1	CCTCAGTCGGGAATGCACAT	691	1146	1.54803	1057	573	-1.61136	1146	573	-2.39531
AQP10	ATTGTTCAGGGACAGATAGG	1106	901	-0.314468	810	450	-1.55092	901	450	-2.39514
NNAT	TCGGCTGAACTGCTCATCAT	684	1130	1.53776	703	565	-0.680995	1130	565	-2.39512
SLC39A2	GAGATGATGAGCTCTCCATA	1017	1699	1.57	1193	851	-0.964651	1699	851	-2.39412
ZNF596	CACAGATATGCCATCTATGT	792	1484	1.86957	836	743	-0.444377	1484	743	-2.39412
RBP5	TGTTCTTCTGCGAGACAAAG	420	604	1.16943	353	301	-0.538307	604	301	-2.39363
TFPI	TATGTCGAGGTTATATTACC	486	1008	2.1304	438	504	0.164527	1008	504	-2.39344
MORC3	AGTGTGATGCCTGTCTAAAG	658	984	1.27622	870	492	-1.5099	984	492	-2.39306
PTRF	GTCAACGTGAAGACCGTGCG	438	574	0.927026	306	286	-0.323076	574	286	-2.39283
PDE3B	CTGTTGAACAGTCTTCAAGG	1143	1081	0.0768016	568	541	-0.280405	1081	541	-2.39153
ODF4	GTGTGTGATTCTCCATTGAA	882	1445	1.51785	712	724	-0.126438	1445	724	-2.3915
RBBP5	CCAGATAGATACCACTCCAC	324	162	-1.56959	494	79	-4.40364	162	79	-2.39124
OR2T29	ACATCCAGCTCTACTTAGTG	1573	1745	0.496027	1291	875	-1.08577	1745	875	-2.39084
CDKN1B	TGGACCACGAAGAGTTAACC	412	858	2.13829	118	429	2.83533	858	429	-2.39073
HDGFRP2	TGTCTTTACATTTGTCGTAG	1392	2196	1.42104	1078	1102	-0.11401	2196	1102	-2.3902
ARL15	TGGTCGACACGACGTTATCG	503	1498	3.0804	513	751	0.732649	1498	751	-2.38999
BAIAP2L1	TGCGAAATTTAATAAACCTG	888	1126	0.845393	597	564	-0.29971	1126	564	-2.3894
HMMR	AACAACTTATTGAATTGACC	591	955	1.47838	774	478	-1.30165	955	478	-2.38924
PCDHB12	AAAAGCCTGCTCAAACTCAG	579	627	0.430142	360	313	-0.49292	627	313	-2.38911
ZNF235	ATATGATATCCCAGTTGGAG	1086	1261	0.615057	1244	632	-1.76576	1261	632	-2.38896
PHYHD1	AGGGACCAGGAAATTTCCTG	853	1010	0.665537	707	506	-0.954019	1010	506	-2.38715
PKIA	AAATGCAATACATGATATCC	689	1008	1.21905	402	505	0.370701	1008	505	-2.38711
GRPR	CTGGAGCACACGTTATTAGG	662	980	1.2497	675	491	-0.915531	980	491	-2.38649
DCLK3	ATGAGCAGGAGCAAACATGG	735	642	-0.131569	1028	321	-2.90652	642	321	-2.38462
HIP1	CTGTGTCCGTGACGGCAGCA	1026	1336	0.915696	925	671	-0.923867	1336	671	-2.38292
CSPG5	ATGTCAATGATATCTGATGC	773	1213	1.40377	1289	609	-1.93723	1213	609	-2.38291
VRTN	GCTGCATTAAGACCATTCCA	492	955	1.95679	335	479	0.674064	955	479	-2.38257
DMRTC1B	AGAGGGTCAAGGGTGGCACA	2145	1339	-1.01419	873	673	-0.780128	1339	673	-2.3806
IPO4	TATCAGCAGCTATTCAAGGG	884	1216	1.05898	1026	611	-1.38968	1216	611	-2.38036
C1orf64	GACTGGAGAGCCAACCTCAA	2211	2732	0.780002	1437	1376	-0.268853	2732	1376	-2.37985
TSEN34	CTCCTGGAGAAGATTACGGA	666	748	0.526129	863	375	-2.1287	748	375	-2.37956
ATP2A2	GAGGCCACCTCGATTCTCGG	1099	415	-2.32439	1105	207	-4.10037	415	207	-2.37907
USP8	TGAAGTCCGGAAAAAACTTG	702	708	0.244616	894	355	-2.34059	708	355	-2.37791
LRRC57	TCTTTCAGCTTAAGGACCGA	744	1312	1.70974	802	660	-0.625754	1312	660	-2.37759
TMEM30A	TTGTACCATTAACTTCACAC	936	989	0.367235	956	497	-1.70888	989	497	-2.37704
RASSF6	CTCATTAATGAAGATCCAAG	651	678	0.328503	657	340	-1.71453	678	340	-2.37654
TMEM126A	GAAAATGGATCGGTTTATGT	1062	1860	1.69438	1294	937	-0.929518	1860	937	-2.37653
SIRT4	GTTCCCCACAATCCAAGCAC	696	870	0.806682	715	437	-1.32528	870	437	-2.37635
COMTD1	CTCACCCAGGAAGAGGCCAG	1988	961	-1.68469	1201	483	-2.31566	961	483	-2.37612
ITGAM	TGGAACACGTGATCACGAGG	604	468	-0.444237	410	234	-1.47711	468	234	-2.37566
CLUL1	TGCACAATTGACCCAAATGG	1371	1311	0.105831	821	660	-0.681053	1311	660	-2.37514
CDC73	GGTCTTCAGCGATCTACTCA	1397	460	-2.68541	1114	230	-3.87464	460	230	-2.37509
MON1B	ACATGTGGGACTATTCTCAG	1641	2139	0.919893	757	1080	0.673631	2139	1080	-2.37033
DHDDS	CAGCATTGCTGATCTCATGA	738	807	0.456493	938	406	-2.13925	807	406	-2.3699
FBXW7	AAGAGCGGACCTCAGAACCA	1887	805	-2.01189	1036	405	-2.37996	805	405	-2.36981
LPPR5	ACACAGGGCAAGGAAATGTG	1938	2101	0.435846	1376	1061	-0.781171	2101	1061	-2.36964
UAP1	CCTGGTAAACTCCATCCACT	1616	1030	-0.95871	1682	519	-2.94392	1030	519	-2.36906
TSPAN2	CATACATGGTCTGAACATGT	1084	1328	0.755776	1030	670	-1.18156	1328	670	-2.3684
IFT27	TTTCCAGAAAAGCTACACCC	822	1233	1.28582	867	622	-0.949635	1233	622	-2.36787
ATP11AUN	CAGGCACGTGTATCTTTCAG	981	1217	0.788378	648	614	-0.29286	1217	614	-2.36733
COPB1	AACATTCAGACAAGACCTTG	1595	66	-7.99825	2116	31	-9.86446	66	31	-2.36713
CIAPIN1	AACAGACTGTACTTCCTCAG	1315	595	-1.85468	1296	299	-3.62064	595	299	-2.36676
RNPC3	TTTGCTAGGATTGTGCTGGA	2426	435	-4.28086	1312	218	-4.38634	435	218	-2.36593
ANKRD34A	TGGGCGGAGAAAGTGACTAG	367	575	1.3916	1009	289	-3.108	575	289	-2.36531
FAM228B	ACCCTACCTTCAGAAAATTG	703	1808	2.70018	621	914	0.74638	1808	914	-2.36506
IZUMO1	GCTTATTGTCCCAACAAATG	1180	930	-0.401274	623	469	-0.834274	930	469	-2.36481
CD276	CTGGTGCACAGTTTCACCGA	471	709	1.29025	575	357	-1.28591	709	357	-2.36456
KLHDC3	GGCGGGCGGAATGACACCGA	282	553	1.97282	621	278	-2.05252	553	278	-2.36359
UBQLN2	CGCGGGAACTAACACTACCT	319	620	1.9524	664	312	-1.94071	620	312	-2.36335
PSMB7	AACTGGCACGACCATCGCTG	1246	60	-7.5843	2585	28	-10.5473	60	28	-2.36326
UBD	AGTCAGGTGATGAGGCAAAG	1322	1722	0.917463	837	871	-0.0719174	1722	871	-2.36288
THEMIS	GGATGACAGCTTGTCATGAG	420	882	2.16054	827	445	-1.62623	882	445	-2.36243
SOX14	CTGACTACAAGTACCGACCT	647	1000	1.36258	446	505	0.126641	1000	505	-2.36154
SLC38A1	GCAAACAAATGCAAATGCAA	851	1421	1.56757	668	719	0.00771771	1421	719	-2.35988
FBXL21	GCATGAAATTTAATCTGTCC	775	830	0.402109	350	419	0.256879	830	419	-2.35955
SMAD5	GATATACTGGGCATAATCTG	1329	1669	0.82148	1037	845	-0.649891	1669	845	-2.35953
ZNF808	GAATTCTAGTATGTACAGCC	615	763	0.786314	827	385	-1.96631	763	385	-2.35939
SMARCA5	GATGAGTGAATTCAAGAGAT	977	633	-0.913713	2016	319	-4.51556	633	319	-2.35929
MFSD3	CCAAGGTTCTGTACGCTCCG	602	568	0.0700611	898	286	-2.85691	568	286	-2.35923
HSPA12B	GAAAGCATAGCCACTAGACG	1233	1460	0.66681	939	739	-0.731647	1460	739	-2.35902
YPEL2	TCATGATGAACTAATTTCCA	1257	1847	1.23386	1010	936	-0.345889	1847	936	-2.3574
PRKCD	TGCAGAGCGTGGGAAAACAC	743	1032	1.08341	855	522	-1.32954	1032	522	-2.35688
CCM2	GATACCTGAATCCCTCCAGT	752	418	-1.31179	403	210	-1.68829	418	210	-2.35669
RFWD2	ATCACTAGCATATGACAATG	669	1142	1.62345	1328	578	-2.13088	1142	578	-2.35631
RRS1	TACCGGACACCAGAGTAAGG	527	172	-2.68166	242	85	-2.56694	172	85	-2.35613
ACVR1B	AAGAGATTATTGGCAAGGGT	800	591	-0.569747	164	298	1.22438	591	298	-2.35581
FIP1L1	AATCTTAACATCAAGACAGG	2059	290	-4.90424	1305	145	-5.31684	290	145	-2.35564
T	CCGCTGGAAGTACGTGAACG	837	1244	1.26179	466	630	0.544363	1244	630	-2.35551
TRIM64	GATGCCTATATTTCTCGATG	530	644	0.730913	699	325	-1.96637	644	325	-2.35524
PPP1R13B	GATTCGTAACCAACTTAACC	1782	1942	0.449472	1082	985	-0.388131	1942	985	-2.35502
THYN1	TGAGGCATTAGCTAAAGTGG	1249	1550	0.790079	584	786	0.534851	1550	786	-2.35373
RTKN2	ATATTCGAATACCACTAATG	1181	1021	-0.158739	685	517	-0.828821	1021	517	-2.35323
PLEKHS1	GATCAATTTCAATGGAACCT	435	671	1.35321	481	339	-0.986836	671	339	-2.35268
ZNF311	TAAGCTGATGCATACAGAGA	1080	1512	1.10617	1340	767	-1.48501	1512	767	-2.35236
NONO	CTGGACAATATGCCACTCCG	666	1058	1.43478	194	536	2.213	1058	536	-2.35218
FAM111A	TGTGTTGAGAGAACAAATCG	598	775	0.900401	979	392	-2.32274	775	392	-2.35201
LSM3	CATGGCGGACGACGTAGACC	266	46	-4.19995	197	21	-5.05492	46	21	-2.35068
VCPKMT	CTCGCACAAAGCTCCGCAGT	728	745	0.282843	455	377	-0.607097	745	377	-2.34975
CYP2S1	GGCATCGACAAGGTCACGTG	737	631	-0.183879	264	319	0.277375	631	319	-2.34917
ZPR1	GCATAGCGACTCGATCTCGG	2083	405	-4.06645	1468	204	-4.80647	405	204	-2.34731
FSHB	CTCTATTGCAATGGTGATGT	911	1641	1.76717	612	834	0.56443	1641	834	-2.34715
FOS	GTAGTAAGAGAGGCTATCCC	555	752	1.01636	683	381	-1.53919	752	381	-2.34612
COL4A3	CAGGCAGAAGAGGTAAAACG	567	699	0.769205	689	354	-1.73217	699	354	-2.34591
ADH5	TCAGGGTATAGGCATCGGTG	329	540	1.51128	203	273	0.525344	540	273	-2.34506
PRELP	CAGTCAGGGAAGATAGATGG	716	1138	1.4367	701	578	-0.62069	1138	578	-2.34505
PGGT1B	AAATAAAGAAGCTTGCTTAG	818	787	0.12143	368	399	0.0244348	787	399	-2.34488
CLDN17	AAAGCTGATACTCTCCACTG	808	830	0.292971	1021	421	-2.2545	830	421	-2.34437
VIPR2	CAATGTGGGAGAGACCGTCA	1646	1714	0.329821	756	872	0.17115	1714	872	-2.34423
TEC	TCTTCCCTTTCACACTAACT	872	1506	1.65629	617	766	0.344442	1506	766	-2.34376
CDC73	GACACTATGGGAACCTACCA	2513	281	-5.50967	2700	141	-7.10361	281	141	-2.34289
WDR31	TCTGGAGGGAAAGATAAGGT	513	610	0.674115	417	309	-0.868036	610	309	-2.342
VCX3B	ACCTCCGGCCAAGGCCAAGG	509	1037	2.08421	298	527	1.17277	1037	527	-2.34194
MBD3L3	GGCCGGTGAATCTCTGGACA	1130	982	-0.145094	1174	499	-2.1852	982	499	-2.34143
KATNAL2	GCCCCGGTCCAAAACCACAG	591	602	0.270181	317	305	-0.255396	602	305	-2.34112
ARNT	AGATGTCTAACGATAAGGAG	454	821	1.77007	1062	417	-2.37002	821	417	-2.33985
CCT6A	CAGGGAAACACTTATAGATG	919	83	-5.98337	515	40	-5.9906	83	40	-2.33901
SLC16A1	GGGTGAATAGGGTTAAGTCC	1170	1171	0.225375	1058	596	-1.52088	1171	596	-2.33877
TMEM261	GCACGGAAGCCCATGAAGAT	559	441	-0.397037	471	223	-1.91517	441	223	-2.33807
FRG2	GAAAAGAAAAATGAGTTCCA	751	750	0.218982	483	381	-0.722809	750	381	-2.33758
MBTPS2	CGATATAAGTTGCAAATGAG	675	388	-1.22325	165	196	0.234507	388	196	-2.33662
C1orf54	CATGTACTCACCATAACTGG	822	1000	0.736368	1164	509	-2.11828	1000	509	-2.33635
PIFO	CAGGAAATGACACCTCATGC	625	949	1.31574	954	483	-1.77114	949	483	-2.33581
CCL23	CAAGGGCAGTAACAAGCATG	637	886	1.086	597	451	-0.825778	886	451	-2.33422
TMC1	TGCCATATGGCAAACCCCAG	509	501	0.18024	540	254	-1.93385	501	254	-2.33394
IRF6	CAAGTTTCAGTACCGTGGGA	513	839	1.50841	810	427	-1.67419	839	427	-2.33383
ZNF267	GTTGAGTAAGGCATGAACTA	1483	1677	0.546284	721	856	0.239297	1677	856	-2.33345
THAP1	TTGTACTGAGCCACATGACA	1705	1253	-0.585325	1265	639	-1.77941	1253	639	-2.33328
NACA	CTTTAGGCTATGTCCAAACT	1004	739	-0.58002	478	376	-0.729314	739	376	-2.3323
RIMKLA	GACAGAACAAGGCAAGCAGT	553	737	0.973032	521	375	-0.938291	737	375	-2.3321
AGL	AAACACGAAACCTTATAGGA	1400	1481	0.371016	1275	756	-1.40143	1481	756	-2.33206
TNFRSF21	ACCTTTGGGAACATAAGTGG	1132	2736	2.5415	1822	1399	-0.791799	2736	1399	-2.33132
CYP11B2	TGGCCCCACAGGTACAACTT	903	1008	0.511157	646	514	-0.704242	1008	514	-2.3307
SLC35F6	GATGATCAACAGGTCCCCTG	703	965	1.05215	592	492	-0.601361	965	492	-2.33051
SMYD4	GCATCCGTCACACGGAACTG	509	1207	2.48246	787	616	-0.743818	1207	616	-2.33044
COMT	ACTGTGCCGCCATCACCCAG	675	994	1.23605	1439	507	-2.62947	994	507	-2.32962
PPIB	AAAGACTGTTCCAAAAACAG	892	1466	1.5262	841	749	-0.439481	1466	749	-2.32915
B3GAT2	GTCAGCGAAGAAGAGCACGC	538	627	0.621855	806	319	-2.34622	627	319	-2.32882
CCL28	GTCGCATCCAGAGAGCTGAT	676	1288	1.91196	381	658	1.12006	1288	658	-2.32801
PAAF1	CATTCATATTTCATGTCCAA	628	1362	2.25111	772	696	-0.41047	1362	696	-2.32774
SON	GCCAGTTGTAACAATGTCAG	1616	732	-1.85363	1574	373	-3.56288	732	373	-2.32731
ADAP1	GCTTCCAGAGAAAACCCTCA	345	494	1.15558	160	251	0.880724	494	251	-2.32659
CANX	TTACTGAACAATGAGAGGCT	426	644	1.3002	383	328	-0.528669	644	328	-2.32605
AMFR	GCACAAGAACTATCTACGTG	1722	2168	0.828762	1642	1110	-1.09288	2168	1110	-2.32572
SEZ6	TTGAGGAATTCCTACAAGAG	238	336	1.11246	383	170	-2.05836	336	170	-2.3257
CBWD5	TGAGGAAGAGGATCCTGCGG	177	106	-1.09015	268	52	-3.89397	106	52	-2.32493
INTS4	TGCCAGGAAGCCTGTCGAGG	1149	295	-3.32851	771	149	-4.01005	295	149	-2.32492
SLC30A10	CACGCACAGCGAGATCAGGT	1073	934	-0.140765	324	477	0.742438	934	477	-2.3246
NHLRC4	TTATTGTGGCAGACGAGCAG	640	1121	1.69059	707	573	-0.661267	1121	573	-2.32451
MAFF	CGCCGCACACTCAAAAACCG	487	632	0.902389	499	322	-1.19375	632	322	-2.3245
KRT85	ACACGGTAGTGATGCATGGG	1144	1345	0.647906	1006	688	-1.06329	1345	688	-2.3244
UTP3	GAAAAAACTTTACTATGACA	500	215	-1.97029	658	108	-4.37276	215	108	-2.32326
IQGAP1	CTACGCGTCCAACCAGCGAG	451	768	1.61256	839	392	-1.95806	768	392	-2.32294
PRSS35	AGAAACGTCGAGGTTCTAAG	564	729	0.893046	377	372	-0.196647	729	372	-2.3227
PDE6D	CAAGAAAATCCTCAAGTGCA	811	943	0.617765	415	482	0.18629	943	482	-2.32208
RUNDC3A	GCCCATCGATGACTCATCGG	830	1229	1.25194	553	629	0.137701	1229	629	-2.32164
RSRC1	CTATCATAAGAATGTGAACG	551	791	1.16764	318	404	0.395936	791	404	-2.32146
FCN3	TTTGTGACATGGACACCGAG	1193	787	-0.867461	226	402	1.18179	787	402	-2.32102
FAM26D	TCTTTATGCGATGCATCATG	1173	1180	0.238748	641	604	-0.305943	1180	604	-2.32072
FGF13	CTGCGAGTGGTGGCTATCCA	361	28	-6.15114	13	12	-0.279459	28	12	-2.31883
ZNF512B	CTTCCCGGGTCAAAGCAGAG	762	697	-0.0109037	270	356	0.481915	697	356	-2.31882
SERPINA12	GTGCCCATGATGTTCCGTAG	1184	1836	1.37511	1118	942	-0.571037	1836	942	-2.31771
NUPR1	TGAGTGGGCCTTACCGAGGT	388	545	1.10697	159	278	1.13358	545	278	-2.31701
STX4	AGAACGTGGAGCGGATTCGG	2269	2094	0.0127325	1976	1075	-1.60729	2094	1075	-2.31684
RASA4B	GGACACGGGAGACCTCGGTG	1435	1163	-0.328283	946	596	-1.25634	1163	596	-2.31676
DNAJC17	ACCCTTGTGTCTAGACCTGG	2747	337	-5.27202	2588	171	-6.55859	337	171	-2.31676
CIDEC	GCACGGCGGATCGAAGCGTG	371	543	1.21382	670	277	-2.24004	543	277	-2.31668
TTC32	TTTCAACAATGGAGAGTACG	492	921	1.86177	551	472	-0.529854	921	472	-2.31327
COPE	GTAGTCAGCAAACATGCGCA	752	59	-6.30236	1638	28	-9.46611	59	28	-2.31293
TVP23C	AGAGAATAAAACTGTGTCAG	372	849	2.37623	188	435	1.79483	849	435	-2.31264
PITPNB	ATGGTTTAGATCCAAACACA	899	1330	1.25011	509	683	0.527146	1330	683	-2.31173
TXNDC8	GGTACAGATTATTAAAGACA	295	253	-0.178289	104	128	0.311239	253	128	-2.3114
PPIP5K2	TTTGTGAAAGGTTTATACAG	733	934	0.857247	372	479	0.428419	934	479	-2.31125
TMEM69	AGAAAGTATATCTGTTCTGC	814	1409	1.66168	487	724	0.768659	1409	724	-2.31045
XKR3	TTCTCAACTGTTCTCTACTG	863	1457	1.59659	346	749	1.65166	1457	749	-2.30936
RSRC2	GAAGCAGGGAAAGAAAACGG	254	88	-2.48737	287	43	-4.46427	88	43	-2.30881
SLC25A48	CATTGCCGTCTACAACTCCG	434	846	1.96598	418	434	-0.0772143	846	434	-2.30863
MBTPS1	AGAACTCTCTTGCTTCGCGG	1782	338	-4.127	1407	172	-5.10123	338	172	-2.3079
SYNCRIP	TGAGCGAGATGGTGCTGTCA	1191	1652	1.08221	1707	850	-1.81559	1652	850	-2.30772
DYNLL1	CATTGCGGCTCATATCAAGA	1157	619	-1.4155	448	317	-0.976763	619	317	-2.3077
HCFC2	GGCAACTAGCTACGAATCAG	1013	1776	1.69678	1215	914	-0.839174	1776	914	-2.30765
UBXN7	GAACCAGAACCATTATTTGG	1250	1522	0.740103	574	783	0.566524	1522	783	-2.3074
KIAA1671	CAGAGGACTCTCCACATGTG	925	1330	1.17543	1022	684	-1.11435	1330	684	-2.30704
NBL1	AGTACTCACAATCTCCCACA	1612	1630	0.252627	833	839	-0.149011	1630	839	-2.30637
OCEL1	ACAGCTCATAGTCGGGCACT	1128	1500	0.971225	1308	772	-1.41247	1500	772	-2.30594
AATF	GAATATGATGAGGACGACCT	554	512	0.0159026	896	262	-3.05626	512	262	-2.30517
ARHGAP5	TGCAAATTCGTACTCCGATG	465	847	1.78938	437	435	-0.176268	847	435	-2.30508
TDRD6	GATGTATTCTTAGTTGACCG	615	541	-0.112992	722	277	-2.41641	541	277	-2.30488
TAF12	TCTTAGCCCTGAAAACAATC	852	1139	0.983888	664	586	-0.460375	1139	586	-2.30392
PSMB1	GTATACAGCTTTGATCCAGT	1165	262	-3.67223	833	133	-4.45372	262	133	-2.30293
SLFNL1	CGCAATATGGAGTTCAAGCG	225	289	0.866035	462	147	-2.83417	289	147	-2.30191
OR2J3	GAGGGTCAGCTCATTGACAT	1491	2651	1.73576	1444	1368	-0.294159	2651	1368	-2.30174
H2AFZ	ACAACTACTGACCTGCAAGC	3268	2813	-0.170425	1242	1452	0.20358	2813	1452	-2.30117
FCF1	TTACACAATCGGTTATACAT	1208	722	-1.12594	352	371	-0.0420124	722	371	-2.30036
ICAM5	CTGCCCCAGCAATTGGACAT	1155	1246	0.422126	841	642	-0.803102	1246	642	-2.3003
DEFB135	AGAGTAAGTTAAGGACCACG	520	662	0.852718	402	340	-0.558196	662	340	-2.30009
CRYGA	CACATGAGGAATTATACGGC	350	720	2.10298	326	370	0.131485	720	370	-2.30007
ZFC3H1	CATTTGAATTAAAACCACTC	466	511	0.461926	759	262	-2.66432	511	262	-2.29892
STX1A	CGGCAGGACCACGACCAGTG	754	1141	1.30833	853	588	-1.04364	1141	588	-2.29866
CYP51A1	TACGATGTGCCTAATCCAGT	2652	2248	-0.21073	1685	1161	-1.04787	2248	1161	-2.29808
PRDM7	TGGGCTTGGAGTATGGAACG	697	704	0.248481	931	362	-2.39065	704	362	-2.29765
VMAC	CTGGAGTGTGGCAATCTCAC	698	503	-0.634073	292	258	-0.454027	503	258	-2.29722
HPD	GTGGAGAAGATGAACTACAT	1784	1409	-0.396257	1008	727	-0.937901	1409	727	-2.29721
CDCP2	AATGGGGCCTCACCAGACAA	2555	2541	0.209332	2424	1313	-1.6185	2541	1313	-2.29718
PRMT9	TGAAACACGACGTGAAGGTG	737	924	0.814794	647	476	-0.888572	924	476	-2.29677
RBMY1E	GAGTATGCTCCACCATCTAG	1011	1597	1.42288	1042	825	-0.717833	1597	825	-2.29457
PPM1A	TCACAAACCAAGTAATCCGC	914	1118	0.751097	124	577	3.41906	1118	577	-2.29367
RUNX2	GAGACCTACCTCGTCCACTC	1000	1446	1.1907	1033	747	-0.931785	1446	747	-2.29358
PTPRD	TCCAGCGACACTGTAGCGTG	690	622	-0.0490981	488	320	-1.15588	622	320	-2.29326
TAX1BP1	ATGTCTTCACAAAGAAAACG	583	888	1.32331	477	458	-0.261142	888	458	-2.29233
KRTAP1-3	TGCTGCCAGACCAGCTCCTG	879	1129	0.879053	957	583	-1.33562	1129	583	-2.29202
MPI	AGGATCTTGGCATCCCCTCG	932	992	0.386397	1118	512	-2.00907	992	512	-2.29182
CFAP221	GGTTGTTCGCAATCAAGAAG	416	938	2.34678	223	484	1.64909	938	484	-2.29181
DPYS	GTGATGATCTAACCACAACA	772	1790	2.42895	968	926	-0.270858	1790	926	-2.29107
CHMP1B	TCGCGGCCAAAGAACTGAGT	392	581	1.24744	306	299	-0.219185	581	299	-2.2906
CCL3L3	TGGACTCACGTGGTGCAGAG	1256	1246	0.202235	717	644	-0.41913	1246	644	-2.29035
YES1	AGAGAGAGTGAAACAACTAA	701	710	0.255727	546	366	-1.10563	710	366	-2.28986
MR1	AGGTACACTCAGCTGCTGAG	1861	1982	0.38911	1481	1026	-1.03457	1982	1026	-2.28975
ERBB4	ATAGAGTACTCTTCCACCAA	762	1159	1.32178	552	599	0.0267878	1159	599	-2.28965
SPATA20	GAAGCAGCGATTGTTCACGG	570	496	-0.141304	407	255	-1.25962	496	255	-2.28947
KITLG	ATCTGAAACTAGTGATTGTG	1048	1791	1.62984	1145	927	-0.665415	1791	927	-2.2894
MIS18BP1	ACAATCAAAATCGTAAGTGG	2879	733	-3.36757	1081	378	-2.64241	733	378	-2.2893
RNF187	AGCAGTCGTCGGCGCACTCG	510	731	1.16283	584	377	-1.1947	731	377	-2.28898
ZNF792	GCAAAATGTCTTTCAAACGT	712	1124	1.41888	290	581	1.46613	1124	581	-2.28876
MLLT11	AAGGTCAAAGACAGCAGCGT	684	515	-0.519539	576	265	-1.98701	515	265	-2.28779
RP1L1	GTCTCGCTGAGATGACTAGG	1315	1349	0.290275	778	698	-0.421981	1349	698	-2.28775
THSD7A	TGTGTTGAAGGACGATACTG	555	879	1.42512	468	454	-0.236953	879	454	-2.28764
LPPR5	CAGTATACACAATTCATCAG	1688	2535	1.29227	1081	1314	0.295654	2535	1314	-2.28713
KLF5	ACTGCAGTGAAACAATTCCA	2135	1312	-1.05538	1696	679	-2.33042	1312	679	-2.28676
LMTK3	TGACCGTGAGCACATCGTCG	602	844	1.10639	1061	436	-2.26313	844	436	-2.28639
SULT1A4	CCGAAACCCAAAGGACGTGG	410	380	0.0230694	357	195	-1.57584	380	195	-2.28636
PPIE	AAACCAATGAGAATTAAGGA	760	251	-2.66416	828	128	-4.52732	251	128	-2.28628
HIST1H4F	GTGCTGCGTGACAACATACA	932	1585	1.61627	369	821	1.71741	1585	821	-2.2859
TCEB1	ACGATAAAAGCCATGTTGAG	399	378	0.0800818	391	194	-1.80121	378	194	-2.28573
HAUS3	CCAGTTATTGAATATGCCAG	600	249	-2.06685	165	127	-0.765839	249	127	-2.28533
FIBIN	TCTACCCAGAGATGTCCAAT	833	1873	2.34899	916	971	-0.0282139	1873	971	-2.28461
CTAGE4	AGATCAGCCGTGCCACTGAA	1439	2448	1.61947	1316	1270	-0.250345	2448	1270	-2.28416
AGXT2	AACACTGACAGTAACAATCC	652	1199	1.81853	1217	621	-1.75523	1199	621	-2.28323
NT5DC3	ATATCGTTGGGAAAGACTGG	1355	2362	1.68331	2574	1226	-1.92306	2362	1226	-2.28232
CXCL9	TAAGGTCTTTCAAGGATTGT	730	1012	1.07826	649	524	-0.669821	1012	524	-2.28187
ICE1	TACAACACAAAACATCACGG	1717	583	-2.60818	1222	301	-3.46592	583	301	-2.28044
SRBD1	TTGTGGACAAGGCTTCCGAG	1716	187	-5.55903	1138	95	-5.95794	187	95	-2.27842
CDK11A	GGAGCTGAGAGATCACTGCA	1668	1128	-0.803479	1262	585	-1.98187	1128	585	-2.27823
DDX17	GATTACACCCAGATCAACGT	774	880	0.558756	710	456	-1.2087	880	456	-2.27727
RPUSD4	CGGCTGGACAAGGAAACCAC	2269	492	-3.78382	1344	254	-4.08755	492	254	-2.27604
SMPD2	TGTAAAGCACGTAGTCAATG	607	776	0.864759	252	402	0.928007	776	402	-2.27592
TP53TG3	GGAACCGTCTTCAACCGTTC	1185	1814	1.34122	1046	943	-0.411094	1814	943	-2.27555
RASD2	CGTAAGGTATACAACATCCG	327	413	0.827597	262	213	-0.64691	413	213	-2.27361
SORD	TGATCGAGCCACTTTCTGTG	540	1065	1.99985	1190	553	-1.97537	1065	553	-2.27357
RGS21	AGAATAAATCATCTTGGCTT	1218	1851	1.32223	1347	963	-0.959845	1851	963	-2.27316
MOGAT2	CCAGAATCTTGTAAACAGGA	712	829	0.620765	383	430	0.106382	829	430	-2.27308
FCGRT	CCGCGGTAAGGTGGTACAGG	1412	1291	-0.011857	1206	671	-1.55117	1291	671	-2.27287
RBBP6	TGAGACACAACAATTCATCT	515	430	-0.248962	847	222	-3.30926	430	222	-2.27169
PRICKLE4	CGACTCTACTACCTGAGCAT	396	934	2.46376	418	485	0.183961	934	485	-2.27152
OAZ3	CCAATGGGCAGAGGTCTGGG	577	750	0.9079	759	389	-1.73944	750	389	-2.27142
RBBP6	TATGCTTTCATGTCATATGG	791	177	-3.66938	902	90	-5.5306	177	90	-2.27138
POTEM	TCATGTACACCAAGTAACAG	368	131	-2.44269	663	66	-5.49764	131	66	-2.2712
MUSK	TCAGTTCATTCCAGGCCGTG	718	746	0.322533	446	387	-0.498708	746	387	-2.27071
AMY2B	GACTAGATGTAACAATGTTG	787	788	0.225881	1056	409	-2.4021	788	409	-2.27009
MGAT4C	TGAGTCAATAGCCAATCACA	1073	1786	1.5607	1614	930	-1.4704	1786	930	-2.27005
PAGE2	TCAGTGGGCTCCTGGACCTA	789	989	0.814618	783	514	-1.15812	989	514	-2.26965
KIR2DL1	GGGAGCTGACACCTGATAGG	684	378	-1.32585	438	195	-2.05595	378	195	-2.26955
DCDC1	GCCCTGAAGGCACTTTGGAT	338	956	2.93623	281	497	1.17219	956	497	-2.26817
ZBTB39	AATGTCTACTGCATTGTCAG	1253	1582	0.835362	1086	824	-0.818506	1582	824	-2.26812
VWA5B1	AGTGGTCAGGACCTGAACCA	463	370	-0.362871	881	191	-3.75142	370	191	-2.26664
PRH2	GATTTACCTGATATTACCAA	742	1114	1.28748	434	580	0.516764	1114	580	-2.26558
MAP3K19	GGGGTCATCAAAGACTACAC	603	1026	1.61391	793	534	-1.09824	1026	534	-2.26556
PLCH1	CAAGAAAGATCACCTAACTG	1013	888	-0.122302	778	462	-1.39387	888	462	-2.26459
ANO10	ACTTTGCCTGAGGGTAACCA	770	863	0.521198	695	449	-1.19468	863	449	-2.26407
C11orf74	GAGGATCATGTGTCCAAAAG	750	1536	2.10261	790	801	-0.133285	1536	801	-2.26401
HSF4	CAGCACCCGAGCTTCGTGCG	580	861	1.25587	348	448	0.427536	861	448	-2.26374
ATXN7L2	TGGTGACAGAAAGAAGACAT	665	534	-0.351279	267	277	-0.0790363	534	277	-2.26326
ANKZF1	ATACCTGAACAGGAAGTACG	367	595	1.48097	627	309	-1.8281	595	309	-2.26235
SPIN3	ATATTTGATAAGATACAGAG	325	807	2.59398	386	420	0.0327995	807	420	-2.26188
PRB2	CAAGGAGGCAACCAGCCCCA	486	484	0.210707	218	251	0.163617	484	251	-2.26128
NAA25	TGTAACGATGAGTACAAACT	1875	675	-2.45622	938	351	-2.48068	675	351	-2.26111
PRMT6	CGTTCCCGCTTAGTCCTCCG	564	967	1.63322	466	504	0.0188238	967	504	-2.26022
FBXO11	AACCACTGTAGGGTTAGCAT	1737	2168	0.805983	1811	1133	-1.27643	2168	1133	-2.25989
DAP3	TGCTGCTCACCTAGATAACC	470	663	1.12025	344	345	-0.158424	663	345	-2.25851
SMC5	AAACAGCATCATACGTGTCA	2587	1100	-2.0226	1081	574	-1.66034	1100	574	-2.25823
RSF1	TGGTCAATGATATTAGATGG	439	974	2.30543	253	508	1.46881	974	508	-2.25811
UGCG	CCGATTACACCTCAACAAGA	607	991	1.50562	254	517	1.50093	991	517	-2.25754
TMEM215	TGAACATGAAACCAAAGACG	527	716	1.02303	910	373	-2.26654	716	373	-2.25653
IKBKAP	TGGACGACTGACCGGAGCGT	1081	365	-2.61536	1428	189	-4.91818	365	189	-2.25642
SLC25A28	GTACAACTCACCATACCACC	1204	1271	0.365291	1094	664	-1.34533	1271	664	-2.25629
METTL14	ACCATCTTACCACTCTTCCA	2489	941	-2.33049	1584	491	-2.93224	941	491	-2.25622
LLPH	AAAAAAGAATGCCCCAAAGG	396	403	0.266463	114	209	1.23336	403	209	-2.25524
CHMP5	GATGAGAGAGGGTCCTGCAA	424	628	1.24665	681	327	-1.89046	628	327	-2.25524
CDC42EP3	GAGAATGGGACAGTCCACCA	855	1589	1.84874	606	831	0.579146	1589	831	-2.2552
OR14A16	TCTTCAAGAAGAAATACACG	532	868	1.50257	711	453	-1.22754	868	453	-2.2543
OR5B3	AAGGGGAACGTTATAAAGAG	1255	1884	1.29016	1184	986	-0.598832	1884	986	-2.25427
UBC	CAAAGCAAAGATCCAAGACA	1731	2635	1.32794	1171	1380	0.222472	2635	1380	-2.25421
WDR13	TGTCAACAACAACCTCACTG	1297	2219	1.63392	744	1162	0.887596	2219	1162	-2.25356
RBM19	CTTGTAGGACGACGATCCCA	2236	803	-2.4643	1932	419	-3.77541	803	419	-2.25355
IRAK4	CTCATGTGCCAAGAAAGTGG	1116	921	-0.280526	734	481	-1.16167	921	481	-2.253
ASB17	TGACCCAAAAACTGTAGGGA	1661	1513	-0.0216369	787	792	-0.150978	1513	792	-2.25173
GPR155	GTTGCAAAGATAGCCACTCC	416	793	1.90677	195	414	1.59381	793	414	-2.25164
HOXC13	TCCGTATAGACGGCGCCCTG	509	412	-0.329832	547	214	-2.36306	412	214	-2.25111
SART1	CTCCGAATACCTCACGCCTG	1828	1242	-0.791422	1678	650	-2.40808	1242	650	-2.25036
OR12D2	TCTACTTCATCAGTGTGACT	503	1004	2.03033	802	525	-1.1649	1004	525	-2.25031
KIAA1456	TCAAAACGGTCCCACAGCGT	911	663	-0.609343	438	346	-0.718725	663	346	-2.24931
KCTD18	ACATGGCTCCAATTCGAAAG	797	1291	1.48731	784	676	-0.515662	1291	676	-2.24911
ADAMTS6	TAATAAGAACTGCATTATCG	914	739	-0.333942	449	386	-0.52054	739	386	-2.24874
PSMC2	ACTGTTGGGTCAATCTTAGG	1203	659	-1.35398	1234	344	-3.17651	659	344	-2.24837
NUMBL	ATGGCAGCTCATTCAGCCGT	555	893	1.46653	402	467	0.186701	893	467	-2.24825
DCDC2B	GAGGGCACGCACAGCCAGTG	329	463	1.10971	900	241	-3.26154	463	241	-2.24824
RNF166	TCCTACAAAGCGCCCTGTCG	244	461	1.87181	291	240	-0.614559	461	240	-2.24756
GEMIN2	TGAAAAGTTATGTGCTGACG	301	480	1.43436	842	250	-3.01872	480	250	-2.24741
TMPRSS11F	CTATTGACAGCAAAAAGATG	708	1043	1.23743	192	546	2.28057	1043	546	-2.2473
SIN3A	CTTGCAGAACAATCAACCTG	1914	1720	-0.057205	2101	902	-2.16736	1720	902	-2.24703
RINT1	GGAAGTAAACAAGTCAGTGA	546	381	-0.716617	406	198	-1.84228	381	198	-2.24668
ATP6V1E1	AGTTCTTTACCTTTACCAGA	826	613	-0.557918	778	320	-2.25541	613	320	-2.24662
CST4	GAGAATAGGATAATCCCAGG	1465	1472	0.23589	1181	772	-1.17078	1472	772	-2.24539
ZMIZ1	GAATTGGCTGTTATACGCCT	626	1253	2.04049	469	657	0.628205	1253	657	-2.2444
KRTAP5-6	AAGGGAGGCTGTGGCTCTTG	2404	1150	-1.71313	2770	603	-3.77291	1150	603	-2.24334
SLC35F4	GATGACCAGAATAATAGACT	619	768	0.78648	326	402	0.326099	768	402	-2.24271
DGKD	TGAGGCTGTCGATTTCGGAG	478	1085	2.36672	584	569	-0.227034	1085	569	-2.24213
FYN	GTCCCCCGAATCATTCCTTG	1506	1214	-0.342433	500	637	0.40472	1214	637	-2.24177
2017-03-06	TTGGTTTCATTATACACTTG	1189	876	-0.57798	675	459	-1.07401	876	459	-2.24174
CHKA	CCGGGATGAACTGCTCCAGT	448	367	-0.29826	528	191	-2.54366	367	191	-2.24072
ELOVL7	GATAATTGGATCAAAGATGC	502	439	-0.128285	409	229	-1.52164	439	229	-2.23976
SHC2	GGGACTCACCCGCACGACGT	1353	1566	0.607195	913	823	-0.411142	1566	823	-2.23935
PTPN5	TCGGATCCACAAAGTTCATG	1179	1655	1.11353	2076	870	-2.22433	1655	870	-2.239
CNGA4	TGGAGCGGCGAGTTATTGAC	516	748	1.19251	979	392	-2.32274	748	392	-2.2384
MISP	CGTGCAGCGGGACATAGTAC	879	674	-0.472634	694	353	-1.75586	674	353	-2.2383
ERVFRD-1	GGAGGCATTGGTGAATCGAC	324	736	2.36082	262	386	0.741876	736	386	-2.23571
SPRED2	AGGCGGGATCAGTCGCGTCG	616	823	0.980327	329	432	0.473657	823	432	-2.235
USO1	GCTGGCCAGTTATTATGTGG	1017	84	-6.21896	909	42	-7.2271	84	42	-2.23464
MYRF	CCAACTACCAGTCCATCAAG	1232	1035	-0.233918	599	544	-0.392616	1035	544	-2.23431
PKIG	CCGGACAGGCCGTCGGAATG	730	692	0.0824986	338	363	0.00200893	692	363	-2.23382
SFI1	TGTGCAAATGTATCGAATTG	705	1656	2.46204	701	872	0.349427	1656	872	-2.23358
ARMC10	TGCATTTACAGGCTGACCCG	353	548	1.36696	772	287	-2.49164	548	287	-2.23356
SLC10A7	CTGCTGATAGCACCAAAAGG	1015	1084	0.395445	957	570	-1.38874	1084	570	-2.23356
BTBD16	TACCGACTTTAGTGACCAGT	820	1118	1.0353	885	588	-1.13065	1118	588	-2.23329
LIX1	GCCCTCTCGCAGGATCACCA	809	949	0.640855	1061	499	-1.94582	949	499	-2.23178
MEX3B	TGTTCTTATTCCGGGAGGCG	431	330	-0.473838	663	172	-3.32278	330	172	-2.23173
KRTAP19-2	TGTGGCAGCTTCTGCAGACT	559	663	0.667946	190	348	1.24671	663	348	-2.23098
TMEM184B	TGGAATAAGTCTTTCCCCAG	463	712	1.34594	409	374	-0.375346	712	374	-2.23006
ATXN2	GTATTGGAAATACCCCCAGT	471	536	0.558848	791	281	-2.59841	536	281	-2.22977
EXOG	AAGATTATGTTGGAAGTGGG	1543	1285	-0.256981	501	677	0.543623	1285	677	-2.22942
TMEM169	TAACTGGGACCATCACACGA	1454	1313	-0.0444378	1122	692	-1.30769	1313	692	-2.2285
FER	GATAACCAGTCTTGTCACAG	822	1067	0.906442	670	562	-0.580099	1067	562	-2.228
IKBKB	GCCATGGAGTACTGCCAAGG	619	738	0.682153	1240	388	-2.90578	738	388	-2.22795
C16orf72	GCAATAAGGATGTGTTGGCT	465	719	1.36031	806	378	-1.94861	719	378	-2.22754
PKD1L2	GAATCTGTCGGAGAATATCG	372	681	1.79889	533	358	-1.10069	681	358	-2.22664
MED17	TGAAGAGGTTAACTGTGCCG	521	148	-3.03668	966	76	-6.07241	148	76	-2.22583
RB1	AAACAATCAAAGGACCGAGA	1828	3624	2.02296	1255	1916	0.835647	3624	1916	-2.22529
CCDC94	TGGACTTCGAGGCTATGCTG	3512	420	-5.34507	1968	220	-5.32535	420	220	-2.2252
NUDT4	GTGCTTCCGGAGCGAGCAGG	1402	809	-1.2188	1327	426	-2.84691	809	426	-2.2246
CWC25	AGAGATGCAGCGCTATGCGG	2353	943	-2.17722	2698	497	-4.16567	943	497	-2.22426
PLG	TGTGGGAGCCAATTGTTCCG	427	705	1.53088	258	371	0.684817	705	371	-2.22405
ZNF584	TGTGACGGTATATTTCTCCA	601	839	1.09517	82	442	3.73151	839	442	-2.22376
FAM171B	TGGCTGTAAGAAACACTGTG	575	1137	2.00753	675	600	-0.443505	1137	600	-2.22279
SUMO1	AGAATCATACTGTCAAAGAC	497	565	0.55644	205	297	0.699412	565	297	-2.2226
PPIL1	AGGGGCTGGAATTCTCGCAA	2664	497	-4.1793	2164	261	-5.15233	497	261	-2.2223
CAGE1	TCTGCAAATACAGACCAACT	899	1914	2.20622	1231	1012	-0.629416	1914	1012	-2.22157
REP15	TTGGAGGATATTCAAATCCA	563	978	1.66751	659	516	-0.742094	978	516	-2.22136
U2AF2	GAAGAAGGTCCGTAAATACT	845	544	-0.929553	249	286	0.158537	544	286	-2.22121
FZD6	AAATACATGTTGGGGCATGG	2034	3202	1.41676	1802	1695	-0.311232	3202	1695	-2.22077
SMARCAL1	TCATTGCAGATGTCAAGACC	972	908	0.0443445	999	479	-1.89966	908	479	-2.2207
PPP6R3	GGAGTCTTGATCGGTAATTG	560	476	-0.202506	420	250	-1.37965	476	250	-2.2207
EXOC1	TGAATATGCAATCTCGAATG	416	293	-0.69037	379	153	-2.27681	293	153	-2.22054
MUCL1	AGCAGTGGTTTCAGCATCAG	1351	1089	-0.34245	788	575	-0.909107	1089	575	-2.22041
CPSF3	ATTCATAGACTAACCACATG	794	259	-2.6975	498	135	-3.20637	259	135	-2.21999
HNRNPA1L2	GAATACAACGCCACACAAGG	1149	1185	0.304059	800	626	-0.74455	1185	626	-2.21987
FXYD6	GAACAAACTTACTTAGGATA	1280	1875	1.22583	1260	992	-0.731699	1875	992	-2.21941
ZDHHC17	TGGAATGACGCCTTTAATGT	525	1047	2.02865	313	553	1.17123	1047	553	-2.21887
MTHFSD	TATGCCATGATGGTATCCAT	1189	881	-0.563065	1149	465	-2.30025	881	465	-2.21856
CSF1R	ACGCTACCTTCCAAAACACG	589	1143	1.95852	604	604	-0.165763	1143	604	-2.21844
NGDN	TGTACTGGAACCAAGCGTGG	466	27	-6.89762	90	12	-4.27949	27	12	-2.21822
CTSH	GGAGTTCACGCACAGTTCGG	1227	1648	0.997728	835	872	-0.0635559	1648	872	-2.21802
RAB4A	AAAGGATGATCACAATGTTC	2169	4569	2.18324	1266	2422	1.37036	4569	2422	-2.21761
OR51A2	GTACATGGGCCCATGCAAGG	1119	1348	0.711696	835	713	-0.538801	1348	713	-2.2173
LARP1	TGTGAATAATCCACTATTGG	554	826	1.26688	598	436	-0.909209	826	436	-2.21728
CCDC12	CAAGCCCGAGCCCGTCATCG	1094	532	-1.66451	779	280	-2.57063	532	280	-2.21713
BARD1	GCTGTGAAAAGAAATCATAG	655	336	-1.51894	420	176	-2.19474	336	176	-2.21689
NSMCE4A	TGAGCGCCCGGTACTGATGG	1241	172	-4.92317	1304	89	-6.42749	172	89	-2.21557
ATP8A1	TGTCCTAGCACCGTTCCACT	1426	1221	-0.184064	1101	646	-1.42522	1221	646	-2.21535
ACSL5	CTTATCCCTATATGATGCTG	742	1236	1.56016	927	654	-0.989485	1236	654	-2.21517
KRTAP10-12	ACAGCAGGACTGTTGACACG	815	1654	2.07949	1210	876	-0.929738	1654	876	-2.21503
GPR137C	GTAGGCAAAGGCGAACAGCG	1838	1718	0.0461753	1989	910	-2.01669	1718	910	-2.21498
LOC650293	TGACAGCCAGGATACTGAGG	960	1701	1.72425	1086	901	-0.607497	1701	901	-2.21488
ABTB1	GGGCTCGGAAGTAGTCACTG	368	364	0.192128	485	191	-2.34371	364	191	-2.21459
MYNN	CTGTTGGAGTTTATATACAC	1017	1407	1.07473	1132	745	-1.15456	1407	745	-2.21432
CPA3	CGTAGCTGCTAATATGATGG	1484	2188	1.24346	1355	1160	-0.5338	2188	1160	-2.21383
CHPF	TGTGCACAGGGTCACGCACA	1162	1339	0.595227	1749	709	-2.30132	1339	709	-2.21379
ADM2	AGCTTCCAGACCACAGGTCG	847	1819	2.22848	1410	964	-1.0656	1819	964	-2.21376
HTR4	CCTTAGCTGTGACATAGATG	721	1401	1.96419	532	742	0.618569	1401	742	-2.21352
PRKAG3	TTAGGAGAGATGGAGACCAG	214	170	-0.374265	785	88	-5.25309	170	88	-2.21342
ARL14EP	TCATTACAATTTACGAATCC	585	1286	2.28566	816	681	-0.592756	1286	681	-2.21306
CNGB3	TGAAGCCCAGTAATAAACAC	1386	1726	0.799496	982	915	-0.333039	1726	915	-2.21234
SMR3B	AACACGCTGCAAGAGCCCAA	691	1297	1.87285	954	687	-0.94125	1297	687	-2.21234
ERCC5	AAATGTCACTTGTTCACGTG	895	1295	1.19179	1109	686	-1.30066	1295	686	-2.21204
CCL3	GAACTGGTTGCAGAGAGCCA	868	708	-0.310868	630	374	-1.39217	708	374	-2.21202
GPSM2	TTGTAGGAAGACACTACTGT	1078	943	-0.127815	416	499	0.26217	943	499	-2.21143
ZASP	GGACGACAGCAGCGATGTAG	978	625	-0.949656	288	330	0.153436	625	330	-2.2109
CSRNP3	ACAAGTGTGCCCAGTCAAGG	1383	1161	-0.235926	950	615	-1.19236	1161	615	-2.21088
MTF1	GCACATTCGAACTCATACAG	1369	1458	0.388681	993	773	-0.757658	1458	773	-2.21054
SCLT1	TTTCTGCAGATTTACCGTGA	449	1048	2.43879	1214	555	-2.01411	1048	555	-2.2104
PRIMPOL	GGAGCTGAAATATTAAATGC	245	715	3.00816	245	378	0.849264	715	378	-2.20967
ICT1	GGAGCAGCCAGACTCCGGCT	386	260	-0.805332	446	136	-2.93003	260	136	-2.20921
ANKRD36	ATAAAGGATGGACTACAGTG	739	807	0.45295	826	427	-1.72038	807	427	-2.20919
INHBE	CCCTCCGGAGACTACAGCCA	1101	1604	1.21081	1136	851	-0.84883	1604	851	-2.20918
KRT75	CGAGGTCAAAGCACAATACG	423	1025	2.53591	307	543	1.17356	1025	543	-2.20904
STK39	GGTGTAATAGGTCACTACGT	480	837	1.67552	357	443	0.341292	837	443	-2.2089
CEBPZ	AAAGCTCCACATATAAATGG	606	119	-3.98663	715	61	-5.84991	119	61	-2.20871
LOC650293	AGCAGAGTCATCTCTCATGA	1409	1880	0.980854	1591	998	-1.26963	1880	998	-2.20863
DIO2	GGTGGAAGAGTTCTCCTCAG	1140	1130	0.199987	896	599	-1.11617	1130	599	-2.2083
SGK1	AGACTACATTAATGGTGGAG	787	1596	2.07724	915	847	-0.34843	1596	847	-2.20821
NLK	TCTTCAAAATAGTCAATGTG	1108	1695	1.33915	1150	900	-0.745562	1695	900	-2.20708
COL6A6	GTTTAGCGATACCTATCACC	577	932	1.47708	424	494	0.193724	932	494	-2.20595
SOCS4	AAGTGTTAGAATTTCATCAT	1118	1238	0.490602	781	657	-0.57384	1238	657	-2.20572
SBNO1	TTATTCAAGCAGTAGAACGG	820	25	-8.54647	283	11	-7.06753	25	11	-2.2057
TCTA	ACCTGGACGGTGATACAACC	863	1253	1.20061	1229	665	-1.61705	1253	665	-2.20567
GOLGA8N	CAGCAAAGCACATACAGAGT	485	301	-1.0202	227	158	-1.00409	301	158	-2.20547
NDUFAF5	TCAGCTAAAACGCTGACAGT	1381	975	-0.690076	606	517	-0.539834	975	517	-2.20532
ADRB2	CAGACGCTCGAACTTGGCAA	646	821	0.849696	929	435	-1.95443	821	435	-2.20514
ARHGEF5	GGTGCCAGAAGAGAATAGGG	1692	1219	-0.637421	2066	647	-2.9118	1219	647	-2.20513
P4HTM	TGTACTTGTGGAAGTCCCGA	430	759	1.70586	368	402	0.0420173	759	402	-2.20494
GPR17	GCTGCAGGCAGACCACCGTG	1291	1125	-0.13793	462	597	0.437836	1125	597	-2.20476
TMEM140	GCAACAGTGATGAGAGAGCG	406	650	1.44959	276	344	0.350221	650	344	-2.20436
SLC13A1	GAAGGCATGATCCCAAACAT	956	1427	1.27388	988	758	-0.791977	1427	758	-2.20426
ZSCAN26	GGAGGATCACTACTCTACTT	495	710	1.16439	892	376	-2.20055	710	376	-2.20408
NPHS2	AGAGTAATTATATTCCGACT	340	329	0.134789	227	173	-0.794683	329	173	-2.2039
DHX15	TCATAGTATCGAGGAGTATG	1136	344	-2.89959	1134	181	-4.47281	344	181	-2.20377
DIMT1	AACAGCATTATCGATAAGGT	1524	541	-2.49044	1812	286	-4.51813	541	286	-2.20354
WFDC2	GGCACAGGAGCAGAGAAGAC	227	252	0.48835	356	132	-2.46927	252	132	-2.20317
PROCR	GCGGATGGTCAGAGGAACTG	1088	843	-0.445803	325	447	0.582512	843	447	-2.20313
BPTF	ACTGCTATCCTGAATAGACA	2004	1925	0.117934	1624	1024	-1.25746	1925	1024	-2.20218
FEM1B	CTATAGTAGTGAATGGCCAT	865	1276	1.24229	675	678	-0.15538	1276	678	-2.20212
GPR17	CACAATGGCCAGGAAACGGT	873	1411	1.48219	696	750	0.0104539	1411	750	-2.20202
RBM44	GAAGATAATCGTGTTAACTC	900	1304	1.19538	969	693	-0.957616	1304	693	-2.20179
DAPK1	ACAACAACATGGATTGACGT	1813	2476	1.04273	1157	1318	0.142135	2476	1318	-2.20161
TRIM43B	AGAGGCAGCTGAGGAAGACC	2299	1272	-1.33115	1873	676	-2.57602	1272	676	-2.20149
TGFB3	AAGAGGGTGGAAGCCATTAG	659	1058	1.4624	1170	562	-1.89725	1058	562	-2.20082
CHD7	GTAGGATTCCCATCAAACAG	480	698	1.19999	91	370	3.07915	698	370	-2.20069
IL7R	CCTGCAGAGAAAGCTCCAAC	487	786	1.47311	333	417	0.36234	786	417	-2.20022
STOML1	CCAGATGCGAAACTGGACAT	567	769	1.01905	1005	408	-2.2908	769	408	-2.19968
LIMS2	ACTGTCACCGGCCTTACCGC	822	947	0.593594	543	503	-0.345783	947	503	-2.19952
2017-09-12	GCTGTGCCGGACTGTGAATG	831	872	0.348831	375	463	0.329688	872	463	-2.19939
SHF	GGCTGTGGTGATGATGAGAT	457	840	1.81285	551	446	-0.663046	840	446	-2.19885
ATAT1	AGGGTCGGTCAATTGCCAGT	771	1061	1.0593	900	564	-1.26853	1061	564	-2.19855
UGT3A2	AAAGAATGAGAACTTCGACA	1021	1964	1.94056	1288	1046	-0.658408	1964	1046	-2.19848
FMO1	CATCAACCAAGTCACAATTG	770	778	0.249583	402	413	-0.102027	778	413	-2.19816
INO80E	CGTTCTCGTACTGCAGAAGT	796	1351	1.60985	415	719	1.12846	1351	719	-2.1976
AGPAT2	ATGACAGTGATGGCCGACCT	823	864	0.350005	1030	459	-2.0722	864	459	-2.19752
COPZ1	TGGCAGCTCCTATGAAAATG	846	465	-1.34226	768	246	-2.83907	465	246	-2.19707
THOC3	TGGGCGTTGATGGACTGCAC	1499	53	-8.37184	1133	26	-8.74334	53	26	-2.19645
KIAA0141	TGATAATAAAGGACCGCCTG	330	302	-0.0101027	528	159	-2.96763	302	159	-2.19626
TLK2	GAACCATATGAAACTAGCCA	2129	2423	0.563715	1723	1292	-0.847759	2423	1292	-2.19598
PUS7	TCGGAATGCAGTCTAACCAA	728	989	1.02516	1009	526	-1.70299	989	526	-2.19594
TRPA1	TGCACAAATAGACCCAGTGG	316	579	1.79804	531	307	-1.45169	579	307	-2.19578
FBXW7	GTTGGAGTAGAACCTAGACC	490	491	0.226812	705	260	-2.508	491	260	-2.19566
BAP1	TCTACCCCATTGACCATGGT	565	710	0.819296	985	377	-2.42872	710	377	-2.19563
HSPB11	TTTGTTTCCACAAACATGTA	1508	2316	1.3508	1335	1235	-0.350394	2316	1235	-2.19558
PP2D1	TGATGTCAACTCTGCCGCTG	1236	1058	-0.184778	641	563	-0.471547	1058	563	-2.19514
IL25	GTCTGTAGGCTGACGCAGTG	605	912	1.29646	521	485	-0.334114	912	485	-2.19507
AGPAT2	GCTGCGTGCAGATCGCCAAG	545	560	0.29271	460	297	-1.19134	560	297	-2.19418
SIGLEC11	TCAGGAAACTATGTCTCACA	1405	1918	1.0409	1122	1023	-0.384514	1918	1023	-2.1936
DENND4C	GTTATACAAATCCACCACAG	689	457	-0.85039	848	242	-3.11128	457	242	-2.19352
CDK11B	TCCTTATTGTGATCTCCATG	560	962	1.63821	706	512	-0.922941	962	512	-2.1933
NPTX2	GTAGTTTGTGCGGAGTGGGA	290	644	2.29866	526	342	-1.1767	644	342	-2.19321
XPO5	TCTTCAACTCAGATGACTTG	2609	1854	-0.674197	1930	989	-1.7486	1854	989	-2.19292
OR5AN1	CCAGTACCATCCAAACACAG	1001	971	0.14315	1521	517	-2.71473	971	517	-2.19214
NKX2-5	ACCGGCGCTACAAGTGCAAG	530	625	0.652591	631	332	-1.67507	625	332	-2.1917
ASB7	ATTCGCATCTCGGCCATTCG	720	1326	1.82338	555	707	0.404873	1326	707	-2.1915
RNPC3	GGAACCTCCTTTGCCAGACG	2250	524	-3.59721	1484	278	-4.11146	524	278	-2.19143
MDFI	GTGTGTCTGCAACTTCCGGT	674	1195	1.72301	892	637	-0.96063	1195	637	-2.19112
SIGLEC5	AAAATTTGCAGGAAGCCCAG	637	1133	1.7308	853	604	-0.980385	1133	604	-2.19023
ST18	TTGACCGTAGCTATAAGAGC	286	606	2.17556	288	322	0.0959854	606	322	-2.19009
IRX6	TGGGGCAGTACCAATATGAA	547	875	1.45106	474	466	-0.20559	875	466	-2.18979
SSC4D	CAGCTGGCGACACACTACGT	514	860	1.5681	799	458	-1.47721	860	458	-2.1896
GSTA1	CTCCACTACTTCAATGCACG	732	1299	1.72614	893	693	-0.764576	1299	693	-2.18945
IL6ST	AAACGAAGCTGTCTTAGAGT	917	944	0.298871	666	503	-0.827061	944	503	-2.18934
PTPN20	CGTTCCTCTTGGAAAAAGCA	353	589	1.5555	445	313	-0.990679	589	313	-2.1891
ATN1	TCCAAGCTATCCAGATCGGA	966	912	0.0720904	249	486	1.40183	912	486	-2.1885
SYNJ2BP-COX16	GTAGACCTCTTTCGTAATGC	977	2146	2.28892	1040	1147	0.0655115	2146	1147	-2.18767
TOPBP1	AGAAGACTTATTAACAGTGG	837	135	-4.51045	1105	70	-6.57371	135	70	-2.18764
DHX15	TTACACCATAACGCTCCAGG	913	219	-3.49678	825	115	-4.76356	219	115	-2.18729
USP15	CCAAGTTACTTAGGCCACAG	858	1016	0.665765	1406	542	-2.41743	1016	542	-2.18663
RPL38	CCTGCTCACAGCCCGACGAA	587	260	-1.89777	505	137	-3.20547	260	137	-2.18639
NFKBIB	GTGACGTAGCCGAAGACGAG	835	665	-0.373334	419	354	-0.560943	665	354	-2.18626
DNM1	TTACATGAACACCAACCATG	2652	2999	0.547175	2207	1605	-0.920835	2999	1605	-2.18532
PRR5L	TGTAGGTGAAAATCGCATTG	959	1273	0.96588	914	680	-0.864171	1273	680	-2.18513
FAM92A1	TCAAAGCAACACTCACAGCA	978	2245	2.40479	1213	1201	-0.189644	2245	1201	-2.18505
RPL39	CAGTGGATTCGGATGAAAAC	627	715	0.565722	783	381	-1.8617	715	381	-2.1845
DLGAP1	GGTGGCTATGGTAGTCGTGG	650	1060	1.5033	571	566	-0.186437	1060	566	-2.18421
BSPH1	TCGTTAAACAAGACCTACGA	1287	1084	-0.227177	776	579	-0.856542	1084	579	-2.18348
GALNTL5	TGAGGTGAACAGAGTATGGC	1557	1401	-0.0538079	885	749	-0.55996	1401	749	-2.18344
PDLIM3	AATATTATGGAAACACTCCA	916	1138	0.791888	1008	608	-1.35943	1138	608	-2.18325
DDX4	TCAATTCGACAAATAGTACA	863	1468	1.61634	1297	785	-1.35306	1468	785	-2.18315
EIF3D	GACCTACCGGTACGCAACAG	627	297	-1.72515	179	157	-0.466993	297	157	-2.18287
ZNF442	AGTGTGTGTGGAGAAATCAT	604	1231	2.08746	753	658	-0.484055	1231	658	-2.18265
ISG20L2	AGAAGCGGAGGCTCTTAGAA	1031	379	-2.39327	1008	201	-3.95137	379	201	-2.18257
GRAMD2	GGTGAAGAGATAAAGAAGTG	396	515	0.906025	224	274	0.304969	515	274	-2.182
NF2	GCTTGGTACGCAGAGCACCG	261	282	0.419534	475	149	-2.86834	282	149	-2.18192
EXPH5	CAGATCTAAAGAATCACACG	430	720	1.56776	290	384	0.492457	720	384	-2.18185
PCTP	CTCTATGAACAAGAATGCAA	1674	2908	1.67512	2060	1558	-0.827857	2908	1558	-2.18167
PLA2G10	CTGGAACTGGCAGGAACTGT	628	705	0.524693	374	376	-0.152816	705	376	-2.18145
LCE1A	TGTGGCTCCAGCTCTGGGGG	1292	677	-1.47072	1583	361	-3.65306	677	361	-2.18123
MGME1	CGTCGCCCAGACCCCGGGAT	327	429	0.926648	268	228	-0.541551	429	228	-2.18008
RPL28	GTGTCGTGGTGGTCATTAAG	713	483	-0.795577	256	257	-0.155708	483	257	-2.17993
POTEG	GGGGAGCAGCAAGAGCAACG	286	198	-0.73088	454	104	-3.58451	198	104	-2.17993
COX7A2L	CCAGGCGCCACTCGTACCTG	884	1811	2.10494	1196	970	-0.661359	1811	970	-2.17969
QRICH1	GCAGATCCAAATCCAGACCG	533	550	0.303732	695	293	-2.19529	550	293	-2.17959
KCNA7	TCTACTACTACCAGTCCGGT	521	414	-0.377996	139	220	0.898091	414	220	-2.17933
OXA1L	TTCTGCAAAAGAGATAGCAG	955	1239	0.90578	1339	663	-1.82702	1239	663	-2.17922
Non-TargetingControl	CGCACATCTAAAGTTACTAC	1535	2209	1.17987	2076	1184	-1.49586	2209	1184	-2.17882
KEAP1	ACAACCCCATGACCAATCAG	2973	2965	0.21677	2966	1590	-1.64382	2965	1590	-2.17881
SLC19A2	GAACAACAGGTTTATAACGG	839	1663	2.01777	810	891	0.0591597	1663	891	-2.17804
BPIFC	TCAAGGCAAGGATTACTCAG	838	1017	0.730102	670	544	-0.656754	1017	544	-2.17802
RPS7	GCATGTCGTCTTTATCGCTC	985	317	-2.73809	742	168	-3.64278	317	168	-2.17777
FAM174B	CCGAACCCGAGCGCGAGTCG	561	868	1.36405	586	464	-0.715148	868	464	-2.17776
ANKAR	AGTGTGAAAGCTATAAACGA	803	1445	1.76354	914	774	-0.558656	1445	774	-2.17762
CAPSL	TTTAGAAAGTTAGACAAGAC	681	1160	1.618	700	621	-0.448235	1160	621	-2.17706
OR10G4	GAGGAGGGCGTCCAGCCCTG	351	490	1.0896	481	261	-1.59809	490	261	-2.177
TREML4	TGTTCTTAGAAATATCAGCC	793	771	0.148888	561	412	-0.891685	771	412	-2.17692
SKIL	TCCCAGTTTGAAACACACAT	1115	1078	0.13455	1016	577	-1.50142	1078	577	-2.17672
GRM6	CTCACCCATCTTGAGCCTGG	1158	1476	0.860035	806	791	-0.210296	1476	791	-2.17622
ESCO2	AGTGATCTATAAGCCAATTG	964	421	-1.94345	451	224	-1.80272	421	224	-2.17593
SMPD4	GAGAGATGTGTCGCTTTAGG	754	659	-0.129976	561	352	-1.2609	659	352	-2.17527
NKX1-2	GCACACTGACAGGTAGCGCG	388	791	2.08141	362	423	0.200141	791	423	-2.17501
TEX264	TCTCACCATAGAGCCCCATG	361	21	-6.7892	0	9	2.45867	21	9	-2.17498
SAA2-SAA4	TCTTTCTCTTCAGCACAATG	1960	2686	1.05198	1092	1442	0.491719	2686	1442	-2.17472
SLC6A2	CAGCACGAAGTAAGGCAGCG	503	750	1.26606	695	401	-1.46023	750	401	-2.17466
KNCN	ATCAGCAGCAGAGACTTCCG	906	1094	0.717198	480	586	0.304112	1094	586	-2.17453
PCNA	TGCTTCAAATACTAGCGCCA	2322	140	-7.09523	2632	73	-8.53582	140	73	-2.17425
NTAN1	GGTCAGTCTGTTCAACAAGT	581	1172	2.05997	605	628	-0.0778249	1172	628	-2.17425
FAM3C	ATCCCACACTTATATCTGGG	1532	1051	-0.765623	886	563	-1.23567	1051	563	-2.17383
CTRC	CTGTCACTCACCGCAACAGG	482	668	1.0742	384	357	-0.336321	668	357	-2.17383
DIP2B	AATGAATGGATTGAGCTATG	596	1142	1.92537	858	612	-0.963183	1142	612	-2.17355
GOLT1B	TCGAAGATCATGCCTATCAA	2591	2406	0.0290149	1218	1292	-0.0265728	2406	1292	-2.17333
FAM76A	CAGCACGAGAAGAGCTACTC	1196	1086	-0.0299699	510	582	0.145305	1086	582	-2.17287
SRCAP	TCCAGGGTTGAACTCAACCG	1013	651	-0.935204	639	348	-1.59453	651	348	-2.17252
NAMPT	CAGAGGAGTCTCTTCCCAAG	1109	283	-3.34329	575	150	-3.30277	283	150	-2.17225
MFHAS1	GCTGCAGGGGAACCAGATCG	402	976	2.53996	607	523	-0.516564	976	523	-2.17176
HSH2D	TCATATACATACCTCCTCAG	723	1277	1.71367	474	685	0.701685	1277	685	-2.17176
CTBS	ATGATGAACAAAGTCAGATC	365	543	1.25618	367	290	-0.716552	543	290	-2.17129
CST7	CAAGGAGTCCCGCATCACAA	644	959	1.26496	445	514	0.173486	959	514	-2.17083
HSD17B2	GCAAATACAAGAAGAGCTCA	495	476	0.119378	243	254	-0.0615297	476	254	-2.17048
OPN1LW	CAGAGCATGATGATAGCGAG	1483	2311	1.389	1630	1242	-0.809723	2311	1242	-2.17048
C17orf62	TGATGTCCGTGATGTGAGCG	721	1137	1.41619	916	610	-1.12546	1137	610	-2.16993
PEX14	TATGGCTGAGATATGAGGTG	2634	2613	0.202748	2534	1405	-1.56343	2613	1405	-2.16957
SLC25A4	CAAAGGGATCATTGATTGTG	765	964	0.82833	637	517	-0.65746	964	517	-2.16893
CHADL	CAGGCGCGGACAGTGTGCGA	474	925	1.97028	223	496	1.70669	925	496	-2.16887
GPR15	CAGCTGTGTAAAAGACTGGA	474	795	1.57345	277	426	0.843324	795	426	-2.16865
GPR158	GAAGTCGAGCAGCATACACA	819	1348	1.52945	1357	724	-1.65101	1348	724	-2.16827
LONP1	TCGATAATCTTGATAAAGCG	1080	1279	0.666783	909	687	-0.827052	1279	687	-2.16745
LRRN3	CCTATTAATAGAATACGAAG	267	405	1.30157	558	216	-2.38834	405	216	-2.16715
TTC31	TTGCAAGGAATTCGGTCCAG	737	841	0.568146	752	451	-1.37027	841	451	-2.1671
SAYSD1	GGTTCCTGGTATGGAAACCT	397	661	1.5518	384	354	-0.3561	661	354	-2.16695
CCDC126	ATATGTTAAAGCTCTAGCAG	1079	963	-0.0752267	725	517	-0.962743	963	517	-2.1656
CCDC176	TTAAGTATCGTGATACTTCA	1089	2033	1.86228	1614	1094	-1.08648	2033	1094	-2.16554
ZNF222	ACAAGAGAAAAACCTTTCCA	476	503	0.3654	430	269	-1.26409	503	269	-2.16503
COMTD1	CGGAGCACAAGATCGACCTC	1767	1745	0.19062	993	939	-0.298194	1745	939	-2.16451
IGFL3	CAGTGTTCAAAAGGAACTAC	1507	1869	0.788933	1379	1006	-0.91217	1869	1006	-2.16415
HDAC2	CCTCCTCCAAGCATCAGTAA	1474	1652	0.522808	466	889	1.35709	1652	889	-2.16391
DPH3	TTTGGAGAATGGGGAAGACG	3258	601	-4.21222	1910	322	-4.36567	601	322	-2.16359
OR51B2	ATATCTCAAAGGATTGCGGA	1829	2102	0.589165	1449	1132	-0.750371	2102	1132	-2.1633
EVX1	TTCTTCATAGAAATCCGACT	695	1003	1.18334	429	539	0.371344	1003	539	-2.16304
MSH5	CCTGGGTCGAAGAAGAATCG	995	1255	0.831936	579	675	0.195874	1255	675	-2.16302
ATP2B1	AGAGGGCTGGAATTACTGTG	1401	1368	0.160748	2503	736	-3.06258	1368	736	-2.16294
MRPL2	TCATTCGATAACGTTGCTTG	1421	1809	0.85744	1089	974	-0.429927	1809	974	-2.16294
PEX14	CTCTTCATCTGTCAGCCCTG	2885	2594	-0.0557566	2855	1398	-1.85804	2594	1398	-2.16213
DRGX	GGGGAGTTGATGTTTCTCAC	1384	1927	1.09273	2070	1038	-1.80023	1927	1038	-2.16196
CPS1	TGCATCAGTCCAGACCAATG	1068	1334	0.806594	1682	718	-2.17904	1334	718	-2.16139
DNAJC17	AAGGAGGATGAGTCAAAAGG	3347	556	-4.48651	1854	298	-4.47636	556	298	-2.1606
SPINK13	AGGAAAAATATAATCTTGTG	664	743	0.516432	781	399	-1.74734	743	399	-2.16055
TRPC4AP	TGCATAATCTTCATTGACTG	815	1702	2.15464	534	917	1.10978	1702	917	-2.16033
BARX2	TTGGGTCGCACGACCAGCGA	386	667	1.64851	300	358	0.248753	667	358	-2.16014
USB1	CAAGCCCAATAAAGGTCCTG	2244	1526	-0.789514	2237	822	-2.53538	1526	822	-2.16009
CDH1	GCAATGCGTTCTCTATCCAG	1650	1252	-0.50131	1213	674	-1.55434	1252	674	-2.16008
NRM	CGAGAAGGATGCTAAAGATG	890	887	0.213911	722	477	-1.1424	887	477	-2.15902
RNF13	TGGAGGCACTATGGGTTCAC	792	552	-0.721845	313	296	-0.295699	552	296	-2.15888
ENTPD4	CGATCCCATAGTTCACATTG	982	2149	2.27922	1824	1159	-1.23971	2149	1159	-2.15876
UBASH3B	TCCCAGTGCTTCGATGCCAA	948	1379	1.20607	974	743	-0.805411	1379	743	-2.15836
KIAA0195	CCTTCATTGTCTCGGCACTG	743	1181	1.43719	553	636	0.16379	1181	636	-2.15831
CYP2E1	CATTGTAGTCAAAATGCTTG	767	1057	1.063	740	569	-0.785436	1057	569	-2.15822
SCGB2A2	AAATCACATTCTCCAATAAG	1085	1242	0.577626	525	669	0.405435	1242	669	-2.15816
TANC2	CGACAGCAGACTATTGAACT	1972	3253	1.53966	1791	1756	-0.212987	3253	1756	-2.15799
CAP2	CATCAAGGAACACCACACCA	1203	2300	1.92555	1136	1241	0.0430246	2300	1241	-2.15772
TPR	CTTGGACTTCCATATTACTG	2539	672	-3.26456	1763	361	-3.90814	672	361	-2.1575
PRR30	GTTCTGGTGAAAGAAAGTAG	475	868	1.7981	524	467	-0.436569	868	467	-2.1572
SPG20	TCCAGCCCTAAGGTCTCAAG	866	1014	0.636294	1033	546	-1.67072	1014	546	-2.15681
MRPL37	AGACGCGGGGCGTATGAGTG	55	19	-2.24349	3	8	1.07561	19	8	-2.15585
ENGASE	AGGCCGATTCGACACAGACA	1885	1494	-0.3871	793	806	-0.127543	1494	806	-2.15498
SLC25A31	CGAGGCGCGGTACAAAGGCA	655	860	0.935122	258	463	1.20498	860	463	-2.15496
SMC6	AAAAGATATTAAACACAATG	401	494	0.764709	307	265	-0.508771	494	265	-2.15481
TBX1	CGAGGAGACACGATTCACCG	674	1004	1.26618	880	541	-1.31347	1004	541	-2.15441
INTS8	AATGCACAGATTTACTCTAG	493	274	-1.30655	507	146	-3.06856	274	146	-2.15417
MMS22L	TAGGCAACAACTGTACAACT	1045	357	-2.58422	525	191	-2.53025	357	191	-2.15278
CLEC6A	TGTAACACAAAAATAGCCTG	626	719	0.584495	305	387	0.392746	719	387	-2.15262
SGK494	TTTCCCATTAGGCCCATTAG	632	1092	1.6547	408	589	0.698192	1092	589	-2.15233
CYP26A1	CAGGTAAGTGATCAGAGATG	1900	3020	1.44189	1603	1633	-0.122303	3020	1633	-2.1522
CTSW	CCAGCTCTATGGCTATCGGA	354	850	2.50816	567	458	-0.668077	850	458	-2.1521
DAND5	GGCAGAAGCTGGCACCAGTG	1502	1319	-0.117729	906	712	-0.73492	1319	712	-2.15193
EVI5	AAGAAAGATAGTCAGAAACC	1069	861	-0.344259	245	464	1.33066	861	464	-2.1518
NRAS	CCATGAGAGACCAATACATG	825	872	0.367802	379	470	0.34007	872	470	-2.15151
COX5B	GACTAAATTAGGGTCTTCCC	580	499	-0.170974	482	268	-1.54123	499	268	-2.15132
PEX26	CTGGTAATACTGAAGGACCC	1809	979	-1.38817	1064	528	-1.81956	979	528	-2.15121
GRSF1	CTGGAGGCCACGCGTCTGGG	1104	390	-2.49813	639	209	-2.78436	390	209	-2.15075
CEP78	TCACAGGATGTAATCTGACA	653	927	1.13973	230	500	1.65363	927	500	-2.15015
LCK	GCTGGTTCGGCTCTACGCTG	309	329	0.382735	990	176	-4.21647	329	176	-2.14995
SOWAHA	AGCATACAGGGCTTCTGCTG	2088	2848	1.03977	1914	1541	-0.679647	2848	1541	-2.14983
MAK16	CATTTGTGTCGAATGAAACG	412	316	-0.469099	353	169	-1.88064	316	169	-2.14913
MS4A14	GATTAGAAGACTGTTTGACA	1724	2205	0.870196	2046	1193	-1.44345	2205	1193	-2.14868
CDX2	TGGAATGGCTACGCGCCCGG	2059	1716	-0.255184	2490	928	-2.50285	1716	928	-2.14843
NOL11	AGTTAAATCACTGCTGCTCA	705	504	-0.654984	629	271	-2.14224	504	271	-2.14791
ZBED1	CATCACGCGAGTGCTCTATG	893	729	-0.308724	710	393	-1.55791	729	393	-2.14787
ZNF479	AATGCCTGGATTGTGCTCAG	858	727	-0.211206	464	392	-0.561623	727	392	-2.14719
MAGIX	GAGGCCGACGAATAACCAGG	604	1328	2.28654	738	718	-0.230723	1328	718	-2.14691
SAMM50	AGACCAGCCACACTGTCAAG	2495	183	-6.59811	1575	97	-6.67999	183	97	-2.14641
JPH3	CAGGGGTGAGCGGATGACCG	686	559	-0.313038	590	301	-1.74606	559	301	-2.14602
ACTR5	TGGGTAAAACATGCGTACAC	672	723	0.413691	759	390	-1.73342	723	390	-2.1458
TXLNG	TCATCGAACAGTACGCACTG	944	2059	2.27018	789	1115	0.651295	2059	1115	-2.14539
PPIAL4F	CCATGGAGCACTTTGGGTAC	829	944	0.563076	407	510	0.364853	944	510	-2.14521
PTPN14	TGTGCTTACCGTGTGAAAGA	880	1504	1.62888	518	814	0.899979	1504	814	-2.14477
RFXAP	ACAGGGTTGCATCACTAGCA	591	1128	1.91501	695	610	-0.473443	1128	610	-2.14442
PCYT2	GAGGATACGGAACAGGTCGA	2309	1006	-1.95805	1824	544	-3.02517	1006	544	-2.14312
PCDHB2	AATTTACAAGACAGTCTCGA	1632	1238	-0.502019	510	670	0.477202	1238	670	-2.14302
NDUFB8	CATGTACAACAGGAACCGTG	668	457	-0.769463	980	246	-3.41497	457	246	-2.14169
ALKBH7	TCCTGTCTCCCAGCGTTATG	793	838	0.36715	173	453	2.08274	838	453	-2.14154
DYNAP	TCCACATAGACCAGTCATTG	846	1149	1.02533	1209	622	-1.73583	1149	622	-2.14132
AFP	AGTTGAATGCTTCCAAACAA	665	1079	1.49026	1511	584	-2.41217	1079	584	-2.14115
ZNF354B	GATTGAAAAGGGATGAACCC	908	1090	0.701813	752	590	-0.738032	1090	590	-2.14102
CDH1	TGAACCACCAGGGTATACGT	1926	1874	0.151678	1815	1016	-1.53938	1874	1016	-2.14101
CEACAM8	AGTGTCACAAGGAATGACGT	1407	1747	0.7918	1326	947	-0.962249	1747	947	-2.14099
LTBP1	ATATACCTGTATATGCTACG	693	1355	1.98013	747	734	-0.207331	1355	734	-2.14098
PPIAL4D	CAAGCATGTGGCGTTTGGCA	948	490	-1.50378	449	264	-1.40951	490	264	-2.14081
CFHR2	TAGTTTCTGCAGAAAAATGT	628	847	1.00522	418	458	0.0492754	847	458	-2.14077
CREBBP	CCGCAAATGACTGGTCACGC	285	569	2.01996	581	307	-1.66368	569	307	-2.14007
AAGAB	CAAGAATGGTGCATCAAACA	464	1360	3.03701	779	737	-0.296736	1360	737	-2.13975
MRPL45	TCAAATATAAGACCGTCCGC	449	247	-1.3315	736	132	-4.1787	247	132	-2.13974
ZSCAN5B	AGAGAAGCTTTGACTCACAG	1711	1783	0.331802	921	967	-0.050835	1783	967	-2.13953
GABRE	CCTGGCACGCTTACCAACTG	443	716	1.47563	310	387	0.354691	716	387	-2.13923
STAMBP	AATCGATGGATTGCGCCATG	1249	2158	1.65959	1391	1171	-0.573545	2158	1171	-2.13914
TSG101	TAGGGATGGCACAATCAGCG	1081	532	-1.63316	1002	287	-3.10777	532	287	-2.13885
SPATA31A5	GCTGGTAGAGAGTGCCGGAG	371	269	-0.614187	262	144	-1.55206	269	144	-2.13884
EIF4G2	ATTAGACCATGAACGAGCCA	1032	302	-2.98609	1394	162	-5.21759	302	162	-2.13774
CYBA	ACAGAAGTACATGACCGCCG	1205	1315	0.452444	924	713	-0.7781	1315	713	-2.13768
HCAR3	TCGTGATGGACTACTATGTG	809	1258	1.38023	1225	682	-1.54981	1258	682	-2.13767
POLR3G	AGAAGGTGAAGAATATATGC	413	710	1.63614	587	384	-1.16362	710	384	-2.13706
CLU	AATTCAAAATGCTGTCAACG	1067	1638	1.34815	633	889	0.63573	1638	889	-2.13656
LCE1B	CTAGGGGTGAGGCACTTGGG	3126	1252	-2.1806	1957	679	-2.66953	1252	679	-2.13642
PHKG1	TCCGAGTAATCATCCCACTC	2023	2077	0.292871	1729	1128	-1.17713	2077	1128	-2.13618
HES2	TCACGGCGGGCTCCAGGACA	241	515	2.19281	521	278	-1.63883	515	278	-2.13608
C17orf85	TCACGTCCCGCTGAATACGA	640	943	1.23714	828	511	-1.30387	943	511	-2.13556
DEFB105B	AATAAAATGTCTTCCTGATC	1058	1654	1.39589	708	898	0.395387	1654	898	-2.13551
AZIN1	TGCTCGATGTGTGTTTGACA	867	875	0.246786	1267	474	-2.48648	875	474	-2.13548
PSMB3	CTATAACGGAGGGGCCGTCA	2921	344	-5.38006	1876	185	-5.61399	344	185	-2.1351
WBP5	TGAGAGTGAACCAAAGCATG	540	1189	2.2888	968	645	-1.12445	1189	645	-2.13503
SH3GL2	GATTATAAGAAGAAACGACA	681	603	-0.0958836	337	326	-0.242905	603	326	-2.135
DHX34	TAACGTGGGTCGTAAGTGCG	999	816	-0.307376	664	442	-1.12395	816	442	-2.13466
TMEM185A	TATGATGCCATCCAAACGAA	343	680	2.00584	217	368	1.06904	680	368	-2.13428
ATP6V1F	CCCGGTTTAGAAATTGCCTG	629	612	0.150467	563	331	-1.41337	612	331	-2.13403
GPR75-ASB3	CAAACACTGCTGAGTAAACA	2196	2722	0.788249	2295	1480	-1.20548	2722	1480	-2.134
ZMAT3	CTTACAGTAATCATTCTCCG	722	1440	2.03266	1249	782	-1.27286	1440	782	-2.13355
CD177	GAATACCGAGATGTGCGAGG	1824	1693	0.0277506	1925	920	-1.91337	1693	920	-2.13281
ZYX	TGGGTGTTAGCCAAAGACAC	981	1087	0.491986	1034	590	-1.49046	1087	590	-2.13218
BCL2L11	AGGTAGACAATTGCAGCCTG	511	964	1.88258	469	523	0.0908139	964	523	-2.13207
CSTF3	TCATATGTCCGAGAAACCAA	1129	384	-2.59721	1495	207	-4.81574	384	207	-2.13166
F2RL3	CCCAGCGTCTACGACGAGAG	367	995	2.82732	405	540	0.510959	995	540	-2.13143
PITPNB	GCTTACTTGTTCTACAGTAG	501	417	-0.257089	594	225	-2.44075	417	225	-2.13143
OR11H1	ATGATATTAGGATAGAGCAA	505	316	-0.999317	645	170	-3.28489	316	170	-2.13063
TTBK1	CTCAGCGTGAAGGTGCCTCG	1048	1176	0.525294	560	639	0.145252	1176	639	-2.12963
LPAR4	CTCGTACTATTAGGACTAGG	359	734	2.08746	443	398	-0.41707	734	398	-2.1295
DMRTC1	CAGTAGAAGAGGGTCAAGGG	354	413	0.62169	377	223	-1.39213	413	223	-2.12888
C11orf74	GATTAAACCCCAAATGAGTG	573	796	1.08194	385	432	0.105059	796	432	-2.12809
KRTAP1-3	TGGGCGGCACCACCTGATAC	136	620	4.14313	14	336	6.74664	620	336	-2.12794
CEP19	TCTATGAGAGTGAAATCAAG	1099	1584	1.18262	1304	862	-1.14484	1584	862	-2.12769
FBXO17	CATAGAAAAGAACCTAACAC	340	345	0.258209	419	186	-2.06123	345	186	-2.12739
PDXDC1	GATCCAAACACAGTGTTACA	970	1571	1.48826	1458	855	-1.42834	1571	855	-2.12734
APOA1BP	GATTGATGAACTGTATGAGC	878	1230	1.10686	1034	669	-1.19425	1230	669	-2.12698
ZDHHC8	TGAAAGGGTTCACACCCCCG	1146	1107	0.132273	817	602	-0.886345	1107	602	-2.12631
ZW10	TTGATACGTGAAGATCCCGG	778	713	-0.00588101	947	387	-2.2743	713	387	-2.12579
FJX1	GTTGATGCCGTAGCGCACGC	955	982	0.29596	410	534	0.455835	982	534	-2.12493
LHFPL1	TCACAGCAGTAACAAGGGAC	1093	1985	1.78987	1031	1082	-0.0519034	1985	1082	-2.1241
CHRNB2	CCACGTACGTAGAGTCGTCG	702	1033	1.23442	765	562	-0.893027	1033	562	-2.12408
ADGRF1	AAAGACAATGTCATTACACT	1139	824	-0.625642	1072	448	-2.22372	824	448	-2.12293
HMGA2	TTAGGAGAGGGCTCACCGGT	313	769	2.56521	310	418	0.53557	769	418	-2.12253
KDM1B	ATAGCCAAGACTTATCGATG	2268	3197	1.12649	2570	1745	-1.08373	3197	1745	-2.1223
SPP2	CAGATACGGACTCAGTGACT	530	853	1.46672	1042	464	-2.07411	853	464	-2.12187
MAN2B2	TCCAGGGAAACCAACAGTCA	1775	2439	1.05878	999	1331	0.512613	2439	1331	-2.12165
SUPT16H	GAATGTCAGTACCTTGATTG	673	134	-3.95882	1006	71	-6.32018	134	71	-2.12162
C20orf197	CCTGCTTGGTAAATACCTGC	603	509	-0.220741	669	276	-2.24497	509	276	-2.12152
HFM1	AAATATCTGACAATATACAT	1018	573	-1.2818	623	311	-1.79792	573	311	-2.12138
ZFYVE9	CAAAGGTAAACCAGACCGGA	684	741	0.431791	176	403	1.76822	741	403	-2.12014
SAP30BP	TGATGGCGAGGCTGGAATCG	1133	792	-0.715542	969	431	-2.07577	792	431	-2.11934
FAM180B	GAACTAGCGTCCACACACCC	2054	2344	0.570806	2759	1280	-1.98563	2344	1280	-2.11932
ERP44	GCTCCGGATATGGTGTACTT	992	1755	1.72043	1180	958	-0.658914	1755	958	-2.11864
PTPRC	TGTGGATTACTTATATAACA	235	609	2.69588	225	331	0.736495	609	331	-2.11831
CYP2B6	GCAAGTTTACAAAAACCTGC	634	905	1.15394	356	493	0.599302	905	493	-2.11814
LPAR3	CTGATGGACCCACTTGTATG	1141	1815	1.4419	1502	991	-1.14996	1815	991	-2.11808
C21orf58	GGAGCAAGAACGGCAGAACG	566	448	-0.388462	341	243	-0.956834	448	243	-2.11701
MTRF1L	CTGGAGGAGCTGTTCACCCG	659	1414	2.22356	273	772	2.27762	1414	772	-2.11624
RAB3A	CATAGCGCCCCGGTAGTATG	346	919	2.77205	292	501	1.10128	919	501	-2.11598
HTR6	GCAGCACATCACGTCGAAGG	428	603	1.11599	435	328	-0.827697	603	328	-2.11557
NOTCH4	GGAGGCCTCTGTGTCGACAG	908	592	-0.89691	1235	322	-3.33319	592	322	-2.11533
OR5J2	TTGTTGCCTTCACAACCAGG	1189	1859	1.39677	712	1016	0.673857	1859	1016	-2.11517
IGLON5	GTTCTCCATCCTCATCACCG	1152	1373	0.683723	807	750	-0.33886	1373	750	-2.11432
SEC61G	TGTAAAGGACTCCATTCGGC	827	99	-5.26497	550	52	-5.58101	99	52	-2.11408
MGAT5B	AGAACCACTCGACCTCACTG	1467	2305	1.41065	847	1261	0.77484	2305	1261	-2.11337
CTNNA1	GGGCCCTCTAATAAGAAGAG	174	161	0.0173439	238	86	-2.50178	161	86	-2.11306
PRPF8	TCCAGGTCGACACTCAAAGG	612	57	-5.84801	657	29	-7.23478	57	29	-2.11286
COX5A	GATGCCTGGGAATTGCGTAA	892	566	-0.967726	1465	308	-3.84144	566	308	-2.11285
TSPAN17	CCGAGGAACACGGAGAACTG	725	701	0.134294	888	382	-2.15279	701	382	-2.11283
MREG	ATACCCTGCGGCAGGTTCGA	1838	1582	-0.170461	1149	865	-0.837206	1582	865	-2.11249
CHTF8	TGTAATGTAGGTCTCCCAGG	1095	1259	0.589252	1201	688	-1.48233	1259	688	-2.11218
TDRD5	GGGAACTGGTGTCTAATGGT	488	761	1.38312	461	415	-0.412525	761	415	-2.11197
GPRIN1	TGTCGGGAAAGAGAGATCCT	511	657	0.878425	757	358	-1.92798	657	358	-2.11178
GH2	CAACGTCTATCGCCACCTGA	688	1226	1.73647	839	670	-0.696817	1226	670	-2.11174
KRTAP25-1	ACTATGAGACACATAATTCA	1099	1536	1.1018	909	840	-0.352482	1536	840	-2.11166
MYH8	GACTGATACCTTGTTCTCCG	791	801	0.255468	358	437	0.30269	801	437	-2.11147
CYB5R4	AAGATGTTACTCATGATACG	1173	1472	0.819155	1122	805	-0.950724	1472	805	-2.11129
IFIT1	ATGACAACCAAGCAAATGTG	1949	2298	0.656568	1647	1258	-0.804011	2298	1258	-2.11123
ROR1	GTGCGTGGCAACAAACGGCA	636	872	1.04836	319	476	0.773925	872	476	-2.11103
CCDC125	ATTTAGGGTATGGCCTCGGA	1019	819	-0.349715	470	447	-0.283504	819	447	-2.11055
MVP	CGGATGGCAAGAATCAGCTG	409	540	0.945796	643	294	-2.00387	540	294	-2.11013
GALNT11	TGGACAGTATGATAGTGGCA	693	1187	1.6327	646	649	-0.154886	1187	649	-2.10984
LMNB1	TGTACGTACACTACGACTTG	407	1156	2.95174	870	632	-0.920201	1156	632	-2.1098
[truncated: 74,936 more rows]

## Sheet: Table4
		WT (T0 vs T1)			Brca2 -/- (T0 vs T1)			WT vs Brca2-/- (T1)
Genes	Seq	T1	T0	Zscore	T1	T0	Zscore	WT.T1	Brca2.T1	Zscore
POLQ	TTAGTAAGGATACCCGAACC	1254	980	-0.423535	1165	63	-6.93237	980	63	-8.80179
MAD2L2	TATACTGATTCAGCTCCGGG	1146	806	-0.699565	1071	52	-7.15427	806	52	-8.74619
MAD2L2	AGACGAATTTCTCCACTGGG	67	54	-0.323477	317	2	-9.34903	54	2	-7.14613
CTNNBIP1	CCTGCAGCTGACAGCCAGCG	395	628	1.43098	541	80	-4.58941	628	80	-6.6541
SYS1	TCAGTTCCGCAGCTACGTGT	488	524	0.407294	1063	70	-6.48206	524	70	-6.47993
SYNCRIP	GATGACAAGAAAAAAAACAG	611	1223	2.04025	474	169	-2.57291	1223	169	-6.47683
TUBG1	TGACTGGTCCGTAGTGAGAG	1741	1928	0.491595	1494	286	-4.06109	1928	286	-6.28002
CYP24A1	TGGTGGCGAGACTCAGAACG	161	266	1.50974	157	36	-3.43872	266	36	-6.27753
NPIPA5	AGCATGAAAGAACGTGAGCA	666	426	-0.944767	637	62	-5.54155	426	62	-6.18388
POLQ	TCTATCTTAGTCGCTCCTAG	1081	915	-0.214111	831	149	-4.18703	915	149	-5.93991
KIAA1524	GCAAAAACACCGAATCAGTG	2680	2753	0.294475	2324	458	-4.0041	2753	458	-5.92793
OSBPL9	TATTTGGAGACAAGTTCACG	889	956	0.413212	864	157	-4.15854	956	157	-5.917
KIAA1524	GGCCCATAGTAGTTTAACTG	2296	1788	-0.433506	2521	321	-5.03077	1788	321	-5.67128
NUP160	CATTCTAGAAAGAGACAACC	619	603	0.153606	294	108	-2.47952	603	108	-5.60389
APEX2	ATAACCCTCAACGATAGCCA	2737	2498	-0.0164459	2496	488	-4.02416	2498	488	-5.41273
TOE1	CAGAACTCCAGGGTAAGGTG	485	515	0.37813	732	98	-4.84484	515	98	-5.39896
DNAH10	CATAGGAACGTTAAACGATG	569	729	0.870004	844	146	-4.2705	729	146	-5.27506
BTN2A1	GGGCCCCACGACAATAAACT	529	367	-0.731509	489	72	-4.58704	367	72	-5.25882
RRP7A	AGAGCACACGGCGTTCGACA	767	746	0.149821	1023	152	-4.63238	746	152	-5.2231
LILRA5	CAGGGCTGTAGTAGTAACAG	323	570	1.70028	587	117	-3.92114	570	117	-5.17634
HNRNPU	GGCTGGTCACTAACTACAAG	943	717	-0.494885	919	149	-4.42485	717	149	-5.15838
NT5C3A	CAGCCGAAAATATGAACACG	871	709	-0.316209	1288	164	-5.00208	709	164	-4.82239
STRAP	AGGAGATGAATTGATGACCC	778	906	0.621576	1110	212	-4.05561	906	212	-4.80127
PRR34	AGAGGAGGCAGGCACAAAGG	605	453	-0.533528	878	106	-5.09623	453	106	-4.7477
OXCT2	CGTAGGAACAGACGATGCGA	549	603	0.466983	597	143	-3.50121	603	143	-4.73244
DIP2B	TTCTGGCAGAGATCCTACAG	1196	1089	-0.0227338	691	262	-2.44279	1089	262	-4.72248
IQCB1	TTCGAGAATAATCTTGACTG	485	1097	2.35768	620	267	-2.14297	1097	267	-4.68612
KIAA1524	TCAGTGAAGCACTTATGTTG	2223	2189	0.183183	1953	537	-3.21756	2189	537	-4.68242
FIGNL1	GAAGACCCTGATGCACGCTG	896	760	-0.208479	543	185	-2.68357	760	185	-4.66683
POLQ	CTGACTCCAAAAGCGGTACA	1657	1807	0.451151	1626	459	-3.1527	1807	459	-4.5668
CENPU	AGATTTAAAGTACTAACCAA	676	785	0.613592	517	199	-2.39895	785	199	-4.54108
PEX1	TTGACACTTCGCAAAGACGC	473	498	0.3558	550	125	-3.61658	498	125	-4.53966
RIC1	GGAAGACCGAATATGCCCTG	902	1498	1.55371	1226	397	-2.8251	1498	397	-4.4266
SSC5D	CCCACATCGTCCATCCACAC	815	1196	1.22826	711	322	-2.02825	1196	322	-4.36942
CFLAR	ATTACCTATAGTCCGAAACA	524	713	1.02693	587	191	-2.7932	713	191	-4.362
CENPO	TTTGCAGCTATCTCTTCCAG	1405	1219	-0.149427	1366	332	-3.50019	1219	332	-4.33342
HIST1H3D	TCTAGTCCGTGAGATCGCGC	321	654	2.07582	565	177	-2.87944	654	177	-4.32464
SYNCRIP	TATTCCTAAGAGTAAAACCA	534	788	1.23947	475	216	-2.00921	788	216	-4.295
SHC2	CCTGACGCGAAGGAGATGGA	385	885	2.39577	839	247	-3.03843	885	247	-4.24358
GTF2IRD2	AGGAAGATCACATTCAACCC	649	541	-0.253603	912	152	-4.36088	541	152	-4.19491
HNRNPR	AGAACCAGATCCAGAAGTCA	838	1083	0.895012	793	310	-2.37479	1083	310	-4.17142
PTPRK	TGTGTAACTCAGTCAGAACG	336	706	2.15754	482	201	-2.21077	706	201	-4.16981
CENPO	GGCTGGTCAGTTTACCACTG	1408	1216	-0.161491	1522	349	-3.63923	1216	349	-4.16677
P3H1	GGATGTGAGCAGACTGACCC	1066	878	-0.285657	769	252	-2.78598	878	252	-4.15472
MCTP1	GGTGGCACAAGTGCGCCCCG	53	75	1.05292	78	19	-3.12705	75	19	-4.0731
CDH1	CTGGAGATTAATCCGGACAC	485	577	0.675084	379	169	-2.04735	577	169	-4.06898
KCNMB1	GATGACGGCACACACCACCA	1222	1051	-0.172306	808	312	-2.40399	1051	312	-4.05475
CLSPN	TGACATTAGACCTTCACCTG	579	786	1.02163	808	236	-3.05562	786	236	-4.00731
JMJD6	TTAATTCCCTCAGGATAACG	300	634	2.16994	554	191	-2.65687	634	191	-3.98606
MED29	AGCATCTTATAACGCTGCAC	1243	831	-0.832661	1224	252	-3.88464	831	252	-3.97834
TXNL4B	CAGTTTGGTCCACATCTACC	1131	799	-0.687862	1158	244	-3.82868	799	244	-3.95451
KRT84	CCTCAGCAATGATCCCATCA	996	1346	1.01305	1013	414	-2.27527	1346	414	-3.94928
ST3GAL5	TAATATTCAAGGTCAGACAG	654	1493	2.38622	1220	467	-2.43201	1493	467	-3.89816
ATP2A2	AGATAACAGAAGTACAACCA	1070	685	-0.945507	815	214	-3.30361	685	214	-3.87563
GOLGA6L9	TCTTACCTCCAGATCCTGCA	627	721	0.587595	991	226	-3.63879	721	226	-3.86752
MALSU1	GGGACGCCCAGAATCGGACG	424	557	0.933039	745	174	-3.57121	557	174	-3.86474
TLCD2	CGGGTGGCCATGGATGGGGT	280	381	1.01955	558	118	-3.78233	381	118	-3.86424
MON1A	CGTCCATGCCCGTTCCTACG	661	647	0.16622	552	203	-2.50703	647	203	-3.85924
PEX12	GGCCATGTTCACAAATGGGT	395	344	-0.138892	480	107	-3.65085	344	107	-3.84171
WNT2B	TACAGGCGCGAGTAATAGCG	250	551	2.27466	446	174	-2.36233	551	174	-3.83011
IGBP1	ACTCTGCCACATGATAGCAA	933	606	-0.906958	662	192	-3.0646	606	192	-3.82511
HDAC3	ACCTGGAGCACAATGCACGT	800	549	-0.762387	1306	175	-4.88493	549	175	-3.80051
PARP15	TGAACAGAGGAAGTACACAT	751	485	-0.920623	489	155	-2.84575	485	155	-3.78472
CYP4Z1	AAGGATCCAGGAGATAGCAC	1052	1141	0.436034	1011	371	-2.52794	1141	371	-3.76791
APOC2	GGAGGACAAGAAACAGAGCT	256	673	2.73635	802	218	-3.22259	673	218	-3.76064
EVX1	TCAAATTTGTCCGAAGCCGT	850	660	-0.439696	725	214	-3.02733	660	214	-3.75661
TUBA1B	AAGTCTACAAACACAGCCCG	974	749	-0.465332	1463	244	-4.382	749	244	-3.74745
KANSL1	CTGTACTGAGCTGTAAGAAG	637	436	-0.767924	446	141	-2.84711	436	141	-3.74045
PTH2	CTGGGACTGGCACCTACCTG	383	647	1.58916	566	211	-2.47629	647	211	-3.73745
SNAPC4	GTGCCGTAGCCACTGCACAT	1270	1032	-0.321225	1209	339	-3.16238	1032	339	-3.73254
PCF11	CAGCTACTGACTGACCATGG	758	692	-0.0159727	1085	229	-3.82239	692	229	-3.69441
DDIAS	CAGATTGTTCTACCAGACCC	1496	1883	0.827775	2351	629	-3.2846	1883	629	-3.69265
TOPBP1	ATGTGAGTAGAATCATTCAA	792	1065	0.998841	1491	355	-3.55056	1065	355	-3.68692
GBA	CGCTATGAGAGTACACGCAG	449	1160	2.70515	1108	387	-2.64556	1160	387	-3.68653
DONSON	TGAGGACGGAATATCAGGCT	871	659	-0.507572	868	219	-3.39875	659	219	-3.67891
PSG9	GATCCAGAATGTCACCCGGA	656	457	-0.722078	461	151	-2.76727	457	151	-3.67663
FBXW11	GACACGGCGTAAAGTGATGT	1051	978	0.0342242	1152	327	-3.13252	978	327	-3.67463
ZNF76	GGAAGTCACATCTGTATGGA	1274	1059	-0.261741	941	355	-2.46167	1059	355	-3.66879
ST6GALNAC5	CCTCGGAGTGGCGGACCACA	590	449	-0.491084	416	150	-2.54114	449	150	-3.64104
FBXW11	AGACTATAGAATCTAACTGG	663	525	-0.387797	507	176	-2.63747	525	176	-3.63976
TAAR5	TGGGGCAAGACCCATTCACC	339	647	1.90614	643	218	-2.70112	647	218	-3.63453
SETD7	ACGGAGAAAAGAACGGACGG	329	407	0.773655	315	139	-2.06399	407	139	-3.56551
SNRNP48	TACTTACTCAAAGTAATCGA	1069	921	-0.167714	946	320	-2.7173	921	320	-3.55075
SUN3	GGAGGACCCGGACCACACAG	715	823	0.590739	737	286	-2.39026	823	286	-3.5465
FAT3	GCTCACTTGGCGATTAACGT	436	561	0.879079	763	195	-3.36374	561	195	-3.52957
CREG1	AGCGAGAGGACGTCGGCGAA	501	833	1.55134	787	292	-2.49672	833	292	-3.51937
CHMP5	GACTGACTGCATTGGCACGG	849	589	-0.734237	1417	206	-4.70011	589	206	-3.51253
GOLGA6B	TACACAAAGCACAAATGGAG	537	884	1.52603	878	311	-2.60777	884	311	-3.50985
DROSHA	TACAGATCTGATTATGACCG	840	1141	1.02563	1138	404	-2.60786	1141	404	-3.49659
RANBP2	TGGTACTTCAGAGACAAGCA	1156	829	-0.648646	753	294	-2.37649	829	294	-3.48229
NPPB	TAGCCACCGAGGGCATCCGT	517	574	0.494848	475	204	-2.14197	574	204	-3.46077
ZNF281	GAGGATAACACGCATTGCGG	857	560	-0.890745	482	199	-2.23397	560	199	-3.45996
CEND1	GGTGCCCCAGGTCACCACCG	357	263	-0.572678	254	92	-2.50141	263	92	-3.4539
NOL7	GGCGAAAGTCAGCTCCTCCG	616	387	-0.990924	479	137	-3.08109	387	137	-3.45011
PYURF	AGCGCCGGATCGAAGTCGCG	1429	980	-0.766339	1170	352	-2.99663	980	352	-3.44701
FDX1L	TTCACTCACATACACATGGC	1477	930	-0.990348	1212	334	-3.20304	930	334	-3.4459
CAP1	GGAGTTCCATACCACCGGAC	312	599	1.91982	477	215	-2.02988	599	215	-3.43159
ETV3L	AGACCTCTGGGGATAAGAAG	2342	1877	-0.358005	1934	682	-2.63112	1877	682	-3.42352
ARHGEF7	TATTTATCCAGGCGCATGAA	404	297	-0.579037	386	106	-3.16	297	106	-3.40383
HES3	GGAGAAACACTACTCGCACC	376	264	-0.69757	270	94	-2.59542	264	94	-3.39997
SKP1	TGTTGTTGTAGGTCATTCAG	673	579	-0.171154	566	210	-2.48733	579	210	-3.39716
NUP214	CAATGGTACAGAAATCACCC	634	405	-0.947787	977	146	-4.61631	405	146	-3.39655
TPSG1	CCTTCGACTTAGGGTGTGGC	649	718	0.486559	667	264	-2.34166	718	264	-3.36279
MED21	ATTGGAGTATTGCAGCAATG	621	690	0.497699	777	254	-2.79198	690	254	-3.35763
MANEAL	GCAGGTCCGAGTAGACGCGC	498	511	0.28881	562	188	-2.72733	511	188	-3.34622
OR5K1	GGTTGCATATGGCCACATAG	424	558	0.937726	599	206	-2.66553	558	206	-3.33964
DLD	ACTGCTACGAAAGCTGATGG	1083	947	-0.128851	1373	354	-3.36198	947	354	-3.31911
AGAP9	GATGGGTGCACAGGCTGATG	436	543	0.793879	552	202	-2.5185	543	202	-3.3143
UTP14C	TGAGGCAGAAGAAAGACCAG	705	574	-0.315285	711	214	-2.98131	574	214	-3.30994
H2AFZ	CGTTCACCCATTTACCTCTG	1593	1896	0.680914	1903	715	-2.48136	1896	715	-3.30464
SURF4	GCTGGCGTCAAAGTGAAGGA	373	404	0.428476	473	150	-2.84301	404	150	-3.30426
NSMCE2	AGTGAGTAGTGAATATAGTA	504	459	-0.0224794	438	171	-2.35999	459	171	-3.30115
RBBP8	AATCGATCAGACAGATCCAG	674	812	0.70991	689	305	-2.08098	812	305	-3.29933
MAD2L2	CAAGACCTCAACTTTGGCCA	2214	1604	-0.623213	1469	606	-2.25829	1604	606	-3.29629
APEX2	CATGGATGAGTTTACCCAAG	1469	1236	-0.230001	1326	467	-2.62918	1236	467	-3.29135
MAD2L1	AGCAGGGAATCACCCTGCGC	495	526	0.380111	509	198	-2.37393	526	198	-3.27562
KLF16	CAGGTGCGACTTTAGGTGCG	363	500	1.05502	445	189	-2.16566	500	189	-3.26002
H2AFX	GCCGGTGTACACGGCCCACT	489	938	1.92565	839	361	-2.15129	938	361	-3.2262
ELOF1	CACGGTACAAGAGATGACTC	658	785	0.684144	679	302	-2.06961	785	302	-3.22233
HSD11B1L	TAGGGAGTGGAGAACGACGT	339	276	-0.313382	237	105	-2.0404	276	105	-3.20041
HMCES	GATGTCAGGGAACAAACCAG	567	725	0.864794	660	281	-2.17109	725	281	-3.19617
FASLG	AGAAAGCAGGACAATTCCAT	1170	1189	0.265402	1137	463	-2.28554	1189	463	-3.19431
DCTN2	TGATCAAGCGGAGTTCGATG	672	816	0.730551	876	317	-2.55767	816	317	-3.19257
ARHGAP11B	AGTCCCGCAATATCACAAGG	831	651	-0.416424	1182	253	-3.7928	651	253	-3.18386
GOLGA8J	CCAAGACTCACATCCCTAGG	940	666	-0.679625	789	259	-2.78271	666	259	-3.1826
GON4L	TGGCTTTCGAAACTTAGAAG	272	343	0.821206	487	132	-3.20536	343	132	-3.18166
SOBP	TGTGCCTGGTGCCAGAAAGT	1077	1336	0.788527	1513	524	-2.67059	1336	524	-3.17356
ZNF675	GAGATGGTGAATGAACCCCC	788	499	-0.972199	700	194	-3.17225	499	194	-3.1715
SRRT	GGAGCGCAAAACCAACGACA	520	448	-0.167254	732	175	-3.51641	448	175	-3.15121
LTA4H	TCTAGTGACCAACAAAACTT	1183	1949	1.53427	1938	774	-2.33742	1949	774	-3.13935
TCEB1	AGGTCCTTCACAGCCACCAT	1293	1123	-0.146659	1643	445	-3.25013	1123	445	-3.13745
VWA7	GTTCCGAGCAGCCTTAGGTG	794	1172	1.24339	1257	465	-2.5128	1172	465	-3.13432
ZNF821	ACACAGCACAGTTAGATCGC	751	1307	1.67522	1243	519	-2.22786	1307	519	-3.1337
HUS1	TAAGCTTATCAGGGCTGATG	2093	1347	-0.934063	2383	535	-3.69795	1347	535	-3.13354
PEX10	AGGACGAGTACTACCGCGGT	1221	1400	0.582279	1254	557	-2.08235	1400	557	-3.12875
RPRM	TAGCCTGTACATAATGCGCG	536	744	1.07927	1023	295	-3.09256	744	295	-3.12486
PDPN	GAAGATGACACTGAGACTAC	757	1077	1.14651	1012	429	-2.18935	1077	429	-3.11996
CDH26	TTGCACATCCACGTGAACGG	632	813	0.881304	721	324	-2.04672	813	324	-3.1114
SFPQ	ATGGGCCTCAATCAGAATCG	1528	1006	-0.873519	893	402	-2.04631	1006	402	-3.10827
PRAMEF5	GGTGCTTCCTCAATGCCAAG	467	680	1.20318	862	271	-2.88604	680	271	-3.10579
CHCHD1	CATTCTAGCTAACCGCGTCG	1483	1131	-0.487852	1186	454	-2.43151	1131	454	-3.09638
CLEC18C	TCGGGGTTGGGATTCCACAG	431	546	0.838302	587	218	-2.4863	546	218	-3.09165
FZD9	GGAGGCGCCCGAGAACGCCA	343	298	-0.144963	345	118	-2.65223	298	118	-3.08289
GOLGB1	GAAGTTAATCACAAGTAACA	367	603	1.51588	637	243	-2.42636	603	243	-3.06632
C1orf216	TCGGGCTGACATAATCCAGG	723	626	-0.154514	902	253	-3.15355	626	253	-3.05854
VPS37D	GGCCCACCTGAGGCGGACGC	451	396	-0.117676	432	159	-2.49555	396	159	-3.0583
HIST1H4E	GCGACGAGCAAGGCGCCGGA	300	320	0.387267	302	128	-2.15444	320	128	-3.05667
SKI	CCAGGATTACACGGGCAAGG	537	979	1.79359	1045	398	-2.44134	979	398	-3.05283
ADAMTS7	GGACGCCAGGTGGCACCGAG	196	326	1.53362	418	131	-2.86356	326	131	-3.04368
CLPTM1L	CACTTAACAGCAGATCGAGG	589	673	0.570619	708	274	-2.39563	673	274	-3.03779
KANSL1	TCACTGTCTACCAAATCATG	820	890	0.43726	955	364	-2.43789	890	364	-3.03141
PSMA1	CCATATTGGTATCTCAATTG	557	396	-0.668139	908	161	-4.21789	396	161	-3.01917
SUPT16H	TGACGTGTATAACGCTGTCA	1010	1163	0.592934	1358	479	-2.62596	1163	479	-3.01492
PPM1E	GGCGGACTAAGTTAACGTGG	393	446	0.550456	707	182	-3.34365	446	182	-3.01379
ZC3H14	TGTGTTGTTCCCTAGAAACA	457	456	0.215576	481	187	-2.37326	456	187	-2.99938
PPP1R15A	GGAGGAAGAGAATCAAGCCA	386	427	0.483695	523	175	-2.7238	427	175	-2.99807
PRR5-ARHGAP8	GAGTCACCCGTTCTACGACG	743	853	0.584055	902	354	-2.36825	853	354	-2.98388
TERF2	CGCGCGGCGATCGGACACGA	755	982	0.911263	1221	408	-2.75128	982	408	-2.9836
MTX1	TGATCTGTCAGCTCGGCAAG	804	666	-0.270363	827	276	-2.74544	666	276	-2.98127
TSC1	GTGCGGATCTCATCTGAAGG	797	701	-0.113453	920	291	-2.8736	701	291	-2.97749
LMX1B	TGTGAACGGCAGCTACGCAA	911	728	-0.364589	1068	303	-3.13179	728	303	-2.97033
CTSC	CCAGCGCGATGTCAACTGCT	542	1104	2.08455	1213	461	-2.4488	1104	461	-2.97001
CYBA	CCCCGCAGTCCTCATCACCG	942	1266	0.99827	1535	530	-2.67797	1266	530	-2.96435
PPIL1	TCCAATCGGGCAGGTCGAGG	569	633	0.500537	585	265	-2.02354	633	265	-2.94745
WTH3DI	GATGATGTCAGAACAGAAGG	1094	747	-0.776872	1104	314	-3.12679	747	314	-2.93967
GTSE1	TGAGCAGTGCATGATTCCCT	595	1095	1.8195	1054	462	-2.11135	1095	462	-2.93682
MAD2L2	GTGCGCGAGGTCTACCCCGT	703	543	-0.452919	524	228	-2.11455	543	228	-2.93249
PSMD11	CTTTGTACTTTGATACCAAG	476	434	-0.0195009	643	182	-3.11981	434	182	-2.92678
CCDC180	TGTACACTTCGGGCCGCATG	715	1429	2.03801	1580	609	-2.41914	1429	609	-2.90927
CLDN15	GATGACGTTCCCGTGCACAG	432	750	1.66255	735	319	-2.12851	750	319	-2.90234
TMEM253	GCAGGCGACTGAGACAGCAA	714	470	-0.870432	1204	199	-4.39482	470	199	-2.90024
KEAP1	AGTACGACTGCGAACAGCGA	3580	2560	-0.65808	2752	1098	-2.34241	2560	1098	-2.89523
DCTN2	TTCATACTAGACGACAGTGA	2174	1617	-0.554097	2092	693	-2.77946	1617	693	-2.893
LCE1D	CACTTGGGAGTGCACTTGGG	743	961	0.896506	1033	411	-2.33858	961	411	-2.89091
RANBP2	TGTGAACATCCGGCTAGTGG	284	393	1.06359	686	167	-3.47139	393	167	-2.88032
FEN1	GACTACTGTGAGAGTATCCG	365	784	2.21695	882	336	-2.43753	784	336	-2.87944
SMC4	CATTGATGAAAAATACGACG	291	487	1.55963	606	208	-2.67048	487	208	-2.87436
C1orf109	GAGCAACACGCAGACACAGT	857	669	-0.425738	761	287	-2.45776	669	287	-2.87178
EGLN2	CCGCCAAAACCGTCCCGAAG	538	934	1.66537	890	402	-2.03835	934	402	-2.87004
PYCARD	GCTGGAGAACCTGACCGCCG	258	290	0.521936	388	123	-2.83293	290	123	-2.86782
NDUFS1	TGTGCCATGCCAGTAATGAA	402	262	-0.891114	417	111	-3.23652	262	111	-2.86384
POLD3	TAAAACCCAAGAAACCAACA	930	789	-0.207975	1406	341	-3.50587	789	341	-2.85286
KIAA1524	TAAATGTTTAGAACCTACTG	1006	1165	0.607843	1747	505	-3.09808	1165	505	-2.8517
MSMO1	AAGTTCCAGATTGCAACATG	1330	1784	0.994562	2225	776	-2.6586	1784	776	-2.84668
CT47A3	GAAGGGAGTGGACCATGTCC	356	434	0.736315	416	187	-2.03193	434	187	-2.84162
C1orf228	TGAGCAGGTCCTTACCACTG	999	790	-0.392191	797	343	-2.14986	790	343	-2.83833
HUS1	TGTGACAAGCTGGCTAATGG	1443	1325	-0.000622223	1416	580	-2.27462	1325	580	-2.82254
COPB1	AGGAATGCAATGTTCGCACT	1393	1287	0.0155539	2680	564	-3.85211	1287	564	-2.8185
CYSTM1	TACCCACAGTACGGCTGGCA	1079	692	-0.940861	865	302	-2.64121	692	302	-2.81841
SLA	AGACGGGTAGTCACTTAGCA	81	81	0.207973	287	33	-5.02262	81	33	-2.81301
ELOVL6	CAGGTCCATTGTAAAAACCC	301	439	1.20147	443	191	-2.13068	439	191	-2.81161
WDR33	CAATGAACATGGCTCAAATG	1879	1428	-0.497369	1457	629	-2.15107	1428	629	-2.80367
MTX1	GATAGACACCAAGAACTACG	1119	1113	0.208975	1321	490	-2.50718	1113	490	-2.80138
XKR4	TGGAGCCGATTGCAAGACGG	1659	1349	-0.319723	1323	596	-2.0497	1349	596	-2.7932
SUV420H2	TCTTATGGGTGCGGAAACCG	411	364	-0.0952129	899	159	-4.22318	364	159	-2.78994
KRTAP5-11	GCAGCAGGGCTTACAGCAGT	680	553	-0.318264	798	243	-2.95814	553	243	-2.78952
PDE3A	TCAGAATGGGACCACAAACG	351	359	0.278996	415	157	-2.4304	359	157	-2.78553
TUBB8	GTGTACTACAACGAGGCCAG	1250	823	-0.872735	1324	364	-3.21066	823	364	-2.78049
JPH3	TCGGACGGGCTCAAGTACGA	358	733	2.09113	1123	324	-3.09378	733	324	-2.77949
POTEF	AAGCACAGAAGTACTCATGT	2690	2518	0.0500614	2581	1123	-2.13707	2518	1123	-2.76976
RAET1E	TCTGGGGTTTGATGTCACAA	348	536	1.34616	561	237	-2.18513	536	237	-2.76873
AHI1	CCTGAAGAGCCATCATAGAG	1215	1139	0.0536887	1154	507	-2.10713	1139	507	-2.76662
C9orf91	TGTCAATCCGGAGAACAGTG	818	597	-0.601586	587	265	-2.03159	597	265	-2.76011
PGBD3	GGGTGCAAACAATTTATTCG	308	425	1.05743	604	188	-2.89717	425	188	-2.75802
RBM46	ATAATTATGAAATTCGACCA	619	709	0.577217	779	316	-2.28788	709	316	-2.75228
RBPJL	CTCCACACGCTACCTCTCTG	737	1085	1.23597	1068	488	-2.0138	1085	488	-2.73266
SPTLC1	TGATCTTATCAGTGCCAACA	1331	1239	0.0352751	1357	558	-2.26495	1239	558	-2.73062
TRAIP	AGGTCATCATCGACACTCTG	1488	960	-0.926598	1678	432	-3.36972	960	432	-2.72875
DR1	ACTCTTCTTCAGGAATGCCA	1428	898	-0.993563	1480	404	-3.22974	898	404	-2.72817
SMYD5	AGCCACTGAGCAATACCACC	1080	944	-0.129896	950	425	-2.0619	944	425	-2.72691
SYT15	CCTGGAGGCCGAGAGCCTGG	982	1009	0.294027	1485	456	-2.95331	1009	456	-2.71603
NUTM2B	GGAAGGTAGACAGCACCAGA	563	376	-0.831031	507	169	-2.73129	376	169	-2.70214
HSPA13	ACTGACAATGATGTATATGT	654	971	1.25729	1249	441	-2.62225	971	441	-2.69955
C1orf112	AGGTCTCAGAAACGACAACC	2288	1810	-0.392201	1897	825	-2.1361	1810	825	-2.69701
PDE2A	GCCGCGGTAGAAAAGCGGAT	532	362	-0.781952	430	163	-2.42732	362	163	-2.69461
TM4SF18	GCGGAATCAGCAAACAACTT	447	489	0.455495	852	222	-3.32317	489	222	-2.68202
NPHS1	AGGATCGTCACGTTAGTTGG	882	998	0.546644	1200	456	-2.44894	998	456	-2.68086
RAD1	AAATGGTATCAAAGTAACAG	373	260	-0.716282	427	117	-3.17216	260	117	-2.67666
ANAPC13	GATGTCGCAATACCACTGGT	1743	1383	-0.384091	2225	635	-3.13165	1383	635	-2.67043
PSMD6	CTTAGAAAGACCAGATCTCA	1626	1489	-0.00770325	1543	685	-2.08576	1489	685	-2.66515
CHMP4B	TATCAACCATCGAGTTCCAG	1573	1027	-0.895546	2460	472	-4.06812	1027	472	-2.66275
SETSIP	TCTGGGACTGGAGGAGACAT	988	676	-0.771129	762	311	-2.2731	676	311	-2.6503
ANGPTL1	GGGAGGTAACGAGATTCAGA	863	954	0.485457	1160	440	-2.45268	954	440	-2.65013
JAK3	TGACGCGGAGGCGTATTCGG	267	294	0.46886	409	134	-2.76051	294	134	-2.64504
MBD3L4	CCGTACTCACCAGAACAGGT	1404	1442	0.293452	1823	669	-2.53647	1442	669	-2.63775
PREB	GCACGAGGGGCTAGAACTCA	844	533	-0.979811	1106	246	-3.70098	533	246	-2.63298
TOMM22	CGACGCGGAGAAGCCTGAGG	385	359	0.0387738	524	165	-2.86425	359	165	-2.62992
PRAMEF15	AGCTTTGGCCATGTCCACCC	3237	2273	-0.705802	3475	1059	-2.98111	2273	1059	-2.62877
MED25	GGGAGCGTGACATTGTACGT	532	543	0.27517	586	251	-2.15415	543	251	-2.62875
ZNF556	TACATGTTCAGTGAGAGAGT	550	669	0.733882	889	310	-2.64472	669	310	-2.6272
CEP350	TGAAGCCAAGAAATTAGCTG	717	665	0.025364	878	309	-2.62286	665	309	-2.61826
C16orf72	GCCGTGGCCCAGCTCTACAA	536	479	-0.0717928	593	222	-2.46799	479	222	-2.61605
C9orf78	CCCATAACTTACCACTAGAG	854	630	-0.573669	808	293	-2.55092	630	293	-2.61393
UAP1L1	GGTGGAAAAGGCATACCCCG	384	506	0.940009	807	235	-3.06258	506	235	-2.61148
ZNF335	GAAGCCCCACATGTGTGACA	841	578	-0.758723	615	269	-2.10646	578	269	-2.60923
ZNF318	TCTTGCCAGACGAAAGCGAG	733	529	-0.630447	784	247	-2.8783	529	247	-2.59608
EFS	CAATTTGTATGAAGCACCCG	785	838	0.393687	1224	395	-2.83309	838	395	-2.57822
ARFRP1	CTTACTGTTTAGGCCCACGG	504	325	-0.921208	421	152	-2.53871	325	152	-2.57027
CMC4	GAGATACAGAAATGTTTACA	359	594	1.53382	696	280	-2.30471	594	280	-2.56957
POLR3GL	GGGAGCTAAAGATCCGAGTG	375	404	0.414578	424	190	-2.03981	404	190	-2.56319
CCNA2	CTGAAGTCCGGGAACCCGCG	91	62	-0.743184	287	27	-5.43393	62	27	-2.56162
TBC1D22B	TCTTACCCACATATTCTGAG	957	1072	0.520441	1210	509	-2.20997	1072	509	-2.55946
VPS4A	GGCCGCCCGGAGGATCAAAA	222	225	0.252794	278	105	-2.41276	225	105	-2.55375
BMP8B	CTGAAGCGTCACAAGGACCT	1877	1243	-0.858797	1918	592	-2.94506	1243	592	-2.5519
NFKBIE	GCTGTACATCTGGACCAACC	599	914	1.32824	1163	436	-2.48024	914	436	-2.54187
FRG1	TCTACCAAGCTCGTGCTCAA	1773	1744	0.18021	2048	835	-2.28913	1744	835	-2.53898
H2AFJ	GGGCGGCAAAGTGCGAGCAA	623	809	0.905862	1088	386	-2.60854	809	386	-2.53872
DLL1	TGACGAACACTACTACGGAG	1340	865	-0.924751	1176	414	-2.62815	865	414	-2.53021
LTV1	CTGCTGCTAAAGGATCTCGT	396	416	0.349174	804	198	-3.45192	416	198	-2.52674
H6PD	TACCGGGTGGACCATTACTT	191	252	0.932363	410	119	-3.038	252	119	-2.52517
PABPN1	GCCGGAGCCCGAGCCCGAAG	134	142	0.362093	475	66	-4.71207	142	66	-2.5227
RPL36AL	AAGGATTCTTTGTATGCCCA	1663	1202	-0.628875	1800	578	-2.85101	1202	578	-2.52071
MPV17	CTGTACTTTCCACGGGTGAG	444	928	2.14911	1033	446	-2.1466	928	446	-2.51831
C19orf35	TGCCCAAGAAGATCCTAACC	884	1026	0.61327	1302	494	-2.45376	1026	494	-2.51422
FAM92B	GAGGGTGATGGAGAATACCG	508	531	0.337218	876	256	-3.05695	531	256	-2.49492
KLF14	TGGGACGGCGGGCGCATCGG	331	342	0.305116	549	164	-2.98805	342	164	-2.49461
RNF168	AAGAAATTCTCTCGTCAACG	1136	1212	0.393018	1922	588	-2.96597	1212	588	-2.49247
HAGHL	GCGTCAGGAGGCAACGCACG	516	331	-0.935051	581	159	-3.19296	331	159	-2.4876
PPT2	CTGCGGGCAGCGGCTCCCCG	215	261	0.719025	395	125	-2.83801	261	125	-2.48368
OR4D9	GCTTGGAGATGGCTATATAG	894	842	0.0657402	1007	410	-2.28402	842	410	-2.47475
AADACL4	TAGAAGATGATGCCTCGCCG	534	589	0.477867	702	287	-2.26728	589	287	-2.46426
MSMO1	GTAGGATAAGCCAGAGACAT	758	641	-0.216261	866	313	-2.56026	641	313	-2.45978
C11orf95	GAGCCAGAGGAAGACGAAGG	1217	915	-0.524878	1166	448	-2.42254	915	448	-2.45879
PUS3	CAATATCTAAATCAGCACGA	896	939	0.345633	1254	460	-2.53256	939	460	-2.45752
FBXW11	AGTGCAATACAGCCTCATTG	1222	893	-0.599419	1271	439	-2.67425	893	439	-2.44546
MBD5	TTGTGGTGGAACATTGCTCG	315	298	0.075938	334	145	-2.10403	298	145	-2.44201
TMPRSS9	GAGGTAGGTCGCACCCACGT	595	867	1.20739	1247	427	-2.69425	867	427	-2.43908
MRFAP1	GCTCATCCAGATCAAAACGC	876	552	-0.985762	1201	271	-3.67019	552	271	-2.43861
LOC100131303	GGGTGTGGAGAAACTCAGGT	393	619	1.40644	748	305	-2.27489	619	305	-2.43021
GAL	TTCAAGGCCAAGGAAAAACG	361	728	2.05154	796	360	-2.03353	728	360	-2.42264
DDIAS	ATGCAAGTGAATTCAAGTGA	943	743	-0.401639	818	368	-2.04639	743	368	-2.41804
PUM1	TCTTAGACAGGAATCGCCCG	963	843	-0.125921	1311	418	-2.86272	843	418	-2.41698
TMEM155	TCTTCTTGTGGGGTGCTGCG	1273	1687	0.962617	2067	839	-2.29973	1687	839	-2.41685
C12orf73	CAGGGGCAGAAGTGGTGCAC	1184	933	-0.401708	1217	463	-2.44641	933	463	-2.41622
FFAR4	CATTCCTGGAGAGATCTCGT	698	716	0.288969	866	355	-2.2654	716	355	-2.41389
LIPH	TTTGTTGGAGAGATGTACGA	538	962	1.74281	1109	480	-2.14178	962	480	-2.39934
DCLK3	ATGAGCAGGAGCAAACATGG	735	642	-0.131569	1028	321	-2.90652	642	321	-2.38462
TSEN34	CTCCTGGAGAAGATTACGGA	666	748	0.526129	863	375	-2.1287	748	375	-2.37956
USP8	TGAAGTCCGGAAAAAACTTG	702	708	0.244616	894	355	-2.34059	708	355	-2.37791
DHDDS	CAGCATTGCTGATCTCATGA	738	807	0.456493	938	406	-2.13925	807	406	-2.3699
UAP1	CCTGGTAAACTCCATCCACT	1616	1030	-0.95871	1682	519	-2.94392	1030	519	-2.36906
ANKRD34A	TGGGCGGAGAAAGTGACTAG	367	575	1.3916	1009	289	-3.108	575	289	-2.36531
KLHDC3	GGCGGGCGGAATGACACCGA	282	553	1.97282	621	278	-2.05252	553	278	-2.36359
SMARCA5	GATGAGTGAATTCAAGAGAT	977	633	-0.913713	2016	319	-4.51556	633	319	-2.35929
MFSD3	CCAAGGTTCTGTACGCTCCG	602	568	0.0700611	898	286	-2.85691	568	286	-2.35923
RFWD2	ATCACTAGCATATGACAATG	669	1142	1.62345	1328	578	-2.13088	1142	578	-2.35631
FAM111A	TGTGTTGAGAGAACAAATCG	598	775	0.900401	979	392	-2.32274	775	392	-2.35201
CLDN17	AAAGCTGATACTCTCCACTG	808	830	0.292971	1021	421	-2.2545	830	421	-2.34437
MBD3L3	GGCCGGTGAATCTCTGGACA	1130	982	-0.145094	1174	499	-2.1852	982	499	-2.34143
ARNT	AGATGTCTAACGATAAGGAG	454	821	1.77007	1062	417	-2.37002	821	417	-2.33985
C1orf54	CATGTACTCACCATAACTGG	822	1000	0.736368	1164	509	-2.11828	1000	509	-2.33635
COMT	ACTGTGCCGCCATCACCCAG	675	994	1.23605	1439	507	-2.62947	994	507	-2.32962
B3GAT2	GTCAGCGAAGAAGAGCACGC	538	627	0.621855	806	319	-2.34622	627	319	-2.32882
SEZ6	TTGAGGAATTCCTACAAGAG	238	336	1.11246	383	170	-2.05836	336	170	-2.3257
CIDEC	GCACGGCGGATCGAAGCGTG	371	543	1.21382	670	277	-2.24004	543	277	-2.31668
AATF	GAATATGATGAGGACGACCT	554	512	0.0159026	896	262	-3.05626	512	262	-2.30517
TDRD6	GATGTATTCTTAGTTGACCG	615	541	-0.112992	722	277	-2.41641	541	277	-2.30488
SLFNL1	CGCAATATGGAGTTCAAGCG	225	289	0.866035	462	147	-2.83417	289	147	-2.30191
ZFC3H1	CATTTGAATTAAAACCACTC	466	511	0.461926	759	262	-2.66432	511	262	-2.29892
PRDM7	TGGGCTTGGAGTATGGAACG	697	704	0.248481	931	362	-2.39065	704	362	-2.29765
MPI	AGGATCTTGGCATCCCCTCG	932	992	0.386397	1118	512	-2.00907	992	512	-2.29182
LMTK3	TGACCGTGAGCACATCGTCG	602	844	1.10639	1061	436	-2.26313	844	436	-2.28639
RBBP6	TGAGACACAACAATTCATCT	515	430	-0.248962	847	222	-3.30926	430	222	-2.27169
AMY2B	GACTAGATGTAACAATGTTG	787	788	0.225881	1056	409	-2.4021	788	409	-2.27009
VWA5B1	AGTGGTCAGGACCTGAACCA	463	370	-0.362871	881	191	-3.75142	370	191	-2.26664
TMEM215	TGAACATGAAACCAAAGACG	527	716	1.02303	910	373	-2.26654	716	373	-2.25653
HOXC13	TCCGTATAGACGGCGCCCTG	509	412	-0.329832	547	214	-2.36306	412	214	-2.25111
SART1	CTCCGAATACCTCACGCCTG	1828	1242	-0.791422	1678	650	-2.40808	1242	650	-2.25036
DCDC2B	GAGGGCACGCACAGCCAGTG	329	463	1.10971	900	241	-3.26154	463	241	-2.24824
GEMIN2	TGAAAAGTTATGTGCTGACG	301	480	1.43436	842	250	-3.01872	480	250	-2.24741
SIN3A	CTTGCAGAACAATCAACCTG	1914	1720	-0.057205	2101	902	-2.16736	1720	902	-2.24703
ATP6V1E1	AGTTCTTTACCTTTACCAGA	826	613	-0.557918	778	320	-2.25541	613	320	-2.24662
CHKA	CCGGGATGAACTGCTCCAGT	448	367	-0.29826	528	191	-2.54366	367	191	-2.24072
PTPN5	TCGGATCCACAAAGTTCATG	1179	1655	1.11353	2076	870	-2.22433	1655	870	-2.239
CNGA4	TGGAGCGGCGAGTTATTGAC	516	748	1.19251	979	392	-2.32274	748	392	-2.2384
ARMC10	TGCATTTACAGGCTGACCCG	353	548	1.36696	772	287	-2.49164	548	287	-2.23356
MEX3B	TGTTCTTATTCCGGGAGGCG	431	330	-0.473838	663	172	-3.32278	330	172	-2.23173
ATXN2	GTATTGGAAATACCCCCAGT	471	536	0.558848	791	281	-2.59841	536	281	-2.22977
IKBKB	GCCATGGAGTACTGCCAAGG	619	738	0.682153	1240	388	-2.90578	738	388	-2.22795
EXOC1	TGAATATGCAATCTCGAATG	416	293	-0.69037	379	153	-2.27681	293	153	-2.22054
MTHFSD	TATGCCATGATGGTATCCAT	1189	881	-0.563065	1149	465	-2.30025	881	465	-2.21856
GPR137C	GTAGGCAAAGGCGAACAGCG	1838	1718	0.0461753	1989	910	-2.01669	1718	910	-2.21498
ABTB1	GGGCTCGGAAGTAGTCACTG	368	364	0.192128	485	191	-2.34371	364	191	-2.21459
CHPF	TGTGCACAGGGTCACGCACA	1162	1339	0.595227	1749	709	-2.30132	1339	709	-2.21379
PRKAG3	TTAGGAGAGATGGAGACCAG	214	170	-0.374265	785	88	-5.25309	170	88	-2.21342
SCLT1	TTTCTGCAGATTTACCGTGA	449	1048	2.43879	1214	555	-2.01411	1048	555	-2.2104
ICT1	GGAGCAGCCAGACTCCGGCT	386	260	-0.805332	446	136	-2.93003	260	136	-2.20921
ARHGEF5	GGTGCCAGAAGAGAATAGGG	1692	1219	-0.637421	2066	647	-2.9118	1219	647	-2.20513
ZSCAN26	GGAGGATCACTACTCTACTT	495	710	1.16439	892	376	-2.20055	710	376	-2.20408
WFDC2	GGCACAGGAGCAGAGAAGAC	227	252	0.48835	356	132	-2.46927	252	132	-2.20317
STOML1	CCAGATGCGAAACTGGACAT	567	769	1.01905	1005	408	-2.2908	769	408	-2.19968
AGPAT2	ATGACAGTGATGGCCGACCT	823	864	0.350005	1030	459	-2.0722	864	459	-2.19752
KIAA0141	TGATAATAAAGGACCGCCTG	330	302	-0.0101027	528	159	-2.96763	302	159	-2.19626
FBXW7	GTTGGAGTAGAACCTAGACC	490	491	0.226812	705	260	-2.508	491	260	-2.19566
BAP1	TCTACCCCATTGACCATGGT	565	710	0.819296	985	377	-2.42872	710	377	-2.19563
DENND4C	GTTATACAAATCCACCACAG	689	457	-0.85039	848	242	-3.11128	457	242	-2.19352
OR5AN1	CCAGTACCATCCAAACACAG	1001	971	0.14315	1521	517	-2.71473	971	517	-2.19214
USP15	CCAAGTTACTTAGGCCACAG	858	1016	0.665765	1406	542	-2.41743	1016	542	-2.18663
NF2	GCTTGGTACGCAGAGCACCG	261	282	0.419534	475	149	-2.86834	282	149	-2.18192
POTEG	GGGGAGCAGCAAGAGCAACG	286	198	-0.73088	454	104	-3.58451	198	104	-2.17993
QRICH1	GCAGATCCAAATCCAGACCG	533	550	0.303732	695	293	-2.19529	550	293	-2.17959
LRRN3	CCTATTAATAGAATACGAAG	267	405	1.30157	558	216	-2.38834	405	216	-2.16715
ATP2B1	AGAGGGCTGGAATTACTGTG	1401	1368	0.160748	2503	736	-3.06258	1368	736	-2.16294
CPS1	TGCATCAGTCCAGACCAATG	1068	1334	0.806594	1682	718	-2.17904	1334	718	-2.16139
USB1	CAAGCCCAATAAAGGTCCTG	2244	1526	-0.789514	2237	822	-2.53538	1526	822	-2.16009
LCK	GCTGGTTCGGCTCTACGCTG	309	329	0.382735	990	176	-4.21647	329	176	-2.14995
CDX2	TGGAATGGCTACGCGCCCGG	2059	1716	-0.255184	2490	928	-2.50285	1716	928	-2.14843
NOL11	AGTTAAATCACTGCTGCTCA	705	504	-0.654984	629	271	-2.14224	504	271	-2.14791
NDUFB8	CATGTACAACAGGAACCGTG	668	457	-0.769463	980	246	-3.41497	457	246	-2.14169
AFP	AGTTGAATGCTTCCAAACAA	665	1079	1.49026	1511	584	-2.41217	1079	584	-2.14115
AZIN1	TGCTCGATGTGTGTTTGACA	867	875	0.246786	1267	474	-2.48648	875	474	-2.13548
PITPNB	GCTTACTTGTTCTACAGTAG	501	417	-0.257089	594	225	-2.44075	417	225	-2.13143
OR11H1	ATGATATTAGGATAGAGCAA	505	316	-0.999317	645	170	-3.28489	316	170	-2.13063
FBXO17	CATAGAAAAGAACCTAACAC	340	345	0.258209	419	186	-2.06123	345	186	-2.12739
ZW10	TTGATACGTGAAGATCCCGG	778	713	-0.00588101	947	387	-2.2743	713	387	-2.12579
ADGRF1	AAAGACAATGTCATTACACT	1139	824	-0.625642	1072	448	-2.22372	824	448	-2.12293
SPP2	CAGATACGGACTCAGTGACT	530	853	1.46672	1042	464	-2.07411	853	464	-2.12187
C20orf197	CCTGCTTGGTAAATACCTGC	603	509	-0.220741	669	276	-2.24497	509	276	-2.12152
SAP30BP	TGATGGCGAGGCTGGAATCG	1133	792	-0.715542	969	431	-2.07577	792	431	-2.11934
NOTCH4	GGAGGCCTCTGTGTCGACAG	908	592	-0.89691	1235	322	-3.33319	592	322	-2.11533
CTNNA1	GGGCCCTCTAATAAGAAGAG	174	161	0.0173439	238	86	-2.50178	161	86	-2.11306
COX5A	GATGCCTGGGAATTGCGTAA	892	566	-0.967726	1465	308	-3.84144	566	308	-2.11285
TSPAN17	CCGAGGAACACGGAGAACTG	725	701	0.134294	888	382	-2.15279	701	382	-2.11283
MVP	CGGATGGCAAGAATCAGCTG	409	540	0.945796	643	294	-2.00387	540	294	-2.11013
KCNE5	GAGCTTACGGGAGCGGGTGT	803	746	0.0297783	1219	408	-2.7474	746	408	-2.1024
PANX3	CATCCAGATGGAAATGACCA	749	979	0.924116	1651	538	-2.81523	979	538	-2.09127
SOCS3	ACCTACTGAACCCTCCTCCG	1196	817	-0.776061	1059	449	-2.18963	817	449	-2.08847
BRD2	ACAGTGGTAGGTATCTCAGG	822	643	-0.420258	1057	353	-2.74974	643	353	-2.08758
SCARF2	TAGCAATGGCACTTACGGCG	825	731	-0.0941523	1313	402	-2.95797	731	402	-2.08453
ALS2CR11	TGAAGAACTGGAAATAACAC	809	1249	1.36139	1518	689	-2.03335	1249	689	-2.08192
TMEM89	TCTGCCGCAAGATACTGCAG	428	484	0.541773	803	266	-2.76203	484	266	-2.07757
ACTN4	ACAGATCGAGAACATTGATG	738	926	0.816915	1193	511	-2.16727	926	511	-2.07721
EMID1	GCAGCACCTCCACTCACGGG	832	757	-0.0247708	923	418	-2.03275	757	418	-2.07213
EXD1	CAAGCGAAGGGGTAACAGGT	1755	1464	-0.252664	2340	813	-2.66808	1464	813	-2.0621
ITPA	AGAAGATCGTGTTTGTAACG	1719	1260	-0.59218	2630	700	-3.29824	1260	700	-2.05938
CLP1	ACATCCAGCTCCACATAAGT	2454	1918	-0.424011	2393	1067	-2.07874	1918	1067	-2.05849
KEAP1	CCTGGAGGATCATACCAAGC	1643	1878	0.574697	2386	1045	-2.12106	1878	1045	-2.05758
PEPD	TACCAATAAAATCTCCAGCG	576	518	-0.0553423	651	287	-2.08935	518	287	-2.05364
GPBP1	GCTCTAGATTTAGGATTCGG	370	324	-0.124584	531	179	-2.70726	324	179	-2.04821
DSN1	GTATGAAAGAAACGAACCGG	379	256	-0.797889	426	141	-2.73927	256	141	-2.04758
RARRES2	TCCCAGCTGGAATATTTGTG	1644	1743	0.377092	2710	975	-2.58683	1743	975	-2.04017
ACBD5	ACTGGGTGATATGACCAAAG	1446	1331	0.00578673	1650	745	-2.04644	1331	745	-2.03594
ATE1	TATCAGGATCTCATAGACCG	423	361	-0.191637	538	201	-2.4695	361	201	-2.02765
IQCJ	CATGGCGAGAGTACCTGCAG	608	956	1.40705	1251	536	-2.16717	956	536	-2.02691
ADCY7	GCGTGGGTAGGCAGCGACAC	296	348	0.640015	615	194	-2.86691	348	194	-2.02251
FTH1	CACCATGGACAGGTAAACGT	591	963	1.50025	1216	541	-2.07817	963	541	-2.02065
B3GNT4	CCAGGAACTCTAACACGTTG	1830	1849	0.250703	3065	1043	-2.71935	1849	1043	-2.01369
NARS	AGAGATCACTTCTTTGATAG	562	465	-0.27281	897	261	-3.06782	465	261	-2.0098
FOXC2	GAAGGTGGTGATCAAGAGCG	589	387	-0.87385	887	217	-3.47124	387	217	-2.00772
OR2V2	TGTGAAGACCGCCATAACCA	1290	1615	0.813237	2334	914	-2.3854	1615	914	-2.00219
LIG1	TTGTAACCAGATGGATCCAG	483	307	-0.9582	378	172	-2.00049	307	172	-2.00216
SEPW1	CATCACTTCAAAGAACCCGG	405	521	0.877817	774	294	-2.44144	521	294	-1.99567
SYT12	CTGCCGGACGAGCAGATCGT	673	959	1.14983	1259	543	-2.15171	959	543	-1.9955
LMTK3	CGGGGAGTACACTCCCCCTG	165	206	0.786569	509	115	-3.62466	206	115	-1.99419
OR11A1	TGGACTGGTTGTGGCCCTGG	722	897	0.790855	1140	508	-2.07362	897	508	-1.99397
INS-IGF2	ACAGTGGATAAAGAGGACCG	594	390	-0.875821	1045	220	-3.82681	390	220	-1.98901
FAM63A	AGGTCAAAGACACTGCACTC	952	834	-0.12394	1190	473	-2.34309	834	473	-1.98836
KRT38	GGAAGTAAGACTGGTAGTCG	1709	1327	-0.440867	2297	754	-2.80197	1327	754	-1.98782
RBM48	CACACGGGCCAAATATCGAG	1252	795	-0.967595	1465	451	-2.94712	795	451	-1.98681
TRIM49D1	TGAATCTAGAGCTCAGGGCA	613	405	-0.859777	769	229	-3.00889	405	229	-1.98271
CNPY2	AGGAGCCAGGATCTCCACTG	1705	1193	-0.714098	1526	679	-2.08028	1193	679	-1.98142
LHX4	TGGGAGCGTCTACTGCAAGG	481	562	0.627838	738	319	-2.13812	562	319	-1.97876
DDX59	AGTTGTGATTTAAGACCTCA	1187	899	-0.505645	1593	512	-2.84712	899	512	-1.97606
FOXF1	CATTTCCTTCGGAAGCCGCG	501	402	-0.352527	622	228	-2.51851	402	228	-1.97284
HOXC5	CCCCGCCACAGATTTACCCG	440	477	0.431764	877	271	-2.9268	477	271	-1.97208
NEURL2	TGCACCCGATGGAAGCGGGT	521	704	1.00866	883	401	-2.02554	704	401	-1.97193
FUS	GCCACCACCACTACTCATGG	766	976	0.857346	1780	557	-2.91171	976	557	-1.97053
KDM4B	TGAGTGACCCGGACGCCTTG	381	712	1.85325	975	406	-2.2307	712	406	-1.96864
SHC4	GCATATTGATAGCCATGCCG	615	813	0.952547	1103	464	-2.20866	813	464	-1.96792
SCOC	GCCAACCTTCAAGTGTGTGT	442	811	1.80774	1103	463	-2.21373	811	463	-1.96691
RAD17	AAAACTTAGTTTCAACCCTG	1431	1084	-0.505503	1357	620	-2.01672	1084	620	-1.9647
CBX3	AAAGCTGGCAAAGAAAAAGA	475	345	-0.611512	481	196	-2.26432	345	196	-1.96269
PPIAL4F	GATGGCAAGCATGTGGCGTT	398	320	-0.346496	532	182	-2.67323	320	182	-1.95653
AQP12A	GGTGACCAACAGAGCCACAG	1120	997	-0.0820367	1997	572	-3.12166	997	572	-1.95389
HOXA7	GGCCGTAGCCGGACGCAAAG	546	528	0.134219	660	302	-2.00266	528	302	-1.95314
IFITM1	GCACAAGGAGGAACATGAGG	442	385	-0.138527	781	220	-3.1387	385	220	-1.9479
APOE	GCGGACATGGAGGACGTGTG	865	1007	0.621155	1477	580	-2.37447	1007	580	-1.94151
CMPK2	CCGGGCTTCAGGAATAAAGG	512	377	-0.576343	563	216	-2.40935	377	216	-1.9389
PSMD1	CCTTAGATCGTTAGACACGG	376	294	-0.418612	603	168	-3.15347	294	168	-1.93857
TAS1R2	AGGCCTGCCCGAATAACGAG	529	970	1.80854	1667	560	-2.7437	970	560	-1.93358
PLEKHM1	TACACCGGAGACAGATGGGT	694	495	-0.660893	1007	285	-3.13587	495	285	-1.93073
LTBR	GTAGGAATTCTCGGCACATG	775	644	-0.262087	954	372	-2.38444	644	372	-1.92576
CSRNP2	GAAGAATGTACGCTTTGACC	429	496	0.599617	787	287	-2.53708	496	287	-1.91501
AUP1	TCCTGTTCATCGCCAACTAG	613	454	-0.562094	751	263	-2.63042	454	263	-1.90923
MFGE8	TGATGTTAATAAAAAACACA	272	575	2.16815	779	334	-2.15819	575	334	-1.9059
VPS9D1	CAAGCTCAAGAGGAATCCGG	692	586	-0.212538	840	341	-2.28766	586	341	-1.90057
COX18	CTTGCGCCGGTTCCTACGAG	594	374	-0.984868	841	217	-3.34543	374	217	-1.89889
CCDC105	GTGGAGATGATCAAAGGCGG	1273	881	-0.742137	1236	515	-2.2327	881	515	-1.89255
CLDN18	TCCACAGCTAACATGTACAC	370	334	-0.0456054	554	194	-2.62075	334	194	-1.89191
BAMBI	GAAGACATGTGCAATTACAG	498	562	0.537288	826	328	-2.33899	562	328	-1.89038
KCNJ4	GACCAGCGGGACCTCAACGT	308	447	1.189	623	261	-2.20738	447	261	-1.88382
RWDD2B	AAGAAAGAATATTCTAGAGT	729	605	-0.265353	984	354	-2.57391	605	354	-1.88367
KRT33B	GGCCCAGATGGAGTCCCTGA	637	537	-0.224212	738	314	-2.17509	537	314	-1.88347
ZCCHC5	TCTACTCCGAAAGTCCTCAG	727	992	1.0367	1306	583	-2.07105	992	583	-1.87687
RNF11	AGCAACTCAGCTGACTGAAG	917	883	0.123784	1164	519	-2.07249	883	519	-1.87511
ANKRD36	CATTCAGGGTACAAGTGACG	1066	688	-0.924253	1007	404	-2.31863	688	404	-1.87457
ZC3H3	TGTTGGCAGATACTTTGTAG	666	476	-0.655362	617	279	-2.0289	476	279	-1.8732
DHX16	TGTTTCGAATCCCCGGACGC	417	481	0.593317	635	282	-2.07172	481	282	-1.87266
IL17C	CTGGAGGCAGCAAGCCACAG	793	975	0.764002	1545	575	-2.50145	975	575	-1.86558
ERICH3	GGTGCAAAAAACGTATACAC	518	457	-0.10533	804	269	-2.7388	457	269	-1.85882
CDRT15L2	TGGACAAGGACAATGTGCAG	426	645	1.30426	910	381	-2.21677	645	381	-1.85464
CASP7	GAAGAGGGACGGTACAAACG	343	335	0.158951	530	197	-2.48085	335	197	-1.85312
RBM28	AAAAAGCAGTGATCATTCTG	1565	1195	-0.484718	1680	708	-2.20931	1195	708	-1.85292
HABP2	GCGATGGCTACTCTTACCGA	1119	789	-0.692877	1080	467	-2.14367	789	467	-1.85132
GCN1L1	TGACGACGTGATCTATCATG	1293	1036	-0.35817	1428	614	-2.16037	1036	614	-1.85045
KLC4	TGATGAGGATGGACATACCT	607	744	0.754494	974	441	-2.03405	744	441	-1.84589
CALML6	AATGGGAGTTTACCATGAGA	510	440	-0.163586	1122	260	-3.60592	440	260	-1.84562
HIST1H4J	CATCTCCGGCCTCATCTACG	688	771	0.520461	1163	458	-2.36456	771	458	-1.83946
EXTL2	GAAGATCACAGGGATAGGGT	1113	1214	0.45098	1867	725	-2.40334	1214	725	-1.8276
PKDCC	GCATACTCGAGTTTCCGGCC	824	678	-0.287962	1051	405	-2.41395	678	405	-1.81982
PCM1	CAGAATGAGAGTGAAAACGA	346	326	0.0655836	614	194	-2.86308	326	194	-1.81483
GOLGA8R	TGAACATATAGAAGGAGAGA	155	123	-0.374131	342	72	-3.74725	123	72	-1.8127
FBRS	CTCCAGGCTCAGACAAGGAG	464	457	0.181684	665	273	-2.25634	457	273	-1.81206
PLCH2	TTGAAGCGTAGGTACTGCGC	778	1036	0.97311	1417	622	-2.11155	1036	622	-1.80905
APITD1-CORT	GCAGCAGTTCACTATACTGT	913	886	0.144124	1349	532	-2.3633	886	532	-1.80696
CST1	GGCCTTGTTATACTCGCTGA	602	789	0.929874	1187	474	-2.33215	789	474	-1.80385
MXD3	CGTGGTGTACCGGGCACAGT	467	681	1.20703	917	410	-2.06272	681	410	-1.79486
MVB12B	CACTTAACTGTTCCCCGCTG	838	542	-0.917394	902	326	-2.56126	542	326	-1.79397
KCNH1	CAAGCTGTCTGGCTATCACA	851	872	0.286562	1199	526	-2.11105	872	526	-1.79212
DCTN1	AGATCCGAAGGCGAATGCCA	2299	1472	-0.947766	2442	890	-2.55549	1472	890	-1.78957
MUC12	AGGGTGTGGATTCTCCAACG	701	688	0.173353	1019	415	-2.28357	688	415	-1.78898
TRPM7	ACAGGTGTGGCAAAACATGT	604	544	-0.0513993	917	328	-2.58591	544	328	-1.78631
LATS2	AAGACGCCGCCGGAGACCGG	988	634	-0.938924	935	383	-2.26854	634	383	-1.78292
SLC13A1	TTCAACGGATCAACCAACCA	983	862	-0.121387	1182	522	-2.09523	862	522	-1.77953
CTU1	GGGCTGGACGATGGACGCCG	562	403	-0.645831	732	243	-2.75432	403	243	-1.77945
USPL1	GTCCTGTGAAAGAGTACGAG	549	472	-0.172742	790	285	-2.5624	472	285	-1.77881
CDK2	CATGGGTGTAAGTACGAACA	660	444	-0.813225	617	268	-2.12281	444	268	-1.77853
YTHDC1	TGATTATGACACTCGAAGTG	859	647	-0.519315	1116	392	-2.63245	647	392	-1.77392
ASNS	TTCTAGCAGCCAGTAAATCG	1167	911	-0.426324	1365	555	-2.29156	911	555	-1.76096
GPR158	ACTGCAACAGCCATATAGCG	664	816	0.76186	1194	498	-2.22988	816	498	-1.75403
PTPN18	TGTGCACCGTGGATTATGTG	1329	1409	0.376736	2004	862	-2.1625	1409	862	-1.75151
OR10J1	GGCACCTTTCTAGCACAGAA	757	1010	0.978059	1375	618	-2.05553	1010	618	-1.74813
SMURF1	CCATGATCCGCCCCACAAAG	982	631	-0.935366	1139	386	-2.7169	631	386	-1.7429
PRX	GGAGTTGGTGGAAATTATCG	135	195	1.1564	316	118	-2.44653	195	118	-1.74148
TENM4	GACCACACAAGGACACGAGT	352	346	0.17569	571	211	-2.49701	346	211	-1.73963
SHMT1	GAACGGGGCGTATCTCATGG	1317	1545	0.642503	2176	949	-2.13047	1545	949	-1.73929
CMPK1	CCAGTGCGCCCGCATCGTCG	400	310	-0.441973	514	189	-2.50478	310	189	-1.73704
GPR179	GTCATCGGAGGGGATAAGAG	1104	1058	0.111427	1748	650	-2.50489	1058	650	-1.73561
SLC13A2	TGAAGCCCAGGATTAGCCTA	2052	1547	-0.518571	2176	952	-2.12301	1547	952	-1.73332
CT47A10	GGCCGGAGCTGGTAACCAGG	758	604	-0.371736	881	371	-2.20262	604	371	-1.72915
C1D	TCAGCGTTTGAGAATTCCAT	877	673	-0.470553	1008	414	-2.26357	673	414	-1.72609
ABHD15	CAAACAAGGCTGCACCCTCC	917	825	-0.0542314	1356	508	-2.4842	825	508	-1.72571
S100A5	GTGAAACGTGGTCACCATAG	936	941	0.236802	1363	580	-2.18431	941	580	-1.72405
ISG20	CAGCACCGTGGACGTTCACG	524	421	-0.349284	574	259	-2.03224	421	259	-1.71703
CAPNS1	TGACACATGTCGCAGCATGG	868	1386	1.45029	2107	858	-2.29226	1386	858	-1.71354
USP12	CAGCACACCAGACCCAACGT	1027	1216	0.666123	1726	755	-2.12163	1216	755	-1.70303
NID2	AGGGGGCTGAACTTACGTAG	1472	1151	-0.422319	1782	715	-2.32572	1151	715	-1.70098
PPM1E	GATGTCTCATAATAAAGCTG	486	808	1.55077	1199	503	-2.21627	808	503	-1.69056
TMEM14A	GACACGGTAAGCTCCATAGC	530	894	1.58974	1215	557	-2.00759	894	557	-1.68906
RINT1	GCAGACTAATGTGTTAAGCA	1255	1597	0.855964	2205	997	-2.04523	1597	997	-1.68741
TUBA1C	GCTGGAGTTCTCCATTTACC	1229	1106	-0.0534956	1524	690	-2.03926	1106	690	-1.6869
NAPG	GACTACTAGTACGAGGACGT	431	466	0.424706	765	290	-2.44584	466	290	-1.68283
SNRPA1	TCAAATCGCTGACTTACCTA	556	402	-0.624283	925	250	-3.24086	402	250	-1.68172
CCDC77	TTTGGCCAGACGATCTTCGG	737	631	-0.183879	1554	394	-3.4041	631	394	-1.67758
EBI3	ACGTGGCAATGAAGGACACG	841	835	0.20391	1247	522	-2.22189	835	522	-1.67751
NCL	AAGAGATTGAAAGCCGTAGT	306	258	-0.222472	443	160	-2.54019	258	160	-1.67725
KRT13	GAAGGAATTTAGCAACCAGG	1114	1391	0.805877	2041	872	-2.17861	1391	872	-1.67323
TRMT6	AGAAAGTAATGGCACACTGG	1865	1307	-0.710171	2056	820	-2.34118	1307	820	-1.67021
GLYR1	CACACCCACAGACAAAAAGT	671	710	0.370092	994	445	-2.06088	710	445	-1.66727
HIST1H4K	AGTCTCCTCGTAGATGAGGC	1265	1423	0.532192	2445	895	-2.54517	1423	895	-1.66284
ZNF85	GAAGAGACATGAGATCATGG	1183	885	-0.537925	1479	556	-2.47721	885	556	-1.66235
TBATA	TGGGGGTTCCGATTAGACTG	724	710	0.171292	1522	446	-3.0637	710	446	-1.66011
PGA4	CAGAAAGTACTTCCCCCAGT	378	307	-0.320126	711	192	-3.23307	307	192	-1.65663
PELI2	TGTACACCTTGCGAGAAACC	436	671	1.34723	1076	422	-2.373	671	422	-1.65557
TUBB4B	CAAAGTGTCAGACACAGTGG	281	194	-0.737781	586	121	-3.84034	194	121	-1.64745
RRP12	CCTGACGTACAAATTCCATG	614	391	-0.955655	542	246	-2.01715	391	246	-1.64432
RPS6KA1	AGGGTGGCTTGATCTCACGA	354	680	1.92388	1041	430	-2.25068	680	430	-1.63836
SAMD11	TCTGATGCTCGGGCATAACG	1141	1219	0.396614	1953	773	-2.35874	1219	773	-1.63548
RASA4	GATTGATGTCCAGAGACTGC	1836	1252	-0.781846	1989	794	-2.33875	1252	794	-1.63538
ATP5SL	ATGTGGAATGGGCGTATCAG	2050	1657	-0.335584	2544	1052	-2.25728	1657	1052	-1.63368
CECR2	CAGGATCTGATCCTCGCAGA	351	334	0.0913263	474	211	-2.05867	334	211	-1.62736
C8orf33	TCCCTTACTCTGTTTCGGGG	491	508	0.310346	1055	322	-2.96054	508	322	-1.62618
ADGRA2	TGAGCAATAACAAGATCACG	317	421	0.958129	693	267	-2.4055	421	267	-1.62072
ALS2CR12	GTTTGATAGGAAAAAGCGGT	360	255	-0.674378	636	161	-3.37734	255	161	-1.6207
FKBP7	AAAATCAATGTAGCATCCGG	794	749	0.0697876	1043	477	-2.01141	749	477	-1.61702
CROT	GATTGCAGCATTAACTAGTG	1259	1119	-0.0861077	1589	714	-2.05751	1119	714	-1.61494
ANKRD45	TGAGAGCAGGTTGTAAAAGG	1200	1630	1.02724	2270	1042	-2.00972	1630	1042	-1.61152
MRPS5	ATAAGAGGGACATTCAGTCC	641	426	-0.844764	732	271	-2.50001	426	271	-1.61127
RAD1	GCACTTCGAATGTGTTACCA	1932	1643	-0.202112	2802	1051	-2.48855	1643	1051	-1.60946
MED22	CGAGATCATCAAGACCGCCA	1889	1788	0.0792022	2653	1144	-2.15848	1788	1144	-1.60922
CAND1	GAGATCACCCTTATTGCAGG	1053	1370	0.913581	2218	877	-2.3622	1370	877	-1.60603
DNHD1	ATGCCCAAGAGACTATACGG	506	487	0.121682	852	311	-2.53675	487	311	-1.60172
OSBPL9	GGAGGTAACACAGTCTGGGA	534	370	-0.734871	569	236	-2.22834	370	236	-1.59968
ALDH5A1	TAATGTCTCCGTAAACACGG	504	550	0.449666	1521	352	-3.61762	550	352	-1.5969
OR6B1	TGTGGCCTATATTCTGACAG	1943	2029	0.337427	2912	1306	-2.06603	2029	1306	-1.59058
ITGA6	CGGATCGAGTTTGATAACGA	549	676	0.765866	1014	434	-2.16679	676	434	-1.58995
KLHL17	CACCACAATCTCAGCCGTGT	677	716	0.368844	1363	461	-2.72472	716	461	-1.58155
KIAA1614	TGGATCCGGGAAACACACAT	580	811	1.09914	1151	523	-2.02785	811	523	-1.57791
GATAD2A	GAGAGTGAATGGGCTGACCA	1788	1271	-0.67273	1938	821	-2.19824	1271	821	-1.5766
EIF2B1	AGGCAAGACTGATGAAGCGG	1668	1289	-0.45336	2631	833	-2.88856	1289	833	-1.57526
KLF5	GTCTTGATGTGTGTTACGCA	2708	1918	-0.682932	3384	1241	-2.54307	1918	1241	-1.5736
XPO5	AAGTAAAGATACTCACTGTG	2804	1798	-0.944291	2733	1164	-2.18793	1798	1164	-1.57152
HSPA6	GGAGAGAACCGACACATCGA	947	851	-0.0572759	1464	550	-2.47863	851	550	-1.57142
FBXL20	AGAAATGTTTACCTAAGCCG	727	787	0.430049	1323	509	-2.42126	787	509	-1.5683
ATP5SL	GAGAAGCAACATGGTCCATA	853	641	-0.52533	993	415	-2.22246	641	415	-1.56247
SENP1	GTGTAAAGGAAAATGTGTGG	1054	965	-0.00833164	1675	629	-2.48126	965	629	-1.54547
NSRP1	CTGAAGGCTTTCACTCACAG	558	397	-0.666253	734	258	-2.62115	397	258	-1.54217
CGB7	CCGTGGCCGAAGCATCTCCC	976	851	-0.136311	1281	556	-2.13699	851	556	-1.53675
RPL7L1	CTTTAGGCGAAGTCTTGCAA	1020	782	-0.473369	1569	511	-2.81577	782	511	-1.53535
GSPT2	CGTGCCTAACGTACACGCCG	915	730	-0.368884	1198	477	-2.33914	730	477	-1.53471
GOPC	GAACAGCTATATGTCTACGA	535	707	0.950611	1203	462	-2.42412	707	462	-1.53413
TTPA	CAGGTCCAGATCGAAATCCC	828	778	0.0594989	1169	509	-2.12842	778	509	-1.53144
RMND5A	GTGGAGCACTTCTTTCGACA	338	275	-0.315121	447	179	-2.30207	275	179	-1.52765
RSPH10B	GGAAGACAACATGCGCCACG	362	366	0.249091	571	239	-2.20719	366	239	-1.52515
SGSM2	GGTGACATGATCGAGATGCA	2074	1806	-0.139954	2699	1187	-2.11196	1806	1187	-1.52298
RPS27A	GGATACGATAGAAAATGTAA	991	669	-0.806308	1206	439	-2.55003	669	439	-1.52011
SLC17A5	AGTGCTCTGAGTACAATGAG	918	926	0.24555	1618	609	-2.47542	926	609	-1.5165
CCRL2	AGCATGAGCCCAGAAGGGCA	493	459	0.0350611	739	301	-2.27718	459	301	-1.51642
USP11	GGTCTCCATGATGATCAACT	480	609	0.843191	1030	400	-2.39539	609	400	-1.5159
TOB2	ACTTGTACAACAAGCTGCCC	977	964	0.187778	1431	635	-2.08606	964	635	-1.51177
BSDC1	CAGGCGTCAAACAATTCCGG	317	414	0.914439	741	272	-2.52025	414	272	-1.50849
PM20D1	GACGCCCCTTGACTGTAGCA	435	541	0.790219	913	356	-2.38369	541	356	-1.50823
HSPA14	ACAAGCTCAGAAATACATCG	842	595	-0.686066	924	392	-2.18607	595	392	-1.50585
C17orf53	AGACGAATTTGATAAAGTCC	115	96	-0.243334	254	62	-3.38315	96	62	-1.49607
RIMBP3C	CATCAAGATATACCACATGG	1265	1255	0.202392	1831	832	-2.03225	1255	832	-1.49327
MTMR1	TGTGTACCCTTCGATCGATG	723	630	-0.137857	1053	417	-2.34989	630	417	-1.49176
DDX21	CAACATTAAATACCCAATGA	428	308	-0.634834	823	203	-3.44922	308	203	-1.49161
CAMK1G	ACTTTGCTAAGAGCAAGTGG	999	1194	0.69066	1817	794	-2.12445	1194	794	-1.48307
C11orf53	GGAGGCCGGTAGTCTCCGTA	370	241	-0.891621	551	159	-3.06805	241	159	-1.48111
RSL1D1	ATCCCAATTGCTGACAAACG	830	586	-0.688325	955	390	-2.27607	586	390	-1.47339
CHD1L	ACAGAAGTAGTGATATACCA	943	625	-0.854166	1122	417	-2.5	625	417	-1.46626
ARHGAP11A	AGTCATCAGTAACTAATGTG	593	671	0.545156	1290	448	-2.66167	671	448	-1.46495
TRIM37	GGAAACACTTACCGGCAATG	538	574	0.39097	841	383	-2.01818	574	383	-1.46489
SCAF8	ACTGCTATGAGCAATACTCC	680	444	-0.891269	848	296	-2.64123	444	296	-1.46355
CREG2	CATGACAGCCAAGGACCCCG	430	423	0.178323	635	282	-2.07172	423	282	-1.46265
H3F3A	AGAGGGCGCACTCTTGCGAG	1041	749	-0.639686	1190	501	-2.20781	749	501	-1.46032
ZFP82	TGTGGGGAAGCTTTCATATG	549	667	0.730798	1047	446	-2.17843	667	446	-1.46008
SNAPC3	AAAGCGCGCGTATTTAGCTC	685	509	-0.553956	1137	340	-3.01022	509	340	-1.45963
WFDC2	ATTGGGCAGAGAGCAGAAGG	866	687	-0.383625	1144	460	-2.31535	687	460	-1.45608
ANKRA2	TACTTACAATTTGCTAACAG	603	783	0.905547	1165	525	-2.04747	783	525	-1.45312
TMEM51	CAGCATCCCCAGGCCGATGG	662	876	0.955638	1740	588	-2.73029	876	588	-1.45071
TFEB	TGAAATGCAGATGCCCAACA	791	661	-0.247411	1013	444	-2.11094	661	444	-1.44548
MRPS26	GGTTCCAGGCCATCAGCTCG	1196	794	-0.850856	1432	534	-2.49581	794	534	-1.44353
GREM1	GGTCCCCAAGAGGAGAAGCA	365	435	0.677463	683	292	-2.16218	435	292	-1.44138
PTPN20	ATAACCAGAGAGATAGAAGG	827	651	-0.403792	1267	442	-2.65078	651	442	-1.41109
CAMTA1	GATGCCCACGGTGAAAACGG	615	670	0.4461	1049	455	-2.13599	670	455	-1.41072
HSPG2	TGACTCGATCCGGACCGTGG	771	755	0.167608	1121	513	-2.01081	755	513	-1.4103
ABHD5	GGTCGTTCAGGGAAACCCCA	711	794	0.511449	1206	540	-2.06298	794	540	-1.40783
C12orf54	AGAAGAGACAATGAGACCAC	427	626	1.21996	1016	426	-2.21516	626	426	-1.40332
DENND4C	TTAGGTACGTCATCAACCAC	715	847	0.666044	1616	577	-2.59967	847	577	-1.40315
TMEM110	GGAACACTTACAGTGAACAA	550	504	-0.00629842	843	344	-2.27557	504	344	-1.39091
CDC16	ACGACATGCTTCATACAACT	1934	1336	-0.748001	2417	917	-2.46049	1336	917	-1.38232
CTNNA1	TCTACTTGCTCAGTAAAACG	441	415	0.0627985	759	284	-2.47609	415	284	-1.37937
ARCN1	ACCATATACAGTTTCTCCAT	1509	1077	-0.661815	1852	740	-2.3359	1077	740	-1.37762
DNASE1	TTGAAGGTGTCGTTCCCGCA	503	645	0.871358	1260	443	-2.63236	645	443	-1.37425
TSHZ2	AAAAACGCGTTTCTTAGCCG	442	391	-0.0982645	828	268	-2.81696	391	268	-1.37325
MRO	GAACGACAGTCTGAGATACT	656	720	0.4658	1325	495	-2.49045	720	495	-1.3723
C17orf78	GTCGGCAACTGCTATCTCTG	428	408	0.0963844	618	280	-2.02436	408	280	-1.3701
GPR182	CGTGGCACTCAGACAAAGTG	339	450	0.957737	724	309	-2.16744	450	309	-1.36998
TPX2	GTAGTAAGTGTTGTCAACTG	531	431	-0.322723	791	296	-2.47689	431	296	-1.36876
ABCB4	TGGCCGTGGAAATGTAACCA	770	507	-0.870206	1128	349	-2.93021	507	349	-1.36399
PACSIN1	TCAGGTCGTTGCATAGACGG	641	823	0.876377	1342	568	-2.19681	823	568	-1.36126
ZNF230	AGATAGTCCTGCCTCAACCT	682	652	0.104592	1360	450	-2.77627	652	450	-1.35879
PNLIPRP1	TAGATCCACGATCTGAGACA	656	890	1.02099	1401	616	-2.10751	890	616	-1.35278
MIEF1	GGTAGCCCCCTACTACACAG	575	423	-0.579339	1019	292	-3.10718	423	292	-1.35216
UVRAG	TATGAATTATAGGATATCTG	714	466	-0.892729	1020	322	-2.88077	466	322	-1.35062
PLAA	AAGTTGTATGCAGTTAACCA	986	1343	1.03364	2080	931	-2.06879	1343	931	-1.35052
OR5AU1	ACACAAGACAAGGACAGGAT	2119	1419	-0.829792	2793	984	-2.63664	1419	984	-1.34978
LRRC4	TGGCTGACAGTCATCCCTAG	1249	820	-0.880201	1337	568	-2.18797	820	568	-1.34955
CIDEA	CAGTCCGGTAGCGATGACGA	511	323	-0.973216	725	223	-2.93156	323	223	-1.34643
MRGPRX2	TGGAACAGAAGAAGTTACTG	535	813	1.3164	1413	564	-2.33549	813	564	-1.34466
BBS2	AGAGAAACATCAGATTCCAG	731	671	-0.00171838	1094	466	-2.17917	671	466	-1.33929
SERHL2	AAGAGGGATGAGTCTGTCGA	2998	1986	-0.858875	3228	1383	-2.17476	1986	1383	-1.33772
VKORC1L1	GCTCCTTCTCCCGCTCCACG	1032	730	-0.684193	1211	508	-2.21656	730	508	-1.33371
PABPC4	AGCGGCGGGTGATCATATCG	867	621	-0.650858	1016	432	-2.1823	621	432	-1.33307
UTP14A	TCTGGTCTCTGTAGCAACAG	1379	966	-0.710586	1970	673	-2.70615	966	673	-1.33245
SUN2	CCGCTCCAGAGAGTGTACCC	495	529	0.394963	818	368	-2.04639	529	368	-1.33107
SPINT2	CCACGTCAAAGTACCAGCGT	866	624	-0.635234	966	435	-2.04674	624	435	-1.32643
MRS2	AGCAACGGGAGGACCCACAG	983	688	-0.711791	1207	480	-2.3421	688	480	-1.32493
MAGEA2B	TTGGAACTCGGACTCCAGGT	773	832	0.415176	1372	581	-2.19583	832	581	-1.32378
NF2	GGAGGAGGCTGAACGCACGA	370	470	0.843927	797	328	-2.25458	470	328	-1.31926
SNTG2	CAGACAGGGATGTTGTTCGT	608	769	0.83673	1302	538	-2.25297	769	538	-1.31717
PRPSAP2	GTTTACCAGGAACCTAACAG	987	920	0.0386262	1747	644	-2.52539	920	644	-1.3169
TAF11	CGACACCGATGGAATCCCAG	666	543	-0.311551	920	380	-2.24876	543	380	-1.31242
TMBIM4	TACGGACATTTGTACATGAG	382	751	1.98604	1191	527	-2.09074	751	527	-1.30728
RRM1	CTTGTACCCCAATTCCAATG	405	276	-0.775611	950	193	-3.90547	276	193	-1.30248
LRRC73	GCGCAGCTCAACCTTAACCT	318	232	-0.59687	498	162	-2.78681	232	162	-1.30224
ZNF785	TTCCACCCACGAGATAAAAG	412	484	0.640933	743	340	-2.00479	484	340	-1.29878
CCDC130	CCGCCCTTACCTGTAGATCG	416	274	-0.864184	608	192	-2.86395	274	192	-1.29576
MT1G	CAGCGGCACAGGAGCAGTTG	2528	2282	-0.0453822	3710	1612	-2.14211	2282	1612	-1.29226
C11orf31	AGAGAAGCTGGCGAACGGCG	942	804	-0.192238	1360	567	-2.23249	804	567	-1.29203
PIP5K1A	AAGGCTCAACCTACAAACGG	487	808	1.54541	1544	570	-2.52049	808	570	-1.29107
SLX1B	CGGAGCCTGAGCCAGACCAG	464	364	-0.411031	735	256	-2.64251	364	256	-1.2904
SPDEF	GTCCGCGACACCGTGTCGGG	526	341	-0.907768	846	240	-3.12503	341	240	-1.28682
ECT2L	CAGACTGTAAGGGAGCGAGT	426	300	-0.690942	494	211	-2.15591	300	211	-1.28624
DLK2	GCTCCCGGTCAGCCTGTCCG	582	472	-0.32513	978	333	-2.70271	472	333	-1.28474
CYGB	CCCCACAAGGGCGAGCACAG	653	658	0.242148	1405	465	-2.77626	658	465	-1.28352
PRRC2A	AGAGGAAAGCGAGAGATTGG	2313	1651	-0.662319	2549	1172	-2.00648	1651	1172	-1.27535
GYPA	TATATGCAGATACGCACAAA	1251	1240	0.200031	2002	880	-2.11132	1240	880	-1.27487
NAGA	CTGCAACATTAACTGTGATG	1636	1441	-0.109848	2480	1023	-2.26296	1441	1023	-1.27452
NUTM2A	GACACACAACACCTCCGCAG	703	462	-0.87461	978	327	-2.74529	462	327	-1.27416
RPF1	CTCCTGAAGTTCTTCGGCAG	2146	1372	-0.951498	2480	975	-2.37656	1372	975	-1.27105
CDC20	CAGTCTGTTCTGATAACCTG	1142	949	-0.262412	1977	675	-2.70755	949	675	-1.266
CD200R1	TACTCGAAAGTACTCGCAGA	891	1052	0.658244	1707	749	-2.11424	1052	749	-1.26353
FLCN	TCACGCCATTCCTACACCAG	585	433	-0.563461	1039	308	-3.02841	433	308	-1.25742
ATR	GCCCAGGTCACCAATTGTGG	525	370	-0.690523	640	263	-2.25305	370	263	-1.25706
PRDX1	TGAAAGCAATGATCTCCGTG	596	521	-0.1294	868	371	-2.1675	521	371	-1.25654
GIGYF1	AGGTATGTACGTCCCAGAGG	668	588	-0.111344	1238	421	-2.71034	588	421	-1.24062
NCAPD3	CAATGTTTCCCATAGTACAC	968	639	-0.864789	1644	458	-3.1839	639	458	-1.23813
SLC30A3	GAGGCAGCCTGCGTTTGAAG	662	537	-0.324827	945	385	-2.28146	537	385	-1.2353
CCZ1B	GATGTGCCTTGGGAAAAGGG	952	828	-0.142855	1295	595	-2.00303	828	595	-1.2322
UBXN1	GAGTTAGAGAAAAGATCGAG	952	685	-0.639261	1098	492	-2.06012	685	492	-1.23213
[truncated: 321 more rows]
